# Supplementary material for: Novel drug resistance mechanisms and drug targets in BRAF-mutated peritoneal metastasis from colorectal cancer
Source: J Transl Med. 2024 Jul 9;22:646. doi: 10.1186/s12967-024-05467-2 (PMC11234641; doi:10.1186/s12967-024-05467-2)
Supplement: Supplementary file 1 — Supplementary Material 1. [file 12967_2024_5467_MOESM1_ESM.csv]

Sample ID	Symbol	AA_CHANGE	Variant ID	VT	AF Normal %	DP Normal	AF Tumor %	DP Tumor	Quality	Function change	NCBI number	Known somatic variant (Cosmic)	dbSNP	Tumor content
PC-1	PIK3CA	p.E545K	chr3:178936091:G>A	SNV	NA	NA	39	5683	23801	exonic nonsynonymous	NM_006218	125370; 763		50
PC-1	APC	p.R876X	chr5:112173917:C>T		NA	NA	62	9634	82058	exonic stopgain	NM_000038	18852	rs121913333	50
PC-1	APC	p.P1440fs	chr5:112175608:TC>T	deletion	NA	NA	3	11417	352	exonic frameshift	NM_000038	19594		50
PC-1	KRAS	p.A59T	chr12:25380283:C>T	SNV	NA	NA	40	10311	45315	exonic nonsynonymous	NM_033360	1562187; 546	rs121913528	50
PC-1	KRAS	p.G13D	chr12:25398281:C>T	SNV	NA	NA	4	7472	475	exonic nonsynonymous	NM_033360	532; 1140132	rs112445441	50
PC-1	GNAS	p.R201C	chr20:57484420:C>T	SNV	NA	NA	1	8339	35	exonic nonsynonymous	NM_000516	123397; 27887	rs11554273	50
PC-1	TP53	p.R196X	chr17:7578263:G>A		NA	NA	46	7615	41060	exonic stopgain	NM_000546	10705; 1640847; 99668; 99666; 99665; 3378446; 99667	rs397516435	50
PC-101	APC	p.G1288X	chr5:112175153:G>T		NA	NA	42	3671	17185	exonic stopgain	NM_000038	19577		20
PC-101	KRAS	p.G13D	chr12:25398281:C>T	SNV	NA	NA	21	3213	5390	exonic nonsynonymous	NM_033360	532; 1140132	rs112445441	20
PC-101	TP53	p.R196X	chr17:7578263:G>A		NA	NA	24	2977	5998	exonic stopgain	NM_000546	10705; 1640847; 99668; 99666; 99665; 3378446; 99667	rs397516435	20
PC-101	STK11	p.A205T	chr19:1220595:G>A	SNV	NA	NA	50	3813	23184	exonic nonsynonymous	NM_000455	20953	rs730881981	20
PC-102	KRAS	p.G12D	chr12:25398284:C>T	SNV	0	1106	52	5867	37795	exonic nonsynonymous	NM_033360	521; 1135366	rs121913529	40
PC-102	TP53	p.V274A	chr17:7577117:A>G	SNV	0	746	52	3207	20772	exonic nonsynonymous	NM_000546	1640826; 131453; 44393; 3701290		40
PC-102	SMAD4	p.E330K	chr18:48591825:G>A	SNV	0	1130	42	3656	17841	exonic nonsynonymous	NM_005359	14169	rs377767342	40
PC-104	KRAS	p.V8V	chr12:25398295:T>C	SNV			51	5594	35168	exonic nonsynonymous	NM_033360	507	rs147406419	>50
PC-105	TP53	p.E271K	chr17:7577127:C>T	SNV	0	760	53	5566	13372	exonic nonsynonymous	NM_000546	10719; 254988; 3403256; 1646807		<10
PC-108	TP53	p.R282W	chr17:7577094:G>A	SNV	0	358	74	2811	30498	exonic nonsynonymous	NM_000546	99925; 1636702; 3378339; 10704	rs28934574	40
PC-108	SMAD4	p.?	chr18:48575183:TC>AA	Substitution	0	616	71	4639	48046	exonic nonframeshift	NM_005359			40
PC-108	APC	p.E1309fs	chr5:112175216:GAAAAGATTGGA>G	deletion	0	502	34	2719	9578	exonic frameshift	NM_000038			40
PC-109	BRAF	p.V600E	chr7:140453136:A>T	SNV	0	237	38	1183	4880	exonic nonsynonymous	NM_004333	476	rs113488022	30
PC-113	PIK3CA	p.E545K	chr3:178936091:G>A	SNV	0	424	31	1103	3317	exonic nonsynonymous	NM_006218	125370; 763	rs104886003	0
PC-113	KRAS	p.G12V	chr12:25398284:C>A	SNV	0	794	44	2211	11325	exonic nonsynonymous	NM_033360	1140133; 520	rs121913529	0
PC-116	KRAS	p.G12D	chr12:25398284:C>T	SNV	0	927	22	4839	8641	exonic nonsynonymous	NM_033360	521; 1135366	rs121913529	50
PC-116	APC	p.Q1447fs	chr5:112175630:CA>C	delition	0	999	61	3490	16944	exonic frameshift	NM_000038			50
PC-117	PIK3CA	p.E545K	chr3:178936091:G>A	SNV	NA	NA	45	3535	18380	exonic nonsynonymous	NM_006218	125370; 763	rs104886003	30
PC-117	APC	p.Q1367X	chr5:112175390:C>T		NA	NA	51	7674	48220	exonic stopgain	NM_000038	13121	rs121913328	30
PC-117	KRAS	p.G12V	chr12:25398284:C>A	SNV	NA	NA	46	5138	27595	exonic nonsynonymous	NM_033360	1140133; 520	rs121913529	30
PC-117	TP53	p.Y107X	chr17:7579366:G>C		NA	NA	61	4815	39195	exonic stopgain	NM_000546	11448		30
PC-117	SMAD4	p.R361G	chr18:48591918:C>G	SNV	NA	NA	37	6006	23189	exonic nonsynonymous	NM_005359	1158192	rs80338963	30
PC-117	GNAS	p.R201H	chr20:57484421:G>A	SNV	NA	NA	36	3797	14129	exonic nonsynonymous	NM_000516	27895; 94388	rs121913495	30
PC-118	NRAS	p.G13D	chr1:115258744:C>T	SNV	0	394	1	2901	18	exonic nonsynonymous	NM_002524	573	rs121434596	20
PC-124	KRAS	p.G12D	chr12:25398284:C>T	SNV	0	2422	7	2592	671	exonic nonsynonymous	NM_033360	521; 1135366	rs121913529	10
PC-127	NRAS	p.Q61K	chr1:115256530:G>T	SNV	0	851	41	6153	27806	exonic nonsynonymous	NM_002524	580	rs121913254	20
PC-127	TP53	p.G245S	chr17:7577548:C>T	SNV	0	1178	67	12606	119650	exonic nonsynonymous	NM_000546	121037; 121035; 1640833; 121036; 6932; 3356965	rs28934575	20
PC-13	PIK3CA	p.E542K	chr3:178936082:G>A	SNV	NA	NA	4	1273	97	exonic nonsynonymous	NM_006218	760; 125369	rs121913273	<10
PC-13	BRAF	p.V600E	chr7:140453136:A>T	SNV	NA	NA	9	1643	621	exonic nonsynonymous	NM_004333	476	rs113488022	<10
PC-13	TP53	p.G244C	chr17:7577551:C>A	SNV	NA	NA	8	2709	742	exonic nonsynonymous	NM_000546	99685; 99683; 1646853; 3733384; 11524; 99684		<10
PC-132	NRAS	p.Q61K	chr1:115256530:G>T	SNV	0	351	34	8084	28174	exonic nonsynonymous	NM_002524	580	rs121913254	>10
PC-132	APC	p.G1357X	chr5:112175360:G>T		0	507	15	10531	9639	exonic stopgain	NM_000038	18860		>10
PC-143	APC	p.I1307fs	chr5:112175211:TAAAAG>T	deletion	0	1788	16	1946	2116	exonic frameshift	NM_000038	18764	rs121913224	45
PC-143	KRAS	p.A11delinsGA	chr12:25398288:C>CTCC		0	2414	40	3686	10592	exonic nonframeshift	NM_033360	12654		45
PC-143	TP53	p.H296fs	chr17:7577051:T>TGA	insertion	0	1777	40	1815	7658	exonic frameshift	NM_000546			45
PC-146	BRAF	p.V600E	chr7:140453136:A>T	SNV	NA	NA	25	4206	4225	exonic nonsynonymous	NM_004333	476	rs113488022	>50
PC-146	TP53	p.R175H	chr17:7578406:C>T	SNV	NA	NA	44	4510	10235	exonic nonsynonymous	NM_000546	1640851; 99022; 99023; 99024; 10648; 99914; 3355994	rs28934578	>50
PC-146	ERBB4		chr2:212578407:T>C		NA	NA	20	3942	3112	intronic	NM_005235			>50
PC-150	KRAS	p.G12S	chr12:25398285:C>T	SNV	NA	NA	50	4653	12140	exonic nonsynonymous	NM_033360	517; 1152506	rs121913530	50
PC-150	TP53	p.A161T	chr17:7578449:C>T	SNV	NA	NA	40	3291	9005	exonic nonsynonymous	NM_000546	3378356; 249094; 249095; 2744887; 249097; 10739; 249096	rs193920817	50
PC-150	SMAD4	p.V506fs	chr18:48604694:GT>G	deletion	NA	NA	32	3278	6232	exonic frameshift	NM_005359			50
PC-155	KRAS	p.G12C	chr12:25398285:C>A	SNV	NA	NA	30	3766	7547	exonic nonsynonymous	NM_033360	516; 1140136	rs121913530	<10
PC-155	SMAD4	p.D351H	chr18:48591888:G>C	SNV	NA	NA	46.7	2656	10200	exonic nonsynonymous	NM_005359	14135		<10
PC-157	NRAS	p.Q61R	chr1:115256529:T>C	SNV	0	1333	24	2817	4940	exonic nonsynonymous	NM_002524	584	rs11554290	0
PC-160	TP53	p.S106fs	chr17:7579371:T>TGG	insertion	NA	NA	44	2417	8192	exonic frameshift	NM_000546			40
PC-160	TP53	p.Y103S	chr17:7579379:T>G	SNV	NA	NA	43	2436	9775	exonic nonsynonymous	NM_000546			40
PC-161	BRAF	p.V600E	chr7:140453136:A>T	SNV	0	1515	40	1566	6973	exonic nonsynonymous	NM_004333	476	rs113488022	?
PC-161	GNAQ	p.A231A	chr9:80409421:C>T	SNV	0	2552	35	2532	7338	exonic nonsynonymous	NM_002072	1110325	rs760629825	40
PC-161	TP53	p.M246T	chr17:7577544:A>G	SNV	0	2951	36	2901	7508	exonic nonsynonymous	NM_000546	4271804; 11355; 2744605; 213120; 213119; 213121		?
PC-175	BRAF	p.V600E	chr7:140453136:A>T	SNV	0	1222	23	2648	3230	exonic nonsynonymous	NM_004333	476	rs113488022	>10
PC-175	TP53	p.Y163S	chr17:7578442:T>G	SNV	0	1697	29	2115	5809	exonic nonsynonymous	NM_000546	308332; 308334; 308333; 45025; 308331		>10
PC-177	APC	p.E1309X	chr5:112175216:G>T		NA	NA	36	1231	4492	exonic stopgain	NM_000038	18775		50
PC-177	BRAF	p.K601E	chr7:140453134:T>C	SNV	NA	NA	38	1027	4159	exonic nonsynonymous	NM_004333	478	rs121913364	50
PC-177	KRAS	p.G13D	chr12:25398281:C>T		NA	NA	34	1752	6069	exonic nonsynonymous	NM_033360	532; 1140132	rs112445441	50
PC-177	SMAD4	p.F408V	chr18:48593471:T>G	SNV	NA	NA	59	655	5148	exonic nonsynonymous	NM_005359			50
PC-180	NRAS	p.Q61R	chr1:115256529:T>C	SNV	NA	NA	29	3419	8082	exonic nonsynonymous	NM_002524	584	rs11554290	30
PC-180	TP53	p.R175H	chr17:7578406:C>T	SNV	NA	NA	43	3505	16502	exonic nonsynonymous	NM_000546	1640851; 99022; 99023; 99024; 10648; 99914; 3355994	rs28934578	30
PC-180	FGFR2	p.P303R	chr10:123279524:G>C	SNV	NA	NA	43	3812	15789	exonic nonsynonymous	NM_000141		rs374608214	30
PC-182	FBXW7	p.G437V	chr4:153249468:C>A	SNV	NA	NA	4	3009	123	exonic nonsynonymous	NM_033632	4168006; 4168007; 4168005; 4168008; 4168009		0
PC-182	TP53	p.G245S	chr17:7577548:C>T	SNV	NA	NA	4	5062	200	exonic nonsynonymous	NM_000546	121037; 121035; 1640833; 121036; 6932; 3356965	rs28934575	0
PC-190	BRAF	p.V600E	chr7:140453136:A>T	SNV	0	1186	6	2435	426	exonic nonsynonymous	NM_004333	476	rs113488022	20
PC-190	TP53	p.R282W	chr17:7577094:G>A	SNV	0	1523	9	3031	629	exonic nonsynonymous	NM_000546	99925; 1636702; 3378339; 10704	rs28934574	20
PC-190	SMAD4	p.L364W	chr18:48591928:T>G	SNV	0	2289	8	4455	660	exonic nonsynonymous			rs377767350	20
PC-193	APC	p.E1322X	chr5:112175255:G>T		0	934	15	2755	2018	exonic stopgain	NM_000038	18702		20
PC-193	KRAS	p.G13D	chr12:25398281:C>T	SNV	0	1048	12	3744	1285	exonic nonsynonymous	NM_033360	532; 1140132	rs112445441	20
PC-193	TP53	p.V172D	chr17:7578415:A>T	SNV	0	1198	13	3207	1569	exonic nonsynonymous	NM_000546	1161215; 1161213; 1161214; 44229; 4333324; 4333323; 1161216		20
PC-20	KRAS	p.G12V	chr12:25398284:C>A	SNV	NA	NA	8	6471	1197	exonic nonsynonymous	NM_033360	1140133; 520	rs121913529	25
PC-201	KRAS	p.G12S	chr12:25398285:C>T	SNV	0	1116	77	4831	23416	exonic nonsynonymous	NM_033360	517; 1152506	rs121913530	50
PC-203	APC	p.Q1367X	chr5:112175390:C>T		0	1922	68	3446	19585	exonic stopgain	NM_000038	13121	rs121913328	45
PC-203	KRAS	p.K117N	chr12:25378647:T>A	SNV	0	1489	60	4050	16137	exonic nonsynonymous	NM_033360	1562192; 28519		45
PC-203	TP53	p.R273C	chr17:7577121:G>A	SNV	0	1295	56	1491	10942	exonic nonsynonymous	NM_000546	1645518; 99933; 10659; 3355991	rs121913343	45
PC-203	SMAD4	p.G352R	chr18:48591891:G>A	SNV	0	2076	55	2238	14346	exonic nonsynonymous	NM_005359	1150607	rs121912581	45
PC-207	NRAS	p.G12D	chr1:115258747:C>T	SNV	0	396	39	1399	5834	exonic nonsynonymous	NM_002524	564	rs121913237	50
PC-207	PIK3CA	p.G1049R	chr3:178952090:G>C	SNV	0	404	34	1608	5560	exonic nonsynonymous	NM_006218	12597; 446029	rs121913277	50
PC-207	TP53	p.V157D	chr17:7578460:A>T	SNV	0	551	47	2339	11381	exonic nonsynonymous	NM_000546	44329		50
PC-219	BRAF	p.V600E	chr7:140453136:A>T	SNV	NA	NA	14	1482	1226	exonic nonsynonymous	NM_004333	476	rs113488022	20
PC-219	TP53	p.202_208del	chr17:7578226:TCATCCAAATACTCCACAC>T	deletion	NA	NA	19	1532	2168	exonic nonframeshift	NM_000546			20
PC-224	APC	p.E1521X	chr5:112175852:G>T		0	11794	36	1084	4051	exonic stopgain	NM_000038	1183180		45
PC-224	KRAS	p.G12D	chr12:25398284:C>T	SNV	0	12501	68	1091	10604	exonic nonsynonymous	NM_033360	521; 1135366	rs121913529	45
PC-227	FBXW7	p.L483R	chr4:153247354:A>C	SNV	NA	NA	40	366	1581	exonic nonsynonymous	NM_033632			30
PC-227	TP53	p.V97fs	chr17:7579396:G>GA	insertion	NA	NA	58	166	1034	exonic frameshift	NM_000546			30
PC-227	SMAD4	p.Q169X	chr18:48581201:C>T		NA	NA	56	186	1346	exonic stopgain	NM_005359			30
PC-229	KRAS	p.G12D	chr12:25398284:C>T	SNV	0	764	11	1512	798	exonic nonsynonymous	NM_033360	521; 1135366	rs121913529	>10
PC-229	TP53	p.R213X	chr17:7578212:G>A		0	837	12	2319	1331	exonic stopgain	NM_000546	99618; 99616; 3378350; 99617; 10654; 1638393; 99615	rs397516436	>10
PC-23	NRAS	p.Q61H	chr1:115256528:T>A	SNV	NA	NA	12	5454	3495	exonic nonsynonymous	NM_002524	585	rs121913255	50
PC-24	GNAS	p.R201C	chr20:57484420:C>T	SNV	NA	NA	1	6031		exonic nonsynonymous	NM_000516	123397; 27887	rs11554273	<50
PC-24	KRAS	p.G12W	chr12:25398283:ACC>CCA	Substitution	NA	NA	1	9490	45	exonic nonframeshift	NM_033360	36281		<50
PC-26	PIK3CA	p.Q546K	chr3:178936094:C>A	SNV	NA	NA	4	752	57	exonic nonsynonymous	NM_006218	255876; 766	rs121913286	<10
PC-26	APC	p.K1370fs	chr5:112175398:CAAAAGTCCACCTGAACACTA>C	deletion	NA	NA	2	1563	19	exonic frameshift	NM_000038			<10
PC-26	KRAS	p.A146T	chr12:25378562:C>T	SNV	NA	NA	2	866	16	exonic nonsynonymous	NM_033360	19404; 1165198	rs121913527	<10
PC-26	GNAS	p.R201H	chr20:57484421:G>A	SNV	NA	NA	2	548	11	exonic nonsynonymous	NM_000516	27895; 94388	rs121913495	<10
PC-28	BRAF	p.V600E	chr7:140453136:A>T	SNV	NA	NA	30	3538	9841	exonic nonsynonymous	NM_004333	476	rs113488022	10
PC-30	PIK3CA	p.E542K	chr3:178917008:G>A	SNV	0	2641	33	3404	5200	exonic nonsynonymous	NM_006218			50
PC-31	BRAF	p.V600E	chr7:140453136:A>T	SNV	0	452	56	2662	19270	exonic nonsynonymous	NM_004333	476	rs113488022	10
PC-31	TP53	p.R282W	chr17:7577094:G>A	SNV	0	439	71	2030	21106	exonic nonsynonymous	NM_000546	3378339; 99925; 1636702; 10704	rs28934574	10
PC-31	SMAD4	p.D351Y	chr18:48591888:G>T	SNV	0	848	69	3787	37745	exonic nonsynonymous	NM_005359	1151549		10
PC-36	KRAS	p.A146T	chr12:25378562:C>T	SNV	0	4221	39	5213	6913	exonic nonsynonymous	NM_033360	1165198; 19404	rs121913527	30
PC-4	KRAS	p.Q61K	chr12:25380277:GA>TT	Substitution	0	1074	35	2199	5614	exonic nonframeshift	NM_033360	87298; 4387500		<50
PC-4	TP53	p.G245S	chr17:7577548:C>T	SNV	0	1224	59	2206	13236	exonic nonsynonymous	NM_000546	121037; 121035; 1640833; 121036; 6932; 3356965	rs28934575	<50
PC-40	PIK3CA	p.E542K	chr3:178936082:G>A	SNV	0	557	41	2951	13536	exonic nonsynonymous	NM_006218	760; 125369	rs121913273	50
PC-40	PIK3CA	p.G1050S	chr3:178952093:G>A	SNV	0	628	38	3023	12158	exonic nonsynonymous	NM_006218	1421015; 249882		50
PC-40	KRAS	p.G13D	chr12:25398281:C>T	SNV	0	1043	61	4706	38769	exonic nonsynonymous	NM_033360	1140132; 5532	rs112445441	50
PC-40	TP53	p.F109V	chr17:7579362:A>C	SNV	0	922	49	2878	17402	exonic nonsynonymous	NM_000546	48817		50
PC-48	APC	p.H1490fs	chr5:112175758:AC>A	deletion	0	4862	45	1930	9948	exonic frameshift	NM_000038	19620		35
PC-48	KRAS	p.G12D	chr12:25398284:C>T	SNV	0	3337	56	1685	12412	exonic nonsynonymous	NM_033360	521; 1135366	rs121913529	35
PC-48	TP53	p.R273C	chr17:7577121:G>A	SNV	0	3118	74	1334	14651	exonic nonsynonymous	NM_000546	3355991; 10659; 1645518; 99933	rs121913343	35
PC-50	APC	p.T1445I	chr5:112175625:C>T	SNV	NA	NA	49	9246	54526	exonic nonsynonymous	NM_000038		rs760686348	>50
PC-50	BRAF	p.V600E	chr7:140453136:A>T	SNV	NA	NA	24	5026	9917	exonic nonsynonymous	NM_004333	476	rs113488022	>50
PC-50	HRAS	p.R73H	chr11:533838:C>T	SNV	NA	NA	24	7934	15900	exonic nonsynonymous	NM_005343			>50
PC-52	KRAS	p.G12V	chr12:25398284:C>A	SNV	0	2872	26	4040	3602	exonic nonsynonymous	NM_033360	1140133; 520	rs121913529	40
PC-52	TP53	p.E204X	chr17:7578239:C>A		0	3033	41	3481	7499	exonic stopgain	NM_000546	165089; 3362449; 165087; 1679501; 165086; 165088; 10804		40
PC-57	PIK3CA	p.Q546K	chr3:178936094:C>A	SNV	0	880	15	1384	976	exonic nonsynonymous	NM_006218	255876; 766	rs121913286	10
PC-57	APC	p.S1344X	chr5:112175322:C>G		0	2593	30	4275	4541	exonic stopgain	NM_000038	4166506		10
PC-57	KRAS	p.G12D	chr12:25398284:C>T	SNV	0	2039	17	3672	1730	exonic nonsynonymous	NM_033360	521; 1135366	rs121913529	10
PC-60	PIK3CA	p.E542K	chr3:178936082:G>A	SNV	0	208	28	744	1873	exonic nonsynonymous	NM_006218	760; 125369	rs121913273	>50
PC-60	CDKN2A	p.R112H	chr9:21971023:C>T	SNV	0	319	23	1151	2162	exonic nonsynonymous	NM_000077	3433070; 3433073; 3433072; 3433071	rs587782797	>50
PC-60	KRAS	p.G12S	chr12:25398285:C>T	SNV	0	295	36	1350	5159	exonic nonsynonymous	NM_033360	1152506; 517	rs121913530	>50
PC-61	TP53	p.R282W	chr17:7577094:G>A	SNV	0	1252	37	1810	5662	exonic nonsynonymous	NM_000546	99925; 1636702; 3378339; 10704	rs28934574	<50
PC-61	SMAD4	p.C523R	chr18:48604745:T>C	SNV	0	1739	22	1642	2239	exonic nonsynonymous	NM_005359			<50
PC-65	PIK3CA	p.E542K	chr3:178936082:G>A	SNV	0	4324	15	3886	3430	exonic nonsynonymous	NM_006218	760; 125369	rs121913273	<50
PC-65	TP53	p.R213X	chr17:7578212:G>A		0	7510	37	4787	18418	exonic stopgain	NM_000546	99618; 99616; 3378350; 99617; 10654; 1638393; 99615	rs397516436	<50
PC-68	APC	p.S1346X	chr5:112175328:C>A		0	1900	51	2509	10529	exonic stopgain	NM_000038	19084		20
PC-68	KRAS	p.G13D	chr12:25398281:C>T	SNV	0	1700	41	2858	7384	exonic nonsynonymous	NM_033360	532; 1140132	rs112445441	20
PC-68	TP53	p.V157F	chr17:7578461:C>A	SNV	0	1918	67	1525	12044	exonic nonsynonymous	NM_000546	1679513; 3388217; 131483; 131481; 131482; 131480; 10670	rs121912654	20
PC-69	ERBB4	p.G936A	chr2:212288939:C>G	SNV	0	738	7	4691	1235	exonic nonsynonymous	NM_005235			30
PC-69	BRAF	p.V600E	chr7:140453136:A>T	SNV	0	683	6	4008	620	exonic nonsynonymous	NM_004333	476	rs113488022	30
PC-72	TP53	p.R175H	chr17:7578406:C>T	SNV	0	630	39	6220	25951	exonic nonsynonymous	NM_000546	1640851; 99022; 99023; 99024; 10648; 99914; 3355994	rs28934578	30
PC-72	SMAD4	p.R445X	chr18:48603032:C>T		0	900	34	4812	16315	exonic stopgain	NM_005359	14096	rs377767360	30
PC-75	BRAF	p.V600E	chr7:140453136:A>T	SNV	0	1436	25	3295	7231	exonic nonsynonymous	NM_004333	476	rs113488022	20
PC-75	IDH2	p.R172S	chr15:90631837:C>A	SNV	0	1949	24	4205	8314	exonic nonsynonymous	NM_002168	34090		20
PC-76	IDH1	p.R132C	chr2:209113113:G>A	SNV	0	6925	24	7428	14832	exonic nonsynonymous	NM_005896	28747	rs121913499	40
PC-76	PIK3CA	p.E545K	chr3:178936091:G>A	SNV	0	2647	25	2850	6045	exonic nonsynonymous	NM_006218	125370; 763	rs104886003	40
PC-76	KRAS	p.Q61H	chr12:25380275:T>G	SNV	0	5028	26	5253	11737	exonic nonsynonymous	NM_033360	1135364; 554	rs17851045	40
PC-78	BRAF	p.V600E	chr7:140453136:A>T	SNV	0	1189	7	1491	319	exonic nonsynonymous	NM_004333	476	rs113488022	30
PC-82	BRAF	p.V600E	chr7:140453136:A>T	SNV	0	75	24	649	1317	exonic nonsynonymous		476	rs113488022	>50
PC-82	TP53	p.I195T	chr17:7578265:A>G	SNV	1	111	72	855	8897	exonic nonsynonymous		116924; 11089; 1645297; 3421936; 116923; 116921; 116922	rs760043106	>50
PC-83	TP53	p.S127F	chr17:7578550:G>A	SNV	0	1678	53	1577	10552	exonic nonsynonymous	NM_000546	216414; 44226; 3378368; 216412; 1637542; 216413	rs730881999	>50
PC-84	PTEN	p.K125N	chr10:89692891:A>C	SNV	0	2145	11	891	629	exonic nonsynonymous	NM_000314	17566		>50
PC-84	KRAS	p.G12D	chr12:25398284:C>T	SNV	0	2844	15	1371	508	exonic nonsynonymous	NM_033360	521; 1135366	rs121913529	>50
PC-85	ERBB4	p.A608S	chr2:212530097:C>A	SNV	NA	NA	3	3025	32	exonic nonsynonymous	NM_005235			25
PC-87	KRAS	p.G12A	chr12:25398284:C>G	SNV	0	837	60	2690	13443	exonic nonsynonymous	NM_033360	522; 1140134	rs121913529	10
PC-87	TP53	p.R213X	chr17:7578212:G>A	SNV	0	743	44	4957	988	exonic stopgain	NM_000546	99618; 99616; 3378350; 99617; 10654; 1638393; 99615	rs397516436	10
PC-89	KRAS	p.G12D	chr12:25398284:C>T	SNV	0	2102	41	7263	33802	exonic nonsynonymous	NM_033360	521; 1135366	rs121913529	45
PC-89	TP53	p.R273H	chr17:7577120:C>T	SNV	0	1473	32	2645	8471	exonic nonsynonymous	NM_000546	99729; 1645335; 3356963; 10660	rs28934576	45
PC-9	BRAF	p.V600E	chr7:140453136:A>T	SNV	0	436	37	1295	5110	exonic nonsynonymous	NM_004333	476	rs113488022	>50
PC-9	TP53	p.R213X	chr17:7578212:G>A		0	637	54	1562	10768	exonic stopgain	NM_000546	99618; 1638393; 99616; 10654; 99617; 3378350; 99615	rs397516436	>50
PC-90	APC	p.Q1367X	chr5:112175390:C>T		NA	NA	1	6657	18	exonic stopgain	NM_000038	13121	rs121913328	<<10
PC-91	APC	p.G1288X	chr5:112175153:G>T		0	744	15	4224	3934	exonic stopgain	NM_000038			35
PC-91	KRAS	p.G12S	chr12:25398285:C>T	SNV	0	538	15	4018	3815	exonic nonsynonymous	NM_033360	19577		35
PC-91	TP53	p.G245S	chr17:7577548:C>T	SNV	0	1017	8	7185	2280	exonic nonsynonymous	NM_000546	517; 1152506	rs121913530	35
PC-91	SMAD4	p.D360Y	chr18:48591915:G>T	SNV	0	935	9	5679	2136	exonic nonsynonymous	NM_005359	121037; 121035; 1640833; 121036; 6932; 3356965	rs28934575	35
PC-95	BRAF	p.V600E	chr7:140453136:A>T	SNV	0	599	34	5288	14780	exonic nonsynonymous	NM_004333	476	rs113488022	50
PC-95	SMAD4	p.R361C	chr18:48591918:C>T	SNV	0	1172	26	4982	11587	exonic nonsynonymous	NM_005359	14140	rs80338963	50
PC-99	BRAF	p.V600E	chr7:140453136:A>T	SNV	0	421	8	3175	931	exonic nonsynonymous	NM_004333	476	rs113488022	40
PCB-136	NRAS	p.G12D	chr1:115258747:C>T	SNV	NA	NA	70	899	9211	exonic nonsynonymous	NM_002524	564	rs121913237	50
PCB-136	APC	p.T1448fs	chr5:112175633:AC>A	deletion	NA	NA	24	983	1507	exonic frameshift	NM_000038	210755		50
PCB-136	TP53	p.R282W	chr17:7577094:G>A	SNV	NA	NA	97	638	10811	exonic nonsynonymous	NM_000546	99925; 1636702; 3378339; 10704	rs28934574	50
PCB-234	BRAF	p.V600E	chr7:140453136:A>T	SNV	NA	NA	48	2338	13641	exonic nonsynonymous	NM_004333	476	rs113488022	< 50
PCB-234	TP53	p.V216M	chr17:7578203:C>T	SNV	NA	NA	88	2139	30712	exonic nonsynonymous	NM_000546	120096; 10667; 120095; 120098; 120097; 1644280; 3388195	rs730882025	< 50
PCB-300	APC	p.L1488fs	chr5:112175755:A>AT	insertion	NA	NA	96	4576	74920	exonic frameshift	NM_000038			50
PCB-300	NRAS	p.Q61R	chr1:115256529:T>C	SNV	NA	NA	96	3200	53282	exonic nonsynonymous	NM_002524	584	rs11554290	50
PCB-300	FBXW7	p.R479Q	chr4:153247366:C>T	SNV	NA	NA	15	4276	3931	exonic nonsynonymous	NM_033632	1154291; 447499; 22974; 447498; 94297		50
PCB-422	BRAF	p.V600E	chr7:140453136:A>T	SNV	NA	NA	22	2452	4326	exonic nonsynonymous	NM_004333	476	rs113488022	<10
PCB-422	TP53	p.E204X	chr17:7578239:C>A	SNV	NA	NA	27	2326	5508	exonic stopgain	NM_000546	165089; 3362449; 165087; 1679501; 165086; 165088; 10804		<10
PCB-437	TP53	p.G154fs	chr17:7578460:ACGCGGGTG>A	deletion	NA	NA	21	4897	50	exonic frameshift	NM_000546			50
PCB-49	PIK3CA	p.H1047R	chr3:178952085:A>G	SNV	NA	NA	40	2154	9453	exonic nonsynonymous	NM_006218	775; 94986	rs121913279	< 50
PCB-49	APC	p.S1315X	chr5:112175235:C>A		NA	NA	52	2012	12896	exonic stopgain	NM_000038	18777		< 50
PCB-49	KRAS	p.G12R	chr12:25398285:C>G	SNV	NA	NA	51	2089	13220	exonic nonsynonymous	NM_033360	1157797; 518	rs121913530	< 50
PCB-49	TP53	p.S215R	chr17:7578204:A>C	SNV	NA	NA	68	1766	17019	exonic nonsynonymous	NM_000546	44979; 4432875; 4432874		< 50
PCB-536	BRAF	p.V600E	chr7:140453136:A>T	SNV	NA	NA	40	2086	8923	exonic nonsynonymous	NM_004333	476	rs113488022	50
PCB-594	NRAS	p.I24N	chr1:115258711:A>T	SNV	NA	NA	24	2322	4716	exonic nonsynonymous	NM_002524			50
PCB-594	BRAF	p.V600E	chr7:140453136:A>T	SNV	NA	NA	43	2790	7871	exonic nonsynonymous	NM_004333	476	rs113488022	50
PCB-600	APC	p.R1114X	chr5:112174631:C>T		NA	NA	92	4054	52046	exonic stopgain	NM_000038	13125	rs121913331	50
PCB-600	TP53	p.R282W	chr17:7577094:G>A	SNV	NA	NA	47	3309	18157	exonic nonsynonymous	NM_000546	99925; 1636702; 3378339; 10704	rs28934574	50
PCB-629	KRAS	p.G12D	chr12:25398284:C>T	SNV	NA	NA	20	2113	3124	exonic nonsynonymous	NM_033360	521; 1135366	rs121913529	0
PCB-658	KRAS	p.G13D	chr12:25398281:C>T	SNV	NA	NA	30	3806	10521	exonic nonsynonymous	NM_033360	532; 1140132	rs112445441	20
PCB-658	TP53	p.R282W	chr17:7577094:G>A	SNV	NA	NA	20	2225	3412	exonic nonsynonymous	NM_000546	99925; 1636702; 3378339; 10704	rs28934574	20
PCB-712	BRAF	p.V600E	chr7:140453136:A>T	SNV	NA	NA	30	3278	5584	exonic nonsynonymous	NM_004333	476	rs113488022	10
PCB-712	GNAS	p.R201H	chr20:57484421:G>A	SNV	NA	NA	1	2979						10
PCB-716	APC	p.R1114X	chr5:112174631:C>T		NA	NA	92	4198	64906	exonic stopgain	NM_000038	13125		40
PCB-716	TP53	splicing	chr17:7578370:C>G	splicing	NA	NA	87	3079	31475		NM_000546	254993; 254994; 254992; 254991; 3932745; 33648; 1756958		40
PCM-138	PIK3CA	p.E545K	chr3:178936091:G>A	SNV	NA	NA	35	3008	9725	exonic nonsynonymous	NM_006218	125370; 763	rs104886003	50
PCM-138	BRAF	p.V600E	chr7:140453136:A>T	SNV	NA	NA	44	2775	8973	exonic nonsynonymous	NM_004333	476	rs113488022	50
PCM-175	RB1	p.R661Q	chr13:49033845:G>A	SNV	NA	NA	45	3144	12408	exonic nonsynonymous	NM_000321	4428411; 4428412	rs750578651	50
PCM-175	TP53	p.R248W	chr17:7577539:G>A	SNV	NA	NA	77	3810	42946	exonic nonsynonymous	NM_000546	1640831; 120007; 3388183; 10656; 120005; 120006	rs121912651	50
PCM-252	GNAS	p.R201H	chr20:57484421:G>A	SNV	NA	NA	30	2541	4924	exonic nonsynonymous	NM_000516	27895; 94388	rs121913495	<50
PCM-252	TP53	p.R249M	chr17:7577535:C>A	SNV	NA	NA	90	7346	100965	exonic nonsynonymous	NM_000546	43871; 1649403; 3388182; 326724; 326723		<50
PCM-298	APC	p.E1552X	chr5:112175945:G>T		NA	NA	24	2358	4104	exonic stopgain	NM_000038	41616		<50
PCM-298	BRAF	p.V600E	chr7:140453136:A>T	SNV	NA	NA	26	1685	3836	exonic nonsynonymous	NM_004333	476	rs113488022	<50
PCM-298	SMAD4	p.S357P	chr18:48591906:T>C		NA	NA	31	2214	5916	exonic nonsynonymous	NM_005359			<50
PCM-298	GNAS	p.R201C	chr20:57484420:C>T	SNV	NA	NA	40	1439	6253	exonic nonsynonymous	NM_000516	123397; 27887	rs11554273	<50
PCM-346	CTNNB1	p.E15K	chr3:41266046:G>A	SNV	NA	NA	25	1112	2384	exonic nonsynonymous	NM_001904	49161		50
PCM-346	APC	p.Q1303X	chr5:112175198:C>T		NA	NA	64	946	8233	exonic stopgain	NM_000038	13728		50
PCM-346	TP53	p.S215G	chr17:7578206:T>C	SNV	NA	NA	65	1246	11196	exonic nonsynonymous	NM_000546	43951; 1318437; 1318436; 3388196; 3388197; 1318438; 1318435		50
PCM-92	APC	p.Q1378X	chr5:112175423:C>T	SNV	NA	NA	40	1106	4907	exonic stopgain	NM_000038	18862	rs121913329	50
PCM-92	KRAS	p.G12S	chr12:25398285:C>T	SNV	NA	NA	62	1254	10580	exonic nonsynonymous	NM_033360	517; 1152506	rs121913530	50
PCM-92	TP53	p.R158H	chr17:7578457:C>T	SNV	NA	NA	64	970	8444	exonic nonsynonymous	NM_000546	10690; 220778; 1640853; 3378357; 220779; 220781; 220780	rs587782144	50
PC-165	KRAS	p.Q61L	chr12:25380276:T>A	SNV	0	1830	32	3606	6201	exonic nonsynonymous	NM_033360	553; 1140131	rs121913240	0
PC-165	TP53	p.R196X	chr17:7578263:G>A		0	1549	28	2494	5229	exonic stopgain	NM_000546			0
PC-165	SMAD4	p.R445X	chr18:48603032:C>T		0	1576	15	2148	1970	exonic stopgain	NM_005359	14096	rs377767360	0
PCB-664M1-1	FBXW7	p.C466F	chr4:153249381:C>A	SNV	NA	NA	3	3711	59	exonic nonsynonymous	NM_033632			<10
PCB-664M1-1	BRAF	p.V600E	chr7:140453136:A>T	SNV	NA	NA	9	3485	449	exonic nonsynonymous	NM_004333	476	rs113488022	<10
PCB-664M1-1	TP53	p.H179Y	chr17:7578395:G>A	SNV	NA	NA	7	3601	715	exonic nonsynonymous	NM_000546	3388203; 10768; 129848; 129851; 1709730; 129850; 129849	rs587780070	<10
PCB-556	KRAS	p.G13D	chr12:25398281:C>T	SNV	NA	NA	12	2842	1041	exonic nonsynonymous	NM_033360	532; 1140132	rs112445441	0
PCB-556	SMAD4	p.R361H	chr18:48591919:G>A	SNV	NA	NA	15	2962	1417	exonic nonsynonymous	NM_005359	14122	rs377767347	0
PC-221	NRAS	p.Q61K	chr1:115256530:G>T	SNV	0	4679	23	10000	43478	exonic nonsynonymous	NM_002524	580	rs121913254	20
PC-221	APC	p.Q1294fs	chr5:112175170:AC>A	deletion	0	7454	37	33882	91574	exonic frameshift	NM_000038			20
PC-96	none				NA	NA								>50
PC-141	KRAS	p.G12C	chr12:25398285:C>A	SNV	0	973	5	3347	362	exonic nonsynonymous	NM_033360			<<10
PC-141	TP53	p.C135Y	chr17:7578526:C>T	SNV	0	1107	5	3811	489	exonic nonsynonymous	NM_000546	99600; 2744946; 99599; 3691869; 10801; 99601; 99598	rs587781991	<<10
