# Supplementary material for: Novel drug resistance mechanisms and drug targets in BRAF-mutated peritoneal metastasis from colorectal cancer
Source: J Transl Med. 2024 Jul 9;22:646. doi: 10.1186/s12967-024-05467-2 (PMC11234641; doi:10.1186/s12967-024-05467-2)
Supplement: Supplementary file 5 — Supplementary Material 5. [file 12967_2024_5467_MOESM5_ESM.csv]

patient nr	Metastasis	Tumor content	MSI /MSS
PCM-092	M1-1	50	MSS
PCM-138	M1-1	50	MSS
PCB-536	M1-1	50	MSS
PCM-175	M1-1	<50	MSS
PCB-449	M1-1	<10	MSS
PCM-252	M1-1	<50	MSS
PCB-136	M1	50	MSS
PCM-269	M1-1	50	MSS
PCM-298	M1-1	<50	MSS
PCB-594	M1-1	50	MSS
PCB-600	M1-1	50	MSS
PCM-346	M1-1	50	MSS
PCB-556	M1-1	0	MSS
PCB-629	M1-1	0	MSS
PCB-658	M1-1	20	MSS
PCB-664	M1-1	<10	MSS
PC-047	M1-1	>50	MSS
PCB-691	M1	30	MSS
PCB-712	M1-1	10	MSI
PCB-716	M1-1	50	MSS
PC-096	M1-1+M1-3	>50	MSS
PC-001	M1-1	<50	MSS
PC-004	M1-1	<50	MSS
PCB-746		<20	MSS
PC-155	M1-1	<10	MSS
PC-009	M1-2	>50	MSS
PC-013	M1-1	<10	MSS
PC-069	M1-1	30	MSS
PC-020	M1-2	30	MSS
PC-024	M1-1	<50	MSS
PC-023	M1-1	50	MSS
PC-028	M1-1	10	MSS
PC-060	M1-2	>50	MSS
PC-026	M1-2	<10	MSS
PC-031	M1-1	50	MSS
PC-030	M1-1	50	MSI
PC-036	M1-2	30	MSS
PC-040	M1-2	50	MSS
PC-343	M1-2	40	MSI
PC-274	M1-2	20	MSI
PC-048	M1-1	35	MSS
PC-050	M1-1	>50	MSI
PC-118	M1-1	20	MSS
PC-052	M1-2	40	MSS
PC-057	M1-1	10	MSS
PC-061	M1-1	<50	MSS
PC-068	M1-1	20	MSS
PC-066	M1-1	>50	MSS
PC-065	M1-1	<50	MSS
PC-072	M1-1	30	MSS
PC-132	M1-1	>10	MSS
PC-075	M1-2	20	MSS
PC-083	M1-1	>50	MSS
PC-082	M1-1	>50	MSS
PC-084	M1-1	>50	MSS
PC-113	M1-1	20	MSS
PC-078	M1-3	30	MSS
PC-085	M1-3	25	MSS
PC-087	M1-2	10	MSS
PC-089	M1-1	45	MSS
PC-091	M1-1	35	MSS
PC-090	M1-1	0	MSS
PC-099	M1-1	40	MSS
PC-076	M1-2	40	MSS
PC-102	M1-1	40	MSS
PC-101	M1-1	20	MSS
PC-108	M1-1	40	MSS
PC-105	M1-2	<10	MSS
PC-109	M1-1	30	MSS
PC-104	M1-1	>50	MSS
PC-146	M1-1	>50	MSS
PC-202	M1-4	<20	MSS
PC-116	M1-1	50	MSS
PC-125	M1-1	30	MSS
PC-250	M1-3	20	MSS
PC-117	M1-1	30	MSS
PC-123	M1-1	40	MSS
PC-124	M1-1	10	MSS
PC-160	M1-1	40	MSS
PC-195	M1-1	>50	MSS
PC-218	M1-3	10	MSS
PC-249	M1-1	40	MSS
PC-142	M1-4	50	MSI
PC-141	M1-2	<<10	MSS
PC-150	M1-1	50	MSS
PC-157	M1-3	40	MSS
PC-165	M1-1	0	MSI
PC-161	M1-1	40	MSI
PC-239	M1-4	10	MSS
PC-175	M1-3	>10	MSS
PC-095	M1-1	50	MSS
PC-127	M1-1	20	MSS
PC-143	M1-3	40	MSS
PC-152	M1-1	30	MSS
PC-180	M1-3	30	MSS
PC-171	M1-4	<<<<10	MSS
PC-177	M1-1	50	MSS
PC-200	M1-2	<10	MSS
PC-192	M1-1	>50	MSS
PC-190	M1-1	20	MSS
PC-193	M1-1	20	MSS
PC-196	M1-1	50	MSS
PC-201	M1-1	50	MSS
PC-204	M1-3	10	MSS
PC-205	M1-2	40	MSS
PC-203	M1-1	45	MSS
PC-207	M1-3	50	MSS
PC-227	m1-1	30	MSS
PC-220	M1-2	<10	MSS
PC-219	M1-1	20	MSS
PC-213	M1-4	<20	MSS
PC-229	m1-3	20	MSS
PC-224	M1-1	45	MSS
PC-228	M1-3	<20	MSS
PC-240	M1-1	50	MSS
PC-244	M1-1	25	MSI
PC-406	M1-1	20	MSS
PC-260	M1-1	30	MSI
PC-311	M1-3	<20	MSS
PC-238	M1-1	20	MSS
PC-236	M1-?	<50	MSI
PC-354	M1-3	40	MSS
PC-279	M1-1	50	MSS
PC-280	M1-1	30	MSS
PC-182	M1-1	O?	MSS
PC-221	M1-2	20	MSS
PC-234	M1-1	25	MSS
PC-241	M1-2	40	MSS
PC-254	M1-2	<20	MSS
PC-259	M1-1	30	MSS
PC-292	M1-1	35	MSS
PC-282	M1-2	50	MSI
PC-285	M1-2	30	MSS
PC-291	M1-4	<10	MSS
PC-346	M1-1	50	MSS
PC-299	M1-1	10	MSS
PC-579	M1-2	25	MSS
PC-345	M1-1	20	MSS
PC-304	M1-3	10	MSS
PC-310	M1-1	35	MSS
PC-314	M1-2	30	MSS
PC-330	M1-1	30	MSS
PC-272	M1-2	25	MSS
PC-256	M1-1	50	MSS
PC-442	M1-1	30	MSS
PC-317	M1-2	40	MSS
PC-344	M1-1	30	MSS
PC-370	M1-1	4	MSS
PC-355	M1-1	<<20	MSS
PC-556	M1-2	20	MSS
PC-359	M1-1	20	MSS
PC-284	M1-1	40	MSS
PC-362	M1-1	20	MSS
PC-363	M1-1	30	MSI
PC-367	M1-1	<50	MSS
PC-268	M1-3	30	MSS
PC-398	M1-4	<<10	MSS
PC-318	M1-1	20	MSS
PC-375	M1-4	50	MSS
PC-376	M1-3	40	MSS
PC-334	M1-2	30	MSS
PC-353	M1-1	<20	MSS
PC-379	M1-1	>20	MSS
PC-378	M1-3	30	MSS
PCB-422	M1-1	<10	MSS
PCB-049	M1-1	<50	MSS
PCB-234	M1-1	<50	MSS
PCB-300	M1-1	50	MSS
PCB-437	M1-1	50	MSS
PC-394	M1-1	50	MSS
PC-400	M1-1	20	MSS
PC-383	M1-1	50	MSS
PC-395	M1-3	30	MSS
PC-411	M1-1	10	MSS
PC-401	M1-1	40	MSS
PC-407	M1-1	<20	MSS
PC-452	M1-3	30	MSS
PC-414	M1-1	20	MSS
PC-456	M1-3	<50	MSS
PC-453	M1-1	25	MSS
PC-454	M1-1	30	MSS
PC-446	M1-3	30	MSS
PC-447	M1-1	40	MSS
PC-441	M1-1	25	MSS
PC-435	M1-1	30	MSS
PC-431	M1-1	<40	MSS
PC-427	M1-1	<40	MSS
PC-448	M1-1	>50	MSS
PC-450	M1-2	20	MSS
PC-422	M1-1	20	MSS
PC-471	M1-1	<50	MSS
PC-472	M1-3	20	MSS
PC-473	M1-3	20	MSS
PC-501	M1-1	25	MSS
PC-524	M1-2	<10	MSS
PC-493	M1-1	20	MSS
PC-488	M1-3	40	MSS
PC-485	M1-3	45	MSS
PC-483	M1-1	40	MSI
PC-475	M1-1	30	MSS
PC-509	M1-3	30	MSS
PC-507	M1-1	25	MSS
PC-505	M1-1	20	MSS
PC-502	M1-3	<40	MSS
PC-497	M1-1	30	MSS
PC-496	M1-2	<40	MSS
PC-478	M1-1	15	MSS
PC-470	M1-2	10	MSS
PC-513	M1-4	>50	MSS
PC-521	M1-1	20	MSS
PC-525	M1-2	20	MSS
PC-528	M1-2	>10	MSS
PC-529	M1-1	10	MSS
PC-553	M1-2	40	MSS
PC-552	M1-1	45	MSS
PC-582	M1-1	20	MSS
PC-569	M1-2	>50	MSS
PC-568	M1-1	<20	MSS
PC-566	M1-1	35	MSS
PC-565	M1-2	20	MSS
PC-561	M1-1	50	MSS
PC-560	M1-2	50	MSS
PC-557	M1-2	20	MSS
PC-584	M1-4	<<10	MSS
PC-593	M1-4	50	MSS
PC-594	M1-1	35	MSS
PC-596	M1-1	30	MSS
PC-602	M1-4	<10	MSS
PC-574	M1-2	50	MSI
PC-126	M1-1	<10	MSI
