# Supplementary material for: Novel drug resistance mechanisms and drug targets in BRAF-mutated peritoneal metastasis from colorectal cancer
Source: J Transl Med. 2024 Jul 9;22:646. doi: 10.1186/s12967-024-05467-2 (PMC11234641; doi:10.1186/s12967-024-05467-2)
Supplement: Supplementary file 6 — Supplementary Material 6. [file 12967_2024_5467_MOESM6_ESM.xlsx]

## Sheet: KRASvsWT
Gene	log2FoldChange	padj	unshrunken_log2FoldChange	unshrunken_lfcSE	ENSG	KRAS_normcount_mean	BRAF_normcount_mean	WT_normcount_mean	KRAS+BRAF_normcount_mean	BRAF_msi_normcount_mean	BRAF_mss_normcount_mean	KRAS_normcount_median	BRAF_normcount_median	WT_normcount_median	KRAS+BRAF_normcount_median	BRAF_msi_normcount_median	BRAF_mss_normcount_median	KRAS_rlog_mean	BRAF_rlog_mean	WT_rlog_mean	KRAS+BRAF_rlog_mean	BRAF_msi_rlog_mean	BRAF_mss_rlog_mean	KRAS_rlog_median	BRAF_rlog_median	WT_rlog_median	KRAS+BRAF_rlog_median	BRAF_msi_rlog_median	BRAF_mss_rlog_median	KRAS_tpm_mean	BRAF_tpm_mean	WT_tpm_mean	KRAS+BRAF_tpm_mean	BRAF_msi_tpm_mean	BRAF_mss_tpm_mean	KRAS_tpm_median	BRAF_tpm_median	WT_tpm_median	KRAS+BRAF_tpm_median	BRAF_msi_tpm_median	BRAF_mss_tpm_median	med_normcount_foldchange_kras_wt
MTTP	-4.2754	1.95245e-05	-5.07214	0.899383	ENSG00000138823.14	3.98	5.67	6.3	4.82	2.99	6.81	3.42	6.01	5.94	4.49	5.4	6.63	5.8	7.2	7.12	6.5	6.68	7.42	5.29	6.33	6.31	5.61	6	6.66	-2.98	-0.58	-0.42	-1.78	-1.72	-0.09	-3.63	-1.17	-1.48	-2.5	-1.8	-0.55	-2.52
CPS1	-3.81033	2.76558e-05	-4.3997	0.794117	ENSG00000021826.17	5.16	6.99	7.71	6.08	7.21	6.89	4.34	6.83	7.58	5.31	6.16	7.05	6.16	7.12	7.66	6.64	7.23	7.07	5.59	6.89	7.37	6.03	6.5	7.02	-1.33	0.13	0.98	-0.6	0.52	-0.03	-1.6	-0.43	0.5	-1.03	-0.23	-0.59	-3.24
RP5-1148A21.4	-3.7575	6.20557e-07	-4.11734	0.635161	ENSG00000285976.2	3.65	3.98	8.59	3.81	6.16	3.05	4.53	5.75	8.56	5.07	5.4	6.09	6.1	6.67	8	6.38	6.74	6.64	6.03	6.41	7.86	6.17	6.28	6.54	-2.59	-1.62	1.53	-2.1	-0.65	-2.03	-2.27	-1.15	1.58	-1.84	-1.31	-0.99	-4.03
SYCP2	-2.80558	6.42495e-05	-3.13084	0.585397	ENSG00000196074.13	3.96	5.8	7.18	4.88	4.76	6.24	4.25	5.69	7.6	4.78	4.59	6.45	5.78	6.14	6.69	5.96	5.84	6.27	5.75	6.06	6.76	5.83	5.8	6.29	-1.74	-0.46	0.77	-1.1	-1.63	0.04	-1.13	-0.49	0.71	-0.89	-1.73	0.37	-3.35
CNTN1	-2.75792	0.000901313	-3.53882	0.754529	ENSG00000018236.15	4.41	5.96	7.41	5.18	5.3	6.24	4.99	5.74	6.91	5.61	5.52	5.96	5.99	6.48	7.32	6.23	6.22	6.58	6.03	6.23	6.75	6.18	6.15	6.32	-2.55	-0.98	0.23	-1.77	-1.56	-0.73	-2.36	-1.13	-0.06	-1.6	-1.22	-1.03	-1.92
PHYHIPL	-2.71571	0.00165539	-3.93117	0.878781	ENSG00000165443.12	0.79	3.28	5.6	2.03	-1.16	5.18	2.62	4.22	5.92	2.72	1.42	4.51	5.02	5.2	5.5	5.11	4.77	5.39	4.84	5.03	5.45	4.85	4.78	5.08	-3.74	-2.39	-0.65	-3.07	-5.12	-1.22	-4.05	-2.19	-0.4	-3.73	-4.66	-1.41	-3.3
REG1A	-2.47565	0.00298518	-5.82254	1.36979	ENSG00000115386.6	3.26	5.67	6.84	4.47	9.1	4.21	3.09	4.71	5.94	3.45	5.63	2.8	6.56	7.94	8.31	7.25	10.48	6.84	5.12	5.81	6.48	5.26	6.28	4.99	-0.5	1.47	2.91	0.49	4.48	0.17	-1.17	-0.29	1.48	-1.02	0.99	-1.85	-2.85
SUSD3	-2.02293	0.000901313	-2.66492	0.56791	ENSG00000157303.11	5.53	5.78	7.83	5.66	5.86	5.75	4.99	5.82	8.11	5.5	5.64	6.01	6.36	6.43	7.39	6.4	6.42	6.43	6.16	6.39	7.4	6.29	6.33	6.45	0.65	1.01	3.02	0.83	1.39	0.84	0.91	1.12	3.42	0.98	1.16	1.08	-3.12
SLC13A3	-1.93097	0.00178012	-2.8459	0.64252	ENSG00000158296.14	4.87	6.19	7.71	5.53	5.25	6.6	4.9	6.84	7.82	5.45	6.11	7.58	6.27	6.75	7.35	6.51	6.57	6.84	6.16	6.84	7.29	6.31	6.52	7.16	-1.56	-0.15	1.17	-0.85	-0.91	0.18	-1.27	0.09	1.51	-1.15	-0.57	0.76	-2.92
IFIT1	-1.91258	0.00138415	-2.66777	0.584613	ENSG00000185745.10	7.09	8.94	9.39	8.01	9.85	8.54	7.01	8.54	9.22	7.8	8.72	8.19	7.81	8.88	9.19	8.34	9.51	8.61	7.72	8.57	9.01	8.14	8.68	8.36	-0.4	1.68	2.24	0.64	2.65	1.27	-0.45	1.34	2.31	0.49	1.53	1.12	-2.21
IGLL5	-1.42909	0.00803093	-4.41312	1.15139	ENSG00000254709.8	3.55	6.39	8.01	4.97	9.27	5.16	5.44	6.4	7.71	5.95	9.9	4.87	6.36	7.11	8.34	6.74	8.75	6.41	6.25	6.75	7.59	6.49	9.15	5.97	-0.81	1.15	2.88	0.17	4.02	-0.08	-0.01	1.06	2.62	0.62	4.67	-0.46	-2.27
RGN	-1.41093	0.00621858	-3.04787	0.7714	ENSG00000130988.13	2.5	4.19	6.47	3.35	2.59	4.87	2.87	4.63	6.23	4.26	2.75	5.26	5.17	5.3	5.79	5.24	5.09	5.39	5.07	5.25	5.67	5.19	5.03	5.38	-2.35	-0.98	1.26	-1.66	-2.39	-0.38	-2.17	-0.61	1.01	-0.94	-2.34	0.15	-3.36
PRAME	-1.37799	0.00837374	-4.09983	1.07635	ENSG00000185686.18	-1.05	1.6	5.99	0.28	0.66	2	0.34	1.49	6.61	0.34	0.11	2.86	4.53	5.05	6.93	4.79	5.34	4.92	4.28	4.41	6.16	4.28	4.26	4.56	-4.69	-2.96	0.44	-3.83	-3.2	-2.86	-5.64	-3.38	0.54	-4.67	-5.2	-2.78	-6.27
HERC5	-1.33235	0.00217746	-2.21618	0.507956	ENSG00000138646.9	5.78	6.94	8.05	6.36	7.46	6.72	6.22	6.98	7.94	6.58	7.23	6.97	6.74	7.1	7.64	6.92	7.35	7	6.79	7.08	7.53	6.92	7.19	7.08	-1.15	0.15	1.45	-0.5	0.61	-0.05	-1.02	0.01	1.3	-0.21	0.22	-0.03	-1.72
FZD7	-1.28972	0.000184177	-1.78231	0.348218	ENSG00000155760.3	8.19	8.76	10.14	8.48	8.97	8.67	8.5	8.89	10.31	8.66	8.82	8.95	8.62	8.91	9.78	8.76	9.03	8.86	8.75	8.97	9.88	8.84	8.93	9.01	1.1	1.89	3.4	1.5	2.17	1.77	1.11	2.05	3.45	1.62	1.98	2.12	-1.81
IGDCC4	-1.27161	0.005484	-2.59745	0.648205	ENSG00000103742.12	4.32	5.41	6.65	4.86	5.78	5.25	4.16	5.49	6.8	4.96	5.51	5.47	5.64	5.91	6.32	5.78	6.1	5.83	5.55	5.82	6.26	5.69	5.83	5.81	-2.54	-1.68	-0.58	-2.11	-1.91	-1.58	-2.62	-1.29	-0.64	-1.58	-1.61	-1.02	-2.64
TMEM67	-1.2459	1.04145e-05	-1.57876	0.269277	ENSG00000164953.17	7.1	7.3	8.67	7.2	8.24	6.89	7.01	7.5	8.69	7.04	8.16	6.92	7.49	7.61	8.25	7.55	8.01	7.44	7.44	7.66	8.26	7.45	7.97	7.4	0.36	0.82	1.98	0.59	1.41	0.57	0.48	0.95	1.86	0.58	1.42	0.5	-1.68
HLTF	-1.22581	0.00207063	-2.06615	0.471492	ENSG00000071794.16	8.3	7.79	9.84	8.05	6.84	8.2	8.06	8.19	10.03	8.06	5.92	8.34	8.51	8.35	9.52	8.43	7.93	8.53	8.36	8.43	9.61	8.36	7.35	8.52	0.9	0.4	2.79	0.65	0.03	0.56	0.93	0.59	3.03	0.93	-0.79	1.09	-1.97
TCEAL7	-1.22302	0.00370573	-2.2706	0.545152	ENSG00000182916.8	4.5	5.49	6.5	5	4.46	5.94	4.79	5.49	6.39	5.06	3.37	5.91	5.65	5.89	6.18	5.77	5.72	5.96	5.66	5.81	6.06	5.71	5.48	5.9	-0.59	0.64	1.72	0.03	-0.17	0.98	-0.61	0.5	1.63	-0.27	-1.28	1.07	-1.6
CCDC152	-1.20544	0.00371149	-2.25053	0.54111	ENSG00000198865.10	4.42	6.04	6.42	5.23	5.36	6.33	4.59	6.02	6.42	5	5.97	6.07	5.71	6.16	6.26	5.94	5.94	6.26	5.7	6.04	6.17	5.78	6.02	6.05	-1.32	0.36	1.11	-0.48	-0.32	0.65	-1.09	0.16	1.25	-0.53	0.18	0.15	-1.83
ERP27	-1.19078	0.00695288	-2.64695	0.677097	ENSG00000139055.7	5.15	4.58	7.32	4.86	3.87	4.88	5.5	4.62	7.11	4.77	3.87	4.69	5.91	5.71	6.7	5.81	5.55	5.78	5.9	5.66	6.55	5.69	5.52	5.68	-0.9	-1.09	1.93	-0.99	-1.79	-0.78	-0.69	-1.19	1.74	-1.11	-2.31	-1.18	-1.61
LAPTM4B	-1.14878	0.00014069	-1.6133	0.311614	ENSG00000104341.17	11.49	12.26	13.13	11.87	12.58	12.12	11.54	12.25	13.12	12.02	12.36	12.12	11.76	12.28	12.91	12.02	12.51	12.19	11.79	12.27	12.9	12.11	12.35	12.18	4.91	5.89	6.9	5.4	6.28	5.73	5	5.96	6.87	5.42	6.04	5.83	-1.58
TRAM1	-1.11034	1.52219e-05	-1.44598	0.251422	ENSG00000067167.8	11.51	12.4	12.98	11.96	12.93	12.18	11.62	12.54	12.83	11.81	12.81	12.12	11.77	12.39	12.8	12.08	12.76	12.23	11.84	12.47	12.68	11.97	12.67	12.18	4.99	6.09	6.81	5.54	6.68	5.84	4.85	6.22	6.7	5.46	6.54	5.79	-1.21
PDGFD	-1.10034	0.00431282	-2.13095	0.518135	ENSG00000170962.13	6.23	7.14	8.5	6.69	6.94	7.23	6.16	7.16	8.16	6.3	6.1	7.34	7.05	7.45	8.09	7.25	7.4	7.47	6.94	7.35	7.86	6.99	6.92	7.44	-0.92	0.18	1.67	-0.37	0.13	0.21	-1.09	0.2	1.33	-0.86	-0.75	0.28	-2
ITGB8	-1.03873	0.00803093	-2.44936	0.638931	ENSG00000105855.10	8.9	9.82	10.59	9.36	10.08	9.72	9.03	9.57	10.48	9.51	10.26	9.57	9.3	9.85	10.44	9.58	10.02	9.78	9.32	9.67	10.29	9.63	10.13	9.67	0.79	1.9	2.8	1.34	2.21	1.77	0.76	1.76	2.6	1.47	2.35	1.71	-1.45
ARMC1	-1.03679	1.34764e-06	-1.2777	0.202751	ENSG00000104442.10	9.54	9.91	10.83	9.73	10.34	9.73	9.56	9.86	10.79	9.69	10.17	9.59	9.76	9.99	10.6	9.88	10.27	9.87	9.76	9.95	10.57	9.84	10.15	9.78	2.86	3.47	4.5	3.16	3.96	3.25	2.83	3.41	4.52	3.19	3.81	3.23	-1.23
PDP1	-1.0337	0.000538722	-1.55895	0.321642	ENSG00000164951.16	9.21	9.93	10.79	9.57	10.43	9.72	9.37	9.7	10.96	9.49	10.94	9.58	9.53	9.98	10.55	9.75	10.31	9.83	9.6	9.81	10.66	9.68	10.64	9.74	1.89	2.86	3.84	2.37	3.43	2.61	2.04	2.5	4.14	2.27	3.93	2.5	-1.59
DPY19L4	-1.02839	3.2242e-05	-1.38033	0.251362	ENSG00000156162.16	9.5	9.77	10.87	9.63	10.12	9.62	9.59	9.64	10.88	9.63	10	9.62	9.72	9.89	10.62	9.8	10.12	9.79	9.77	9.8	10.62	9.79	10.02	9.79	2.31	2.84	3.94	2.58	3.36	2.62	2.29	2.67	3.96	2.51	3.42	2.48	-1.29
SP4	-1.02095	0.00138415	-1.6592	0.363587	ENSG00000105866.15	6.51	7.24	8.29	6.88	7.58	7.1	6.77	7.2	8.16	7.06	7.75	7.19	7.12	7.37	7.87	7.25	7.51	7.31	7.17	7.34	7.79	7.28	7.59	7.34	-0.78	0.13	1.16	-0.32	0.38	0.02	-0.31	0.16	1.02	-0.19	0.69	0.09	-1.39
IFIT3	-1.00044	0.00505566	-2.02034	0.499872	ENSG00000119917.15	7.92	9.72	9.99	8.82	10.9	9.21	8.11	9.5	9.69	8.24	10.35	8.89	8.53	9.63	9.8	9.08	10.45	9.28	8.58	9.44	9.57	8.66	10.01	9.05	1.15	3.19	3.6	2.17	4.44	2.65	1.25	3.03	3.48	1.87	3.92	2.42	-1.58
ZBTB41	-0.998354	1.52219e-05	-1.28948	0.223832	ENSG00000177888.8	8.47	9.06	9.72	8.76	9.67	8.8	8.41	9.12	9.8	8.67	9.68	8.8	8.75	9.09	9.5	8.92	9.46	8.93	8.71	9.12	9.54	8.85	9.47	8.93	0.46	1.26	2.06	0.86	1.97	0.96	0.38	1.14	2.18	0.77	2	0.97	-1.39
ZNF853	-0.994548	0.00560826	-2.06431	0.516617	ENSG00000236609.4	5.4	5.76	7.81	5.58	5.06	6.06	5.9	6.14	7.96	5.95	4.75	6.35	6.39	6.44	7.21	6.41	6.33	6.49	6.42	6.49	7.24	6.43	6.14	6.56	-1.28	-0.8	1.42	-1.04	-1.3	-0.58	-0.83	-0.53	1.64	-0.82	-1.66	-0.1	-2.06
SNX18	-0.957062	0.00142085	-1.54943	0.340772	ENSG00000178996.14	7.79	8.27	9.27	8.03	8.53	8.16	7.87	8.41	9.06	8.04	9.29	8.2	8.16	8.43	8.98	8.29	8.6	8.36	8.18	8.46	8.84	8.26	8.97	8.35	0.55	1.24	2.36	0.89	1.58	1.09	0.41	1.49	2.25	0.87	2.32	1.25	-1.19
DUSP15	-0.937079	0.0108034	-2.46385	0.664848	ENSG00000149599.16	3.46	4.74	5.84	4.1	4.73	4.74	3.31	4.79	6.01	4.41	4.6	4.97	5.11	5.27	5.57	5.19	5.21	5.3	5.05	5.22	5.49	5.16	5.19	5.25	-1.3	0.16	1.35	-0.57	0.2	0.14	-0.93	-0.04	1.32	-0.28	0.14	-0.23	-2.7
SEMA6D	-0.928782	0.00853389	-2.20316	0.579446	ENSG00000137872.17	6	6.4	7.75	6.2	5.5	6.78	5.96	7.23	7.61	6.53	4.86	7.32	6.65	6.84	7.44	6.74	6.54	6.97	6.59	7.09	7.28	6.79	6.26	7.14	-1.64	-0.97	0.33	-1.3	-1.71	-0.65	-1.19	-0.46	0.28	-1.03	-1.65	-0.35	-1.65
FST	-0.921249	0.0129632	-2.71876	0.75115	ENSG00000134363.12	5.96	7.07	7.56	6.52	7.51	6.89	6.42	7.28	7.79	7.02	7.92	7.25	6.8	7.27	7.79	7.04	7.49	7.17	6.87	7.28	7.57	7.15	7.64	7.27	-0.16	1.19	1.49	0.52	1.65	0.99	0.32	1.21	1.92	1.09	1.99	1.15	-1.37
PNMA8A	-0.910628	0.0110669	-2.39312	0.647493	ENSG00000182013.18	4.74	5.84	6.98	5.29	4.99	6.2	5.14	6.15	6.33	5.64	4.33	6.45	6	6.25	6.69	6.12	6.07	6.32	5.97	6.26	6.32	6.1	5.81	6.36	-2.36	-1.11	0.1	-1.74	-1.56	-0.92	-2.39	-1.08	-0.62	-1.54	-1.76	-0.71	-1.19
ABCC4	-0.90158	0.00494414	-1.77558	0.438348	ENSG00000125257.16	8.37	8.45	10.06	8.41	9.28	8.1	8.22	8.75	10.18	8.4	9.28	7.8	8.69	8.81	9.76	8.75	9.23	8.62	8.58	8.89	9.8	8.67	9.21	8.34	0.44	0.62	2.47	0.53	1.6	0.2	0.56	0.86	2.57	0.56	1.6	0.17	-1.96
ATRN	-0.893236	0.00226139	-1.51362	0.348013	ENSG00000088812.18	9.33	10.23	10.94	9.78	10.47	10.12	9.52	10.51	11.1	9.92	10.75	10.45	9.68	10.23	10.72	9.96	10.39	10.17	9.77	10.41	10.82	10.02	10.58	10.37	1.06	2.26	3.04	1.66	2.6	2.12	1.29	2.63	3.09	1.9	2.84	2.58	-1.58
ZBTB10	-0.891079	0.00819099	-2.05657	0.538691	ENSG00000205189.12	8.51	8.57	10.64	8.54	8.22	8.72	8.94	8.89	10.54	8.94	8.98	8.8	8.93	8.93	10.27	8.93	8.79	8.99	9.1	9.07	10.17	9.1	9.12	9.01	0.26	0.61	2.8	0.43	0.38	0.7	0.57	0.94	2.43	0.92	0.91	0.97	-1.6
SLC25A32	-0.874893	0.000223007	-1.19988	0.23732	ENSG00000164933.12	9.47	9.71	10.71	9.59	9.89	9.63	9.43	9.71	10.7	9.57	9.8	9.63	9.67	9.81	10.47	9.74	9.93	9.76	9.64	9.81	10.46	9.72	9.87	9.76	2.91	3.41	4.58	3.16	3.72	3.28	2.84	3.26	4.65	3.21	3.64	3.25	-1.27
KLHL11	-0.872472	0.00621912	-1.80545	0.457122	ENSG00000178502.6	6.07	6.36	7.64	6.21	7.87	5.71	6.09	6.25	7.63	6.25	8.05	6.09	6.62	6.78	7.26	6.7	7.35	6.53	6.6	6.65	7.21	6.65	7.42	6.6	-2	-1.45	-0.11	-1.73	0.03	-2.09	-2.14	-1.49	-0.16	-1.67	0.2	-1.71	-1.54
STAT1	-0.869351	0.00142085	-1.34847	0.296657	ENSG00000115415.20	11.6	12.67	12.84	12.14	13.56	12.29	11.56	12.31	12.62	11.73	13.74	12.14	11.86	12.62	12.72	12.24	13.27	12.34	11.82	12.33	12.55	11.94	13.38	12.22	4.67	5.97	6.23	5.32	6.89	5.57	4.59	5.62	5.99	5.08	7.1	5.2	-1.06
SMIM10	-0.868128	0.00803093	-1.95817	0.511068	ENSG00000184785.6	4.93	5.56	7.25	5.25	4.83	5.88	5.33	5.64	7.35	5.57	4.23	5.7	6.04	6.13	6.67	6.08	6.02	6.18	6.03	6.1	6.68	6.08	5.84	6.11	-0.71	0.14	1.94	-0.28	-0.51	0.43	-0.53	0.14	2.09	-0.02	-1.04	0.23	-2.02
PIPOX	-0.866139	0.0119768	-2.3185	0.633556	ENSG00000179761.12	5.89	5.48	7.67	5.69	4.71	5.81	5.63	5.18	8	5.28	4.55	5.23	6.47	6.36	7.41	6.41	6.06	6.49	6.32	6.16	7.39	6.2	6	6.18	-0.68	-0.45	1.67	-0.56	-1.01	-0.2	-1.21	-0.66	2.16	-0.82	-1.14	-0.64	-2.37
RNF139	-0.854897	1.57325e-05	-1.06072	0.185838	ENSG00000170881.5	9.77	10.28	10.87	10.02	10.35	10.24	9.65	10.2	10.83	10.03	10.25	10.15	9.97	10.29	10.69	10.13	10.34	10.27	9.89	10.24	10.66	10.13	10.27	10.21	2.95	3.67	4.4	3.31	3.81	3.6	2.87	3.68	4.45	3.35	3.67	3.68	-1.18
RICTOR	-0.84943	0.000496023	-1.18992	0.244361	ENSG00000164327.13	9.18	9.77	10.45	9.47	10.08	9.64	9.08	9.79	10.37	9.41	10.3	9.64	9.44	9.8	10.24	9.62	10	9.72	9.37	9.8	10.18	9.56	10.14	9.71	0.75	1.56	2.35	1.16	1.96	1.39	0.57	1.5	2.29	1.15	2.25	1.22	-1.29
GPM6B	-0.842747	0.0119768	-2.21684	0.605738	ENSG00000046653.15	4.89	5.25	6.7	5.07	4.86	5.41	5.15	5.77	6.56	5.46	4.95	6.16	5.78	5.87	6.33	5.82	5.72	5.93	5.77	5.93	6.19	5.84	5.73	6.05	-1.75	-1.3	0.25	-1.53	-2.04	-0.98	-1.3	-0.8	0.21	-0.99	-2.37	-0.75	-1.41
PRKD3	-0.833933	0.00278657	-1.38327	0.322688	ENSG00000115825.11	8.92	9.56	10.35	9.24	10.1	9.33	9.25	9.4	10.61	9.36	10.21	9.32	9.23	9.62	10.12	9.42	9.95	9.47	9.4	9.5	10.29	9.47	10.02	9.45	1.09	1.93	2.8	1.51	2.53	1.68	1.24	1.82	3.01	1.66	2.65	1.68	-1.36
ETNK2	-0.828573	0.00682269	-1.69398	0.43223	ENSG00000143845.15	5.46	5.92	7.15	5.69	4.89	6.36	5.68	6.41	7.26	5.99	5.07	6.8	6.21	6.39	6.75	6.3	6.15	6.49	6.23	6.44	6.75	6.31	6.09	6.57	-0.95	-0.09	1.17	-0.52	-0.69	0.17	-0.57	0.41	0.97	-0.33	-1.33	0.51	-1.58
EDIL3	-0.826521	0.00932979	-1.91852	0.509519	ENSG00000164176.13	7.53	8.11	9.24	7.82	7.49	8.38	7.68	8.59	8.98	8	7.23	8.9	8	8.32	8.97	8.16	7.94	8.48	8.02	8.52	8.76	8.19	7.79	8.71	0.44	1.26	2.51	0.85	0.73	1.48	0.46	1.69	2.14	1.04	0.38	1.94	-1.3
NAP1L3	-0.823813	0.0140103	-2.33988	0.651865	ENSG00000186310.10	4.09	5.48	6.43	4.78	4.9	5.72	4.06	5.4	5.95	4.43	4.27	6.23	5.59	5.84	6.13	5.72	5.72	5.9	5.5	5.77	5.88	5.55	5.52	5.97	-2.27	-1	0.27	-1.64	-1.46	-0.81	-2.51	-1.02	-0.15	-2.02	-1.95	-0.09	-1.89
FIGNL1	-0.820335	0.00142085	-1.21766	0.267752	ENSG00000132436.12	8.28	8.92	9.61	8.6	8.93	8.91	8.39	8.56	9.57	8.48	8.59	8.53	8.6	8.96	9.37	8.78	8.96	8.96	8.64	8.74	9.34	8.69	8.75	8.72	1.43	2.18	3.06	1.8	2.32	2.11	1.47	1.9	3.02	1.59	2.01	1.51	-1.18
FAM91A1	-0.819967	0.000247115	-1.09149	0.217212	ENSG00000176853.16	10.64	11.23	11.71	10.93	11.4	11.16	10.67	11.25	11.76	10.86	11.48	11.24	10.83	11.23	11.56	11.03	11.34	11.18	10.85	11.24	11.6	10.97	11.39	11.23	3.11	3.93	4.5	3.52	4.17	3.83	3.07	3.98	4.52	3.53	4.28	3.97	-1.09
ATAD2	-0.818313	0.00165539	-1.23934	0.276778	ENSG00000156802.13	9.99	10.9	11.22	10.45	11.2	10.78	10.01	10.96	11.43	10.54	11.3	10.81	10.25	10.86	11.07	10.55	11.06	10.77	10.26	10.89	11.22	10.6	11.12	10.79	2.21	3.35	3.8	2.78	3.72	3.19	2.15	3.41	4.12	2.96	3.82	3.2	-1.42
MAP9	-0.811926	0.0131152	-2.20176	0.609295	ENSG00000164114.19	4.82	5.94	7.04	5.38	5.41	6.17	4.82	5.98	7.42	5.42	4.84	6.3	6.05	6.3	6.73	6.17	6.24	6.33	5.95	6.24	6.79	6.08	5.95	6.34	-2.4	-1.25	-0.25	-1.82	-1.27	-1.24	-2.62	-1.41	0.36	-1.85	-1.44	-1.39	-2.6
RSAD2	-0.810655	0.0127647	-2.1519	0.592991	ENSG00000134321.13	5.91	8.32	8.19	7.11	9.34	7.88	6.68	8.19	8.26	6.87	8.83	7.61	7.03	8.25	8.11	7.64	9.07	7.91	7.2	8.04	8.08	7.3	8.43	7.69	-0.79	1.57	1.57	0.39	2.86	1.02	-0.34	1.23	1.66	0.38	2.35	0.56	-1.58
NUDCD1	-0.8083	0.000939719	-1.14668	0.24553	ENSG00000120526.12	9.74	10.27	10.83	10.01	10.47	10.19	9.86	10.26	10.91	9.99	10.19	10.33	9.94	10.29	10.66	10.12	10.42	10.24	10.02	10.27	10.71	10.1	10.23	10.32	3.12	3.87	4.55	3.5	4.12	3.77	3.12	3.86	4.68	3.48	3.88	3.83	-1.05
LYPLA1	-0.799474	0.00296217	-1.2884	0.302633	ENSG00000120992.18	10.62	11.09	11.86	10.85	11.45	10.94	10.66	11.02	11.82	10.89	11.11	10.95	10.82	11.14	11.68	10.98	11.39	11.03	10.84	11.08	11.64	10.99	11.14	11.03	4.63	5.32	6.28	4.98	5.73	5.14	4.63	5.22	6.24	5.03	5.33	5.2	-1.16
RPS6KA6	-0.78883	0.0130144	-2.07138	0.572583	ENSG00000072133.11	5.31	3.68	7.72	4.49	2.15	4.33	5.27	4.18	7.47	4.62	1.66	5.69	6.4	6.36	7.17	6.38	5.82	6.6	6.21	5.96	7.02	6.03	5.72	6.35	-2.36	-2.87	0.25	-2.62	-4.6	-2.13	-2.39	-3.07	-0.25	-2.72	-5.3	-2.71	-2.2
NBEAL1	-0.783873	0.00322323	-1.2549	0.297191	ENSG00000144426.19	8.9	9.26	9.99	9.08	9.1	9.32	8.44	9.3	9.98	8.96	9.11	9.46	9.14	9.33	9.79	9.24	9.23	9.37	8.84	9.34	9.78	9.14	9.23	9.45	1.72	2.19	2.96	1.95	1.79	2.36	1.48	2.25	2.98	1.92	1.64	2.31	-1.54
CKMT2	-0.768003	0.0168539	-2.3423	0.668905	ENSG00000131730.16	5.3	4.31	7.13	4.8	2.39	5.13	4.99	4.67	7.37	4.86	2.46	5.17	6.03	5.69	6.65	5.86	5.4	5.82	5.75	5.67	6.68	5.72	5.33	5.8	-0.14	-0.9	1.86	-0.52	-2.55	-0.19	-0.11	-0.35	1.89	-0.29	-2.6	0.01	-2.38
PLEKHF2	-0.766621	0.00190373	-1.11961	0.25427	ENSG00000175895.4	9.24	9.87	10.41	9.55	9.7	9.94	9.46	9.91	10.47	9.68	9.48	9.96	9.49	9.87	10.23	9.68	9.78	9.92	9.61	9.89	10.26	9.74	9.62	9.92	2.84	3.7	4.38	3.27	3.62	3.74	2.91	3.63	4.44	3.45	3.39	3.66	-1.01
ASAP1	-0.766307	0.00643452	-1.40201	0.355835	ENSG00000153317.15	9.16	9.8	10.79	9.48	9.77	9.82	9.09	9.85	10.65	9.67	9.62	9.96	9.5	9.86	10.52	9.68	9.84	9.87	9.42	9.89	10.42	9.78	9.75	9.96	1.25	2.13	3.25	1.69	2.24	2.09	1.05	2.1	3.22	1.94	2.12	2.07	-1.56
RAD21	-0.762479	0.00165539	-1.08169	0.241106	ENSG00000164754.15	12.51	13.42	13.61	12.96	13.53	13.37	12.69	13.45	13.72	12.9	13.57	13.39	12.72	13.36	13.5	13.04	13.45	13.32	12.84	13.38	13.57	12.99	13.47	13.34	5.28	6.42	6.75	5.85	6.61	6.34	5.35	6.32	6.87	6	6.64	6.31	-1.03
FAM217B	-0.752677	0.00510919	-1.25567	0.311084	ENSG00000196227.11	8.82	8.85	9.96	8.83	8.63	8.94	8.68	9.03	10.07	8.9	8.9	9.12	9	9.02	9.72	9.01	8.9	9.07	8.91	9.12	9.77	9.04	9.04	9.17	1.24	1.62	2.81	1.43	1.43	1.7	1.14	1.57	2.99	1.45	1.65	1.49	-1.39
TMEM65	-0.751953	0.00371149	-1.17767	0.283245	ENSG00000164983.8	8.82	9.89	10.17	9.35	9.87	9.9	8.96	9.94	10.17	9.54	10.01	9.87	9.17	9.81	9.99	9.49	9.8	9.82	9.24	9.84	9.99	9.59	9.88	9.79	0.64	1.93	2.34	1.28	1.98	1.9	0.52	1.93	2.41	1.57	2.09	1.76	-1.21
HIPK3	-0.747178	0.00468544	-1.21053	0.29744	ENSG00000110422.12	10.27	10.7	11.64	10.49	10.8	10.66	10.21	10.56	11.67	10.48	10.75	10.55	10.5	10.77	11.42	10.64	10.84	10.75	10.44	10.67	11.44	10.62	10.8	10.67	2.22	2.87	3.95	2.55	3.04	2.8	2.04	2.8	4.01	2.62	2.99	2.76	-1.46
PHF6	-0.746705	0.0016503	-1.03824	0.230987	ENSG00000156531.17	9.55	9.82	10.63	9.69	10.39	9.58	9.62	9.67	10.75	9.67	10.76	9.38	9.74	9.9	10.43	9.82	10.27	9.74	9.76	9.8	10.51	9.8	10.51	9.62	2.2	2.66	3.61	2.43	3.28	2.4	2.14	2.51	3.6	2.41	3.6	2.31	-1.13
NRK	-0.743554	0.0180551	-2.30079	0.663028	ENSG00000123572.17	4.37	6.39	7.31	5.38	5.74	6.67	5.52	6.83	7.01	6.1	6.26	7.4	6.31	6.72	7.05	6.52	6.52	6.8	6.3	6.76	6.82	6.47	6.53	7	-3.04	-1.66	-0.7	-2.35	-2.1	-1.48	-3.08	-1.1	-0.91	-2.16	-1.4	-0.8	-1.49
DIPK2A	-0.741848	0.00671852	-1.29678	0.330228	ENSG00000181744.9	8.57	9.11	9.69	8.84	9.68	8.87	8.42	9.11	9.76	8.92	9.67	8.93	8.82	9.13	9.5	8.98	9.48	8.99	8.73	9.13	9.53	9.02	9.47	9.02	1.98	2.7	3.39	2.34	3.34	2.43	2.01	2.72	3.4	2.24	3.29	2.62	-1.34
C1QTNF7	-0.741646	0.0196138	-2.52011	0.735144	ENSG00000163145.13	3.93	4.55	5.73	4.24	3.76	4.88	4.14	4.78	5.85	4.32	2.54	4.95	5.28	5.44	5.79	5.36	5.38	5.47	5.24	5.34	5.63	5.27	5.09	5.38	-2.89	-2.02	-1.03	-2.46	-3.67	-1.31	-2.53	-1.45	-1.08	-2.41	-4.27	-1.32	-1.71
EFR3A	-0.738876	0.00365422	-1.12186	0.268423	ENSG00000132294.15	10.44	11.04	11.64	10.74	11.56	10.82	10.66	10.83	11.76	10.83	11.94	10.83	10.66	11.06	11.47	10.86	11.42	10.9	10.79	10.91	11.55	10.91	11.68	10.91	2.89	3.7	4.44	3.3	4.27	3.46	2.92	3.5	4.44	3.46	4.6	3.49	-1.1
NXT2	-0.73585	0.00244314	-1.05683	0.244237	ENSG00000101888.12	8.59	9.05	9.58	8.82	9.21	8.98	8.61	8.93	9.61	8.73	9.42	8.9	8.81	9.08	9.4	8.94	9.18	9.03	8.81	9	9.41	8.88	9.29	8.98	2.36	3.06	3.67	2.71	3.33	2.94	2.42	2.9	3.57	2.57	3.55	2.86	-1
ZC2HC1A	-0.726843	0.0140845	-1.77954	0.496745	ENSG00000104427.12	7.11	7.8	8.52	7.45	8.84	7.36	7.31	8.05	8.53	7.47	9.19	7.12	7.57	7.9	8.32	7.74	8.45	7.67	7.62	7.99	8.26	7.7	8.65	7.53	0.94	1.79	2.62	1.36	2.84	1.34	1.13	2	2.49	1.5	3.14	1.29	-1.22
JMY	-0.720617	0.0098553	-1.39746	0.37359	ENSG00000152409.9	8.16	9.41	9.79	8.79	9.79	9.25	8.5	9.31	9.78	8.97	9.65	9.19	8.69	9.34	9.58	9.01	9.57	9.24	8.8	9.27	9.56	9.07	9.48	9.19	-0.14	1.35	1.79	0.6	1.84	1.14	0.31	1.32	1.85	0.82	1.94	1.15	-1.28
ZMYM1	-0.718089	0.00859123	-1.3039	0.343274	ENSG00000197056.11	7.24	8.08	8.45	7.66	8.97	7.69	7.17	8.12	8.28	7.64	8.97	7.78	7.65	8.06	8.25	7.85	8.53	7.85	7.61	8.06	8.14	7.82	8.52	7.88	0.28	1.11	1.87	0.7	2.07	0.7	0.2	1.19	1.8	0.57	2.1	0.65	-1.11
SCD5	-0.717564	0.0181299	-2.09118	0.602935	ENSG00000145284.12	7.21	8.3	8.77	7.76	8.83	8.07	7.44	8.33	8.73	7.78	8.7	7.84	7.76	8.31	8.63	8.03	8.6	8.18	7.8	8.29	8.53	7.98	8.51	8.01	0.37	1.67	2.27	1.02	2.25	1.43	0.84	1.72	2.15	1.22	2.16	1.3	-1.29
NCOA2	-0.715069	0.00774114	-1.23141	0.319659	ENSG00000140396.13	9.73	10.15	11.05	9.94	10.54	9.98	9.79	10.11	10.94	9.99	10.1	10.12	9.97	10.22	10.83	10.09	10.49	10.11	9.98	10.19	10.75	10.11	10.18	10.2	1.33	1.96	3.02	1.64	2.32	1.8	1.32	1.9	2.9	1.68	2.02	1.77	-1.15
CXCL10	-0.712724	0.0210468	-2.44856	0.721594	ENSG00000169245.6	6.12	8.78	8.64	7.45	10.69	7.96	6.38	8.65	8.43	7.15	9.6	7.98	7.25	8.75	8.57	8	9.99	8.22	7.16	8.5	8.35	7.57	9.14	8.06	0.77	3.56	3.59	2.17	5.56	2.71	0.94	3.44	3.42	2.04	4.46	2.58	-2.05
PIK3C2A	-0.709397	0.00278657	-0.995691	0.232434	ENSG00000011405.13	10.1	10.62	11.13	10.36	10.76	10.56	10.15	10.5	11.31	10.24	11.12	10.25	10.29	10.63	10.97	10.46	10.73	10.59	10.32	10.54	11.1	10.37	10.96	10.38	1.96	2.57	3.26	2.26	2.56	2.57	1.91	2.48	3.32	2.22	2.66	2.38	-1.16
CREBRF	-0.706686	0.005484	-1.09124	0.272527	ENSG00000164463.12	8.95	9.58	10.09	9.27	9.7	9.53	8.88	9.62	10.02	9.29	9.72	9.48	9.21	9.58	9.91	9.4	9.65	9.55	9.15	9.6	9.86	9.4	9.66	9.52	0.99	1.8	2.37	1.4	1.93	1.74	0.99	1.74	2.26	1.35	1.85	1.59	-1.14
FAM216A	-0.70651	0.00811167	-1.2103	0.316272	ENSG00000204856.12	6.3	7.6	7.47	6.95	7.73	7.54	6.39	7.78	7.52	6.96	7.97	7.73	6.93	7.39	7.34	7.16	7.44	7.37	6.94	7.46	7.34	7.12	7.54	7.44	1.1	2.67	2.65	1.89	2.92	2.57	1.12	2.81	2.66	1.88	3.1	2.65	-1.13
SORCS2	-0.70197	0.0207593	-2.26329	0.665054	ENSG00000184985.16	5.91	6.65	7.45	6.28	5.52	7.14	6.25	7.12	7.51	6.49	4.55	7.49	6.67	7.05	7.37	6.86	6.65	7.22	6.7	7.08	7.28	6.79	6.2	7.26	-1.75	-0.6	-0.2	-1.17	-1.58	-0.17	-1.55	-0.31	-0.77	-1.47	-2.15	0.1	-1.26
PM20D2	-0.699474	0.00569327	-1.07181	0.268674	ENSG00000146281.6	9.69	10.17	10.73	9.93	9.91	10.28	9.7	10.23	10.8	9.95	9.41	10.27	9.89	10.21	10.57	10.05	10.07	10.27	9.89	10.23	10.61	10.05	9.71	10.25	2.6	3.29	3.99	2.94	3.1	3.37	2.68	3.44	4.23	2.94	2.65	3.45	-1.1
APBA2	-0.699345	0.0166732	-1.77245	0.505242	ENSG00000034053.15	5.18	5.52	6.91	5.35	4.49	5.96	5.42	5.91	7.06	5.79	5.52	5.98	6.02	6.16	6.53	6.09	5.97	6.24	6.02	6.14	6.53	6.11	6.04	6.16	-1.52	-1	0.38	-1.26	-1.07	-0.97	-1.25	-0.29	0.54	-0.59	-0.38	-0.2	-1.64
SLC26A2	-0.6993	0.0193149	-2.05495	0.597768	ENSG00000155850.8	9.22	9.26	10.92	9.24	9.43	9.18	8.94	9.33	11	9.22	9.46	8.83	9.48	9.49	10.65	9.49	9.58	9.45	9.27	9.52	10.66	9.45	9.6	9.2	0.85	1.12	2.92	0.99	1.38	1	0.48	1.24	2.95	0.97	1.44	0.81	-2.06
HACD4	-0.699165	0.014867	-1.61454	0.453926	ENSG00000188921.14	6.46	7.44	7.97	6.95	6.68	7.76	6.15	7.7	7.83	7.13	6.71	7.88	7.07	7.47	7.74	7.27	7.17	7.59	6.93	7.56	7.62	7.3	7.12	7.64	-1.62	-0.64	0.15	-1.13	-1.17	-0.41	-2.05	-0.55	0.07	-1.15	-1.14	-0.09	-1.68
ITGA9	-0.697793	0.0162834	-1.71669	0.487709	ENSG00000144668.12	8.28	8.6	9.94	8.44	7.11	9.23	8.61	8.29	9.91	8.48	7.12	8.56	8.65	8.85	9.66	8.75	8.01	9.21	8.78	8.59	9.61	8.7	7.98	8.75	0.01	0.59	1.83	0.3	-0.82	1.19	0.39	0.19	1.88	0.23	-0.56	0.66	-1.3
ABCA1	-0.689152	0.0152549	-1.54624	0.436107	ENSG00000165029.17	8.08	8.72	9.84	8.4	8.6	8.78	7.87	8.78	10.05	8.58	8.63	8.94	8.51	8.84	9.54	8.68	8.76	8.88	8.35	8.86	9.66	8.74	8.76	8.95	-0.72	0.17	1.29	-0.27	0.17	0.18	-1.09	0.25	1.59	0.18	0.22	0.27	-2.18
SEMA3C	-0.688127	0.00875748	-1.14929	0.303426	ENSG00000075223.14	10.77	10.51	11.86	10.64	10.32	10.59	10.7	10.63	12.08	10.7	10.54	10.77	10.88	10.71	11.64	10.8	10.58	10.77	10.82	10.78	11.79	10.82	10.72	10.87	3.46	3.43	4.89	3.44	3.32	3.47	3.2	3.57	5.06	3.39	3.53	3.77	-1.38
NEURL3	-0.685418	0.0208996	-2.0935	0.615719	ENSG00000163121.10	4.51	4.87	6.37	4.69	4.05	5.23	5.01	4.68	6.09	4.79	4.16	4.74	5.53	5.59	6.01	5.56	5.45	5.66	5.55	5.49	5.82	5.51	5.41	5.5	-0.87	-0.27	1.31	-0.57	-0.89	-0.01	-0.5	-0.48	0.92	-0.48	-0.96	-0.45	-1.08
CCDC110	-0.679052	0.0246039	-2.59814	0.781804	ENSG00000168491.10	2.64	3.64	5.24	3.14	5.71	2.75	3.52	4.64	4.85	4.25	5.65	4.15	4.88	5.05	5.28	4.97	5.22	4.97	4.85	4.99	5.08	4.93	5.21	4.92	-2.47	-1.47	-0.5	-1.97	-0.07	-2.07	-1.98	-1.01	-0.88	-1.77	0.32	-1.67	-1.33
SC5D	-0.673049	0.00621858	-0.994837	0.251745	ENSG00000109929.10	10.1	10.81	11.15	10.46	11.16	10.67	10.03	10.75	11.03	10.56	11.28	10.67	10.31	10.78	11.01	10.55	11.02	10.68	10.26	10.73	10.93	10.61	11.1	10.68	3.53	4.44	4.95	3.98	4.89	4.25	3.48	4.46	4.88	4.26	5	4.33	-1
ZNF287	-0.670897	0.0207385	-1.88955	0.555088	ENSG00000141040.15	5.68	6.13	7.17	5.9	4.86	6.67	6.03	6.53	7.46	6.13	3.52	7.04	6.38	6.59	6.96	6.48	6.35	6.69	6.43	6.61	6.99	6.46	5.93	6.8	0.21	0.31	1.42	0.26	0.23	0.34	0.16	0.49	1.41	0.26	-0.24	0.88	-1.43
FZD6	-0.666608	0.0156439	-1.33393	0.377407	ENSG00000164930.12	9.22	9.54	10.38	9.38	10.17	9.26	9.31	9.43	10.43	9.39	10.41	9.32	9.43	9.62	10.19	9.53	10.03	9.45	9.47	9.55	10.2	9.52	10.18	9.48	2.16	2.71	3.67	2.44	3.43	2.41	2.25	2.55	3.86	2.51	3.67	2.45	-1.12
SV2A	-0.666483	0.0195047	-1.68342	0.490396	ENSG00000159164.10	5.03	5.32	6.39	5.18	3.99	5.89	5.12	5.8	6.61	5.42	4.81	5.81	5.73	5.86	6.11	5.79	5.67	5.94	5.72	5.87	6.12	5.78	5.67	5.88	-2.54	-1.95	-0.91	-2.25	-2.92	-1.54	-2.71	-1.77	-0.65	-2.31	-2.4	-1.56	-1.49
MCMDC2	-0.66579	0.0209567	-1.84624	0.543222	ENSG00000178460.18	5.05	3.32	6.87	4.18	2.83	3.53	5	3.25	7.28	4.38	3.22	3.27	5.65	5.41	6.2	5.53	5.34	5.44	5.58	5.34	6.29	5.47	5.34	5.34	-1.62	-3.14	0.04	-2.38	-4	-2.78	-1.19	-3.22	0.16	-2.7	-3.41	-2.81	-2.28
MARCKS	-0.66355	0.0100318	-1.06879	0.286162	ENSG00000277443.3	11.88	12.74	12.95	12.31	11.67	13.21	11.59	12.78	13.03	12.41	11.82	13.36	12.09	12.7	12.84	12.4	11.96	13.02	11.89	12.71	12.89	12.45	12.05	13.13	5.04	6.13	6.46	5.58	5.12	6.56	4.91	6.25	6.73	5.82	5.25	6.37	-1.44
KIF5C	-0.663104	0.0216436	-1.89369	0.559738	ENSG00000168280.18	4.02	5.58	6.16	4.8	5.55	5.59	3.89	5.41	5.81	4.69	5.52	5.3	5.37	5.78	5.93	5.57	5.68	5.82	5.26	5.61	5.74	5.41	5.64	5.57	-3.14	-1.4	-0.9	-2.27	-1.42	-1.39	-3.57	-1.47	-1.04	-2.29	-1.3	-1.64	-1.92
PDGFC	-0.662426	0.0221909	-1.96794	0.584106	ENSG00000145431.11	7.82	8.85	9.6	8.34	8.21	9.13	7.74	9.06	9.75	8.68	8.41	9.17	8.37	8.93	9.42	8.65	8.59	9.08	8.24	9	9.45	8.77	8.61	9.07	1.09	2.29	3.1	1.69	1.87	2.47	0.74	2.4	3.35	1.97	1.91	2.76	-2.01
RB1CC1	-0.661925	0.00803093	-1.00715	0.262862	ENSG00000023287.13	10.55	10.88	11.64	10.71	11.2	10.75	10.57	10.94	11.7	10.84	10.98	10.86	10.72	10.94	11.46	10.83	11.15	10.85	10.73	10.97	11.5	10.91	11	10.92	2.84	3.52	4.24	3.18	3.74	3.42	2.87	3.49	4.46	3.28	3.89	3.46	-1.13
ZNF92	-0.661324	0.010126	-1.06178	0.284667	ENSG00000146757.14	8.2	8.9	9.26	8.55	8.88	8.91	8.34	9.05	9.5	8.45	9.19	8.99	8.49	8.88	9.09	8.68	8.87	8.88	8.55	8.96	9.22	8.61	9.04	8.92	1.56	2.5	2.98	2.03	2.5	2.5	1.63	2.71	3.21	2.11	2.86	2.68	-1.16
RCN2	-0.656772	0.00413296	-0.894671	0.216763	ENSG00000117906.14	10.62	10.85	11.57	10.73	11.4	10.61	10.58	10.8	11.64	10.63	11.5	10.58	10.76	10.91	11.41	10.84	11.29	10.75	10.73	10.87	11.45	10.76	11.35	10.73	4.99	5.41	6.28	5.2	6.11	5.11	4.91	5.41	6.43	5.17	6.22	5.1	-1.06
OSGIN2	-0.655866	0.00522988	-0.917406	0.227862	ENSG00000164823.11	9.22	9.56	10.16	9.39	9.91	9.41	9.19	9.53	10.28	9.43	9.97	9.29	9.4	9.6	9.99	9.5	9.82	9.51	9.37	9.58	10.06	9.52	9.86	9.43	2.12	2.6	3.36	2.36	3.13	2.37	2.04	2.55	3.56	2.29	3.12	2.35	-1.09
TRMT61B	-0.655385	0.00731453	-0.960569	0.247148	ENSG00000171103.11	8.66	8.97	9.64	8.82	9.15	8.9	8.61	8.79	9.64	8.74	8.77	8.8	8.87	9.04	9.45	8.95	9.15	9	8.82	8.93	9.44	8.9	8.92	8.93	3.08	3.55	4.23	3.31	4.01	3.35	3.2	3.66	4.21	3.21	3.94	3.19	-1.03
HS3ST3B1	-0.650761	0.0228377	-1.864	0.555527	ENSG00000125430.9	4.91	6.56	6.55	5.73	7.24	6.27	5.1	6.99	6.61	5.54	7.2	6.81	6.04	6.54	6.54	6.29	6.8	6.42	6.03	6.6	6.45	6.12	6.69	6.53	-1.99	-0.66	-0.39	-1.32	0.15	-1.01	-1.81	-0.87	-0.18	-1.48	0.09	-1.49	-1.51
PARD6B	-0.649378	0.0152549	-1.16054	0.327133	ENSG00000124171.9	8.48	9.08	9.63	8.78	9.54	8.88	8.59	8.91	9.77	8.67	9.75	8.71	8.77	9.1	9.45	8.94	9.39	8.98	8.8	8.99	9.52	8.85	9.51	8.87	1.18	2.01	2.73	1.59	2.54	1.78	1.43	1.9	2.83	1.75	2.78	1.89	-1.18
IL6ST	-0.643877	0.0196138	-1.34719	0.392978	ENSG00000134352.20	10.47	10.99	11.77	10.73	11.29	10.86	10.34	10.8	11.48	10.64	11.48	10.79	10.7	11.04	11.59	10.87	11.24	10.96	10.6	10.9	11.37	10.8	11.37	10.89	2.24	2.98	3.85	2.61	3.34	2.83	1.94	2.85	3.64	2.54	3.55	2.79	-1.14
UBE2Q2	-0.638765	0.0168539	-1.14146	0.325946	ENSG00000140367.12	9.38	10.19	10.73	9.78	10.98	9.85	9.37	10.13	10.71	9.84	10.55	9.94	9.68	10.19	10.54	9.93	10.72	9.96	9.65	10.13	10.52	9.94	10.42	10.01	2.81	3.82	4.47	3.32	4.69	3.45	2.96	3.79	4.53	3.16	4.27	3.6	-1.34
ARL10	-0.638546	0.0238754	-1.7388	0.52094	ENSG00000175414.7	6.38	7.06	7.75	6.72	5.81	7.6	6.07	6.94	7.52	6.44	5.16	7.3	6.92	7.3	7.56	7.11	6.75	7.54	6.76	7.12	7.39	6.9	6.47	7.28	-1.78	-0.56	-0.44	-1.17	0.06	-0.83	-1.47	-0.2	-0.27	-0.97	0.03	-0.93	-1.45
SRGAP2C	-0.637885	0.0241755	-1.78247	0.535211	ENSG00000171943.12	7.15	8.6	8.82	7.87	9.19	8.35	7.41	8.77	9.08	8.31	9.17	8.71	7.82	8.52	8.7	8.17	8.85	8.38	7.86	8.59	8.78	8.33	8.84	8.56	-0.75	0.89	1.27	0.07	1.58	0.6	-0.49	1.02	1.7	0.53	1.63	0.75	-1.67
EYA2	-0.637161	0.0277397	-2.5188	0.772877	ENSG00000064655.19	5.17	4.78	6.56	4.97	4.34	4.97	5.28	4.56	6.37	4.84	4.32	4.6	5.74	5.59	6.23	5.66	5.53	5.61	5.67	5.48	6.05	5.55	5.43	5.49	-1.47	-1.71	0.4	-1.59	-1.88	-1.63	-1.17	-1.9	-0.09	-1.85	-1.95	-1.85	-1.09
DZIP1	-0.632129	0.024825	-1.7581	0.530138	ENSG00000134874.18	6.53	7.66	8.14	7.1	7.16	7.87	6.61	7.64	8.29	7.24	7.03	7.96	7.21	7.67	7.98	7.44	7.43	7.77	7.19	7.63	7.97	7.44	7.35	7.79	0.17	0.91	1.46	0.54	0.1	1.26	-0.07	1.38	1.38	0.54	-0.69	1.63	-1.68
MYRIP	-0.631671	0.0261761	-2.03528	0.619323	ENSG00000170011.14	6.18	5.55	7.99	5.86	5.69	5.49	6.46	6.24	8.54	6.46	6.75	5.95	6.75	6.57	7.62	6.66	6.64	6.54	6.75	6.67	7.8	6.75	6.87	6.56	-1.38	-1.54	0.71	-1.46	-1.21	-1.69	-1.31	-0.73	1.4	-1.08	-0.33	-0.77	-2.08
TRIL	-0.630372	0.0248355	-1.71766	0.518091	ENSG00000255690.3	5.64	7.1	7.4	6.37	6.48	7.37	5.4	7.18	7	6.7	6.08	7.32	6.56	7.12	7.21	6.84	6.82	7.24	6.42	7.06	6.99	6.85	6.62	7.12	-1.39	0.22	0.68	-0.58	-0.32	0.45	-1.93	0.38	0.42	-0.3	-0.74	0.59	-1.6
C2orf69	-0.629752	0.00453535	-0.836272	0.204755	ENSG00000178074.6	8.46	8.74	9.34	8.6	9.41	8.45	8.36	8.53	9.39	8.38	9.79	8.26	8.65	8.81	9.15	8.73	9.2	8.64	8.58	8.68	9.18	8.6	9.43	8.53	1.79	2.29	3.02	2.04	3.03	1.97	1.57	2.2	3.11	1.88	3.35	1.89	-1.03
TLR7	-0.626737	0.0286744	-2.4408	0.752295	ENSG00000196664.5	3.56	6.11	6.03	4.84	6.39	5.98	4.74	6.08	5.96	5.69	6.26	5.97	5.7	6.11	6.23	5.9	6.18	6.07	5.7	6.03	5.99	5.92	6.09	6	-3.18	-1.35	-1.37	-2.27	-1.08	-1.47	-3.03	-1.35	-1.16	-2.04	-1.14	-1.54	-1.22
DOK6	-0.625599	0.027535	-2.14362	0.657025	ENSG00000206052.11	4.23	4.88	6.23	4.56	4.56	5.02	3.73	5.19	5.73	4.46	2.66	5.61	5.48	5.65	5.98	5.57	5.78	5.6	5.34	5.58	5.73	5.44	5.25	5.68	-3.35	-2.6	-1.58	-2.98	-3.45	-2.24	-3.76	-2.23	-1.6	-2.47	-4.75	-2.04	-2
MTERF1	-0.62128	0.0217074	-1.18527	0.350614	ENSG00000127989.14	7.82	7.12	9.26	7.47	5.57	7.79	8.09	8.2	9.36	8.17	5.57	8.56	8.09	7.93	8.87	8.01	7.34	8.18	8.18	8.24	8.93	8.23	7.14	8.45	1.63	0.94	2.81	1.29	-0.91	1.74	1.71	1.4	2.84	1.71	-1.1	2.32	-1.27
MTDH	-0.620897	0.0171381	-1.0329	0.295672	ENSG00000147649.10	11.92	12.56	13.01	12.24	13.48	12.17	11.99	12.41	13.23	12.34	13.88	12.36	12.12	12.57	12.88	12.34	13.23	12.28	12.15	12.45	13.03	12.39	13.51	12.41	4.25	5.13	5.65	4.69	6.08	4.72	4.23	4.91	5.85	4.79	6.53	4.87	-1.24
HNRNPA1P48	-0.616159	0.0196078	-1.06547	0.310629	ENSG00000224578.5	8.05	8.38	9.28	8.21	8.09	8.5	7.92	8.16	9.28	8.14	7.83	8.3	8.34	8.52	9.02	8.43	8.38	8.58	8.25	8.37	9.01	8.36	8.2	8.44	2.12	2.68	3.71	2.4	2.45	2.77	2.05	2.32	3.73	2.21	2.2	2.45	-1.36
GUCY1A2	-0.615748	0.0278867	-1.93857	0.595645	ENSG00000152402.11	5.89	6.56	7.64	6.22	5.84	6.86	5.78	6.83	7.07	6	5.25	7.42	6.63	6.85	7.35	6.74	6.59	6.95	6.51	6.91	7	6.58	6.36	7.16	-2.78	-2.05	-0.95	-2.41	-2.38	-1.9	-3.17	-2.01	-1.57	-2.8	-2.92	-1.34	-1.29
MAP4K3	-0.608919	0.0162834	-0.953811	0.271067	ENSG00000011566.15	9.88	10.6	10.96	10.24	10.59	10.61	9.88	10.62	10.97	10.3	10.62	10.62	10.11	10.57	10.82	10.34	10.56	10.58	10.1	10.58	10.82	10.37	10.58	10.58	2.73	3.66	4.13	3.19	3.68	3.64	2.75	3.75	4.3	3.29	3.77	3.73	-1.09
ZDHHC23	-0.608276	0.0246191	-1.16567	0.350931	ENSG00000184307.17	8.56	8.95	9.71	8.75	9.52	8.7	8.65	8.98	9.76	8.81	9.56	8.79	8.81	9.02	9.5	8.92	9.36	8.88	8.84	9.04	9.52	8.93	9.39	8.92	0.98	1.61	2.52	1.29	2.2	1.36	0.97	1.59	2.44	1.13	2.4	1.45	-1.11
PPP1R3D	-0.59696	0.0239019	-1.03639	0.310629	ENSG00000132825.7	8.76	8.62	9.67	8.69	8.15	8.82	8.67	8.84	9.84	8.73	8.44	8.92	8.89	8.81	9.45	8.85	8.57	8.92	8.83	8.93	9.54	8.86	8.7	8.97	1.88	1.95	3.13	1.92	1.59	2.11	1.76	2.09	3.31	1.92	1.89	2.24	-1.17
PTGS1	-0.596926	0.0323602	-2.18723	0.684487	ENSG00000095303.17	7.72	8.74	9.03	8.23	8.66	8.78	7.68	8.69	8.92	8.4	8.11	8.73	8.2	8.73	9.05	8.47	8.69	8.74	8.1	8.68	8.83	8.51	8.33	8.7	0.42	1.48	2.12	0.95	1.41	1.52	0.34	1.22	2.08	0.96	0.91	1.39	-1.24
GLT8D2	-0.594139	0.0316888	-1.62105	0.50596	ENSG00000120820.13	7.47	8.2	8.84	7.83	8.01	8.28	7.58	8.3	8.88	7.9	7.32	8.35	7.91	8.28	8.67	8.1	8.2	8.32	7.91	8.29	8.63	8.08	7.79	8.32	1.35	2.34	3.09	1.84	2.2	2.4	1.4	2.34	3.3	1.83	1.6	2.36	-1.3
TSPYL5	-0.591005	0.0333815	-2.16884	0.681501	ENSG00000180543.5	6.06	6.7	7.78	6.38	5.86	7.06	5.86	6.96	7.35	6.46	5.38	6.97	6.78	6.99	7.57	6.89	6.63	7.14	6.58	7.04	7.23	6.83	6.42	7.04	-1.45	-0.71	0.58	-1.08	-1.38	-0.42	-1.88	-0.41	0.21	-1.05	-1.87	-0.34	-1.49
C14orf132	-0.590502	0.0333815	-2.13995	0.672497	ENSG00000227051.7	6.68	7.07	8.09	6.87	6.97	7.11	6.9	7.36	8.18	7.36	7.08	7.48	7.22	7.37	8.02	7.29	7.3	7.4	7.25	7.44	7.91	7.44	7.31	7.51	-1.23	-0.5	0.41	-0.87	-0.6	-0.46	-1.58	-0.58	0.69	-0.83	-1.34	-0.49	-1.28
TYW1B	-0.588172	0.0310266	-1.1895	0.370392	ENSG00000277149.5	6.68	7.12	7.73	6.9	7.31	7.03	6.76	7.22	7.77	7.03	7.3	7.19	7.05	7.22	7.49	7.13	7.28	7.19	7.06	7.24	7.48	7.16	7.27	7.23	-0.46	0.19	0.97	-0.14	0.19	0.19	-0.58	0.26	1.04	-0.04	0.15	0.38	-1.01
MINPP1	-0.585555	0.00734954	-0.767602	0.197722	ENSG00000107789.16	8.87	9.23	9.71	9.05	9.76	9	8.76	9.27	9.77	9.04	9.87	9.13	9.05	9.27	9.55	9.16	9.58	9.13	8.98	9.28	9.59	9.14	9.65	9.19	2.6	3.18	3.81	2.89	3.8	2.92	2.76	3.25	3.84	2.94	3.93	3.04	-1.01
RBM7	-0.578407	0.0249188	-0.941551	0.284289	ENSG00000076053.12	9.81	10.38	10.8	10.1	10.78	10.22	9.94	10.47	10.95	10.28	10.77	10.32	10.02	10.38	10.66	10.2	10.64	10.27	10.09	10.43	10.76	10.3	10.63	10.33	3.5	4.39	4.92	3.94	4.85	4.19	3.51	4.48	5.19	4.05	4.9	4.09	-1.01
TNRC6C	-0.578382	0.0218715	-0.898354	0.266045	ENSG00000078687.17	8.31	8.38	9.21	8.34	8.39	8.37	8.17	8.44	9.26	8.32	8.32	8.55	8.48	8.52	8.99	8.5	8.51	8.52	8.4	8.54	9.01	8.48	8.48	8.6	-0.18	0.23	1.04	0.02	0.19	0.24	-0.05	0.39	1.15	0.19	0.15	0.43	-1.09
PLSCR4	-0.577732	0.0355507	-1.58256	0.502865	ENSG00000114698.15	8.31	9.26	9.69	8.78	9.54	9.14	8.41	9.32	9.52	9.05	9.44	9.15	8.73	9.23	9.54	8.98	9.4	9.16	8.72	9.26	9.39	9.1	9.34	9.16	1.69	2.8	3.4	2.24	3.16	2.65	1.55	2.87	3.23	2.5	3.05	2.53	-1.11
IFNAR1	-0.573684	0.0224121	-0.884947	0.263122	ENSG00000142166.13	11.08	11.47	11.94	11.28	11.72	11.36	11.02	11.44	12.06	11.32	11.69	11.4	11.23	11.49	11.82	11.36	11.66	11.42	11.17	11.47	11.89	11.38	11.64	11.44	3.71	4.39	4.97	4.05	4.73	4.24	3.46	4.44	4.96	4.27	4.58	4.31	-1.04
PHLDB2	-0.570835	0.0369797	-1.75972	0.562235	ENSG00000144824.21	7.46	7.8	8.92	7.63	7.87	7.77	7.55	7.66	8.9	7.55	7.13	7.79	7.88	8.03	8.72	7.95	8.07	8.01	7.85	7.91	8.62	7.85	7.64	7.98	0.56	1.16	2.32	0.86	1.29	1.1	0.57	0.79	2.26	0.65	0.51	0.87	-1.35
RNFT1	-0.570528	0.0322288	-1.00486	0.314242	ENSG00000189050.16	8.14	8.53	9.14	8.34	8.97	8.35	7.98	8.59	9.03	8.36	9	8.32	8.39	8.6	8.94	8.49	8.83	8.49	8.29	8.61	8.87	8.48	8.85	8.46	2.19	2.86	3.64	2.52	3.41	2.62	2	2.99	3.35	2.5	3.38	2.82	-1.05
GALNT18	-0.567993	0.0386065	-1.36442	0.439587	ENSG00000110328.6	7.56	8.54	8.89	8.05	8.78	8.43	7.91	8.6	8.93	8.07	9.09	8.29	8.02	8.5	8.72	8.26	8.64	8.44	8.14	8.52	8.71	8.23	8.81	8.35	0.85	2.04	2.51	1.44	2.34	1.91	1.17	2.19	2.43	1.68	2.63	1.93	-1.02
IFI44L	-0.567909	0.0369937	-2.15318	0.688389	ENSG00000137959.17	6.73	8.72	9.06	7.73	10.14	8.11	6.81	7.81	9.03	7.4	10.43	7.52	7.63	8.71	8.92	8.17	9.67	8.3	7.52	8.06	8.81	7.83	9.78	7.89	-0.09	2.13	2.42	1.02	3.64	1.49	0.18	1.49	2.32	0.97	3.6	1.11	-2.22
DDX60	-0.567794	0.0383765	-1.23305	0.396869	ENSG00000137628.18	9.13	10.32	10.38	9.73	12.11	9.56	9.07	10.08	10.57	9.22	12.32	9.48	9.46	10.29	10.28	9.88	11.57	9.75	9.4	10.06	10.4	9.49	11.68	9.66	1.12	2.56	2.7	1.84	4.39	1.78	1.12	2.29	2.91	1.44	4.6	1.74	-1.5
IFIT2	-0.563729	0.039769	-1.40102	0.453763	ENSG00000119922.11	7.6	8.84	8.78	8.22	9.81	8.42	7.45	8.55	8.76	8.31	9.25	8.44	8.04	8.74	8.71	8.39	9.37	8.47	7.94	8.53	8.65	8.39	8.95	8.46	0.53	2.07	2.04	1.3	3.11	1.62	0.52	1.81	2.19	1.25	2.55	1.76	-1.31
MAMLD1	-0.563306	0.0389837	-1.59696	0.515598	ENSG00000013619.15	5.44	6.73	6.68	6.08	6.9	6.65	5.3	6.68	6.34	6.3	7.6	6.6	6.22	6.61	6.63	6.41	6.75	6.55	6.16	6.55	6.44	6.42	6.93	6.52	-1.65	-0.16	-0.14	-0.9	0.26	-0.34	-2.07	-0.42	-0.42	-0.76	1.06	-0.44	-1.04
FAM126B	-0.563289	0.0355507	-1.0147	0.322405	ENSG00000155744.10	8.69	9.11	9.76	8.9	9.21	9.07	8.52	9.04	9.61	8.9	9.02	9.07	8.93	9.17	9.57	9.05	9.24	9.14	8.81	9.11	9.46	9.03	9.1	9.13	0.63	1.25	2.01	0.94	1.44	1.17	0.63	1.21	2.06	0.94	1.24	1.2	-1.09
SPATA17	-0.562713	0.039134	-1.59007	0.51379	ENSG00000162814.11	5.38	4.8	6.21	5.09	6.25	4.18	5.04	5.51	6.17	5.26	6.01	4.08	5.88	5.76	6.08	5.82	6.04	5.64	5.69	5.8	5.99	5.74	5.94	5.52	0.12	-0.5	0.75	-0.19	0.86	-1.09	0.05	-0.11	0.56	-0.04	0.86	-0.72	-1.13
FAM171B	-0.562198	0.038124	-2.02845	0.651825	ENSG00000144369.13	4.35	5.48	6.81	4.92	5.86	5.32	4.15	5.73	6.44	5.32	6.73	5.53	5.81	6.01	6.41	5.91	6.13	5.96	5.68	5.98	6.2	5.88	6.3	5.93	-3.08	-1.87	-0.48	-2.47	-1.28	-2.13	-3.47	-1.66	-0.79	-2.23	-0.61	-1.9	-2.29
CXADR	-0.558704	0.0383404	-1.03597	0.333218	ENSG00000154639.19	11.19	11.8	12.1	11.49	12.29	11.58	11.31	11.9	12.37	11.44	12.33	11.86	11.37	11.79	12.01	11.58	12.14	11.64	11.44	11.85	12.18	11.53	12.15	11.82	4.02	4.85	5.36	4.43	5.4	4.61	3.9	4.75	5.41	4.42	5.41	4.61	-1.06
TP53INP1	-0.556413	0.0421681	-1.17329	0.383512	ENSG00000164938.14	8.87	9.69	9.93	9.28	9.85	9.62	8.97	9.84	10.04	9.36	9.99	9.69	9.16	9.65	9.82	9.4	9.74	9.62	9.19	9.73	9.87	9.43	9.83	9.63	1.1	2.13	2.52	1.62	2.36	2.03	1.27	2.35	2.74	1.73	2.51	2.2	-1.07
MATN2	-0.553896	0.0415259	-1.61084	0.525456	ENSG00000132561.14	10.06	10.26	11.17	10.16	10.29	10.25	9.86	10.74	10.96	10.17	10.69	10.8	10.25	10.43	11.03	10.34	10.39	10.44	10.1	10.69	10.84	10.3	10.65	10.73	3.11	3.63	4.53	3.37	3.62	3.63	3.02	4.04	4.31	3.22	4.03	4.05	-1.1
ZNF471	-0.548553	0.0405102	-2.1516	0.698541	ENSG00000196263.8	3.19	5.02	6.57	4.1	4.64	5.18	3.77	5.26	6.4	4.55	4.89	5.63	5.54	5.66	6.1	5.6	5.6	5.68	5.41	5.65	5.96	5.51	5.57	5.73	-3.41	-2.14	-0.81	-2.78	-2.62	-1.94	-4.01	-1.59	-0.55	-2.55	-2.92	-1.59	-2.63
TBL1XR1	-0.548045	0.0300407	-0.846524	0.262434	ENSG00000177565.18	11.91	12.2	12.76	12.05	12.65	12.01	11.82	11.98	12.86	11.97	12.79	11.96	12.03	12.24	12.63	12.14	12.56	12.1	11.97	12.08	12.7	12.07	12.65	12.07	4.44	5.12	5.79	4.78	5.66	4.88	4.52	4.94	5.93	4.79	5.96	4.91	-1.04
E2F5	-0.546488	0.0451538	-1.09095	0.360831	ENSG00000133740.11	8.59	8.89	9.5	8.74	8.9	8.89	8.84	8.66	10.06	8.75	8.58	8.69	8.79	8.96	9.36	8.88	8.97	8.96	8.92	8.82	9.68	8.87	8.77	8.84	2.55	3.07	3.76	2.81	3.18	3.03	2.62	3.04	4.21	2.78	3.11	3.04	-1.22
TIFA	-0.54627	0.0464435	-1.17539	0.390436	ENSG00000145365.11	7.86	8.4	9.04	8.13	9.48	7.93	8.1	8.31	9.42	8.1	9.6	7.72	8.19	8.48	8.84	8.34	9.09	8.22	8.28	8.4	9.05	8.28	9.16	8.09	1.18	2.04	2.59	1.61	2.84	1.7	1.1	1.98	2.9	1.69	2.72	1.45	-1.32
HSPA13	-0.546008	0.0383404	-0.922678	0.296774	ENSG00000155304.6	9.26	9.18	10.22	9.22	10.3	8.7	9.18	9.17	10.23	9.18	10.18	8.63	9.4	9.38	10.01	9.39	10.06	9.09	9.34	9.34	10.02	9.34	9.97	9.01	2.31	2.45	3.63	2.38	3.65	1.94	2.25	2.37	3.62	2.25	3.55	1.96	-1.05
BACE1	-0.545574	0.0373042	-0.90631	0.290223	ENSG00000186318.18	9.35	9.67	10.28	9.51	9	9.96	9.35	9.89	10.44	9.71	8.73	10.01	9.53	9.73	10.12	9.63	9.33	9.91	9.52	9.85	10.22	9.74	9.15	9.93	1.62	2.14	2.92	1.88	1.63	2.36	1.4	2.36	2.94	1.98	1.34	2.38	-1.09
ERO1B	-0.540478	0.04862	-1.13022	0.378458	ENSG00000086619.14	6.7	7.78	7.81	7.24	8.57	7.45	6.64	7.86	7.8	7.11	9.3	7.86	7.21	7.74	7.71	7.47	8.18	7.55	7.16	7.7	7.67	7.35	8.51	7.7	-0.55	0.58	0.87	0.02	1.29	0.28	-0.35	0.67	0.92	-0.08	2.11	0.53	-1.16
AS3MT	-0.537904	0.0447963	-1.78367	0.588977	ENSG00000214435.8	4.31	3.84	7.17	4.07	1.1	5.02	5.6	5.04	7.58	5.36	2.99	5.13	6.1	6.05	6.6	6.07	6.02	6.07	6.09	6	6.7	6.05	5.82	6.01	-1.64	-1.84	0.9	-1.74	-2.96	-1.35	-1.11	-1.23	1.2	-1.23	-2.94	-1.21	-1.98
ENSG00000271254	-0.537302	0.0445253	-0.946713	0.312161	ENSG00000271254.6	9.07	9.98	9.97	9.53	9.72	10.1	8.93	10.12	9.93	9.82	9.86	10.41	9.33	9.9	9.89	9.62	9.72	9.98	9.23	9.97	9.85	9.78	9.81	10.17	1.58	2.69	2.84	2.13	2.5	2.77	1.5	2.81	2.79	2.31	2.68	3.17	-1
RINL	-0.535385	0.051138	-1.23465	0.417174	ENSG00000187994.14	7.6	7.97	8.63	7.79	7.4	8.22	7.52	8.05	9.02	7.8	7.48	8.2	7.91	8.13	8.5	8.02	7.83	8.26	7.85	8.11	8.66	7.98	7.83	8.19	1.43	1.86	2.65	1.65	1.12	2.18	1.52	1.66	2.84	1.57	1.23	1.67	-1.5
CAP2	-0.534435	0.0492846	-1.47137	0.493804	ENSG00000112186.12	6.84	7.2	8.02	7.02	7.36	7.13	6.92	7.41	8.25	7.1	7.27	7.55	7.51	7.42	7.88	7.47	7.49	7.4	7.26	7.5	7.97	7.34	7.43	7.58	0.3	0.71	1.59	0.51	0.92	0.63	0.02	0.99	1.77	0.54	0.92	1.06	-1.33
GRB14	-0.534157	0.0464262	-1.7333	0.575592	ENSG00000115290.10	4.55	4.48	6.89	4.51	1.63	5.69	4.23	6.54	6.99	5.67	4.6	6.7	5.9	6.13	6.44	6.02	5.93	6.21	5.77	6.28	6.44	6.02	5.81	6.33	-0.58	-0.14	1.69	-0.36	-1.49	0.44	-0.4	0.99	1.79	0.17	0.03	1.35	-2.76
MX2	-0.533867	0.0487065	-1.52817	0.511938	ENSG00000183486.14	8.4	9.41	9.76	8.91	9.93	9.19	8.74	9.72	9.89	8.9	10.01	8.91	8.82	9.38	9.64	9.1	9.7	9.24	8.95	9.56	9.67	9.05	9.75	9.05	1.61	2.68	3.28	2.15	3.35	2.4	1.94	2.9	3.53	2.19	3.3	2.21	-1.15
RUNX1T1	-0.533829	0.0498469	-1.43186	0.481757	ENSG00000079102.16	5.49	6.04	6.92	5.77	5.5	6.28	5.52	6.03	6.76	5.68	5.28	6.18	6.2	6.37	6.63	6.28	6.22	6.44	6.15	6.29	6.53	6.19	6.1	6.33	-2.37	-1.58	-0.91	-1.98	-1.69	-1.54	-2.51	-2.01	-1.04	-2.31	-2.31	-1.7	-1.24
OTUD6B	-0.52833	0.0498391	-0.954151	0.320959	ENSG00000155100.11	8.22	8.38	9.15	8.3	8.46	8.35	8.27	8.14	9.35	8.24	8.22	8.06	8.43	8.5	8.94	8.46	8.55	8.48	8.43	8.36	9.05	8.42	8.4	8.32	1.76	2.15	3.03	1.95	2.31	2.08	1.71	1.91	3.22	1.79	2.06	1.77	-1.08
ATP6V1C2	-0.527876	0.0495561	-1.61593	0.54306	ENSG00000143882.12	7.86	8.46	9.08	8.16	7.74	8.77	8.36	7.89	9.59	8.1	7.72	8.51	8.24	8.62	9	8.43	8.12	8.83	8.47	8.2	9.24	8.32	8.11	8.56	1.16	1.79	2.79	1.48	1.43	1.94	1.5	1.29	3.07	1.42	1.56	0.73	-1.23
LGR4	-0.527334	0.0511589	-0.970085	0.327894	ENSG00000205213.14	10.45	11.86	11.43	11.16	12.43	11.62	10.5	11.56	11.54	11.2	12.18	11.55	10.74	11.7	11.4	11.22	12.12	11.52	10.76	11.48	11.46	11.22	11.92	11.47	3.06	4.68	4.37	3.87	5.35	4.39	3.06	4.44	4.44	4.04	5.11	4.1	-1.04
SQLE	-0.527155	0.0546166	-1.10882	0.379416	ENSG00000104549.12	11.02	11.41	12.14	11.21	11.39	11.42	11.16	11.41	12.43	11.34	11.84	11.21	11.21	11.47	11.99	11.34	11.46	11.47	11.29	11.45	12.18	11.41	11.76	11.32	4.51	5.11	5.98	4.81	5.21	5.07	4.46	5.04	6.17	4.83	5.56	4.88	-1.27
ZNF550	-0.526468	0.0538744	-1.32827	0.453462	ENSG00000251369.9	6.97	7.53	8.79	7.25	6.04	8.16	7.62	8.21	8.84	8.04	5.64	8.26	7.62	7.84	8.43	7.73	7.32	8.07	7.8	8.1	8.44	8	7.03	8.12	-0.26	0.59	1.91	0.17	-0.79	1.18	0.38	1.15	1.98	1.01	-1.22	1.25	-1.22
LANCL1	-0.525694	0.0494071	-0.920993	0.309301	ENSG00000115365.12	10.4	10.54	11.36	10.47	11.2	10.26	10.39	10.51	11.56	10.39	11.34	10.04	10.54	10.63	11.19	10.59	11.08	10.44	10.52	10.6	11.33	10.52	11.17	10.3	2.97	3.33	4.32	3.15	4.07	3.02	3.1	3.33	4.52	3.24	4.21	2.95	-1.17
ANTXR1	-0.524993	0.0509584	-1.58515	0.535339	ENSG00000169604.21	10.61	11.21	12.15	10.91	10.37	11.57	10.45	11.82	12.17	11.27	10.86	11.86	10.91	11.31	11.98	11.11	10.78	11.54	10.76	11.7	11.95	11.31	11.03	11.73	2.87	3.68	4.78	3.28	2.94	4	2.65	4.25	4.9	3.79	3.5	4.29	-1.72
TWSG1	-0.521849	0.0569839	-1.24709	0.429978	ENSG00000128791.12	9.24	9.69	10.21	9.47	10.5	9.35	9.22	9.64	10.26	9.47	10.39	9.47	9.45	9.73	10.09	9.59	10.25	9.51	9.42	9.68	10.09	9.58	10.17	9.57	2.56	3.25	3.9	2.9	4.12	2.87	2.25	3.2	4.18	2.98	4	2.91	-1.04
ZNF623	-0.520997	0.0501476	-0.894471	0.30139	ENSG00000183309.12	9.64	10.18	10.56	9.91	10.16	10.19	9.48	10.27	10.78	10.04	10.61	10.22	9.84	10.18	10.43	10.01	10.17	10.18	9.72	10.23	10.57	10.08	10.46	10.2	1.52	2.28	2.75	1.9	2.41	2.23	1.53	2.28	3.03	2	2.78	2.2	-1.3
MBTD1	-0.518704	0.0378111	-0.776705	0.249251	ENSG00000011258.16	9.4	9.48	10.26	9.44	9.72	9.38	9.17	9.4	10.23	9.3	9.61	9.2	9.54	9.58	10.08	9.56	9.73	9.52	9.39	9.52	10.05	9.47	9.65	9.4	1.83	2.14	3.02	1.99	2.49	1.99	1.9	2.16	3.13	2.13	2.37	1.94	-1.06
ZHX1	-0.516999	0.0473961	-0.838656	0.279759	ENSG00000165156.15	9.51	10.21	10.43	9.86	10.28	10.19	9.54	10.23	10.54	9.94	10.35	10.12	9.73	10.17	10.31	9.95	10.21	10.15	9.74	10.18	10.38	9.98	10.25	10.1	2.76	3.57	4.04	3.17	3.76	3.49	2.63	3.53	4.16	3.34	3.7	3.5	-1
FIBIN	-0.515383	0.0501476	-1.87144	0.630557	ENSG00000176971.4	6.86	8.05	8.85	7.46	6.89	8.55	7.01	8.3	8.62	7.76	6.77	8.69	7.65	8.15	8.64	7.9	7.58	8.4	7.56	8.24	8.44	7.94	7.45	8.47	0.01	1.41	2.32	0.71	0.33	1.87	0	1.64	2.18	1.14	0.22	2.1	-1.61
ITGAV	-0.514468	0.0602518	-1.00618	0.35026	ENSG00000138448.12	11.17	11.42	12.24	11.3	11.51	11.39	11.1	11.29	12.22	11.24	11.34	11.24	11.34	11.5	12.08	11.42	11.55	11.47	11.27	11.4	12.05	11.36	11.43	11.36	3.36	3.83	4.79	3.6	3.94	3.79	3.17	3.72	4.92	3.47	3.82	3.61	-1.12
DNALI1	-0.512895	0.0498391	-1.98198	0.666723	ENSG00000163879.11	5.9	7.36	7.44	6.63	5.87	8	6.18	7.73	7.72	6.8	6.61	7.74	6.84	7.5	7.55	7.17	7.04	7.69	6.83	7.51	7.54	7.07	7	7.52	-0.08	1.85	1.54	0.89	-0.01	2.65	-0.3	2.59	1.33	0.97	-0.93	2.59	-1.54
KRBA1	-0.512654	0.0532189	-1.70152	0.579533	ENSG00000133619.17	4.48	5.18	6.08	4.83	4.18	5.61	4.59	5.63	6.3	5.12	4.16	5.75	5.46	5.58	5.82	5.52	5.43	5.64	5.43	5.62	5.81	5.51	5.37	5.65	-1.63	-1	-0.01	-1.31	-1.23	-0.9	-1.76	-1.02	0.23	-1.26	-1.18	-0.86	-1.71
MFAP3L	-0.507685	0.0640006	-1.21053	0.427184	ENSG00000198948.12	6.4	6	7.61	6.2	7.74	5.25	6.04	5.8	7.75	6.02	7.73	5.14	6.82	6.81	7.24	6.82	7.3	6.61	6.68	6.63	7.29	6.68	7.27	6.5	-0.89	-0.64	0.45	-0.77	0.9	-1.3	-0.8	-0.7	0.38	-0.7	1.16	-0.96	-1.71
CLIC6	-0.505754	0.0487104	-2.34017	0.784118	ENSG00000159212.13	3.78	5.5	6.99	4.64	4.38	5.98	5.47	5.68	6.59	5.57	4.37	6.24	5.93	6.04	6.56	5.98	5.71	6.18	5.95	6.01	6.33	5.98	5.69	6.2	-2.29	-1.17	0.46	-1.73	-2.19	-0.73	-1.27	-1.1	0.26	-1.13	-2.19	-0.25	-1.12
LRRK2	-0.505253	0.0559425	-1.6889	0.580591	ENSG00000188906.17	4.76	5.58	6.78	5.17	6.49	5.19	4.89	5.66	7.2	5.32	6.97	5.61	5.92	6.08	6.42	6	6.29	5.99	5.85	6.01	6.51	5.93	6.42	6	-2.02	-1.11	-0.05	-1.57	-0.74	-1.27	-2.33	-0.6	0.39	-1.07	-0.6	-0.6	-2.31
ATP10A	-0.50499	0.0619031	-1.40146	0.491067	ENSG00000206190.12	6.4	7.44	8.31	6.92	6.93	7.65	6.34	7.8	8.07	7.07	6.03	7.94	7.21	7.6	7.98	7.41	7.47	7.66	7.07	7.7	7.84	7.36	6.97	7.77	-0.62	0.45	1.24	-0.09	0.24	0.54	-0.85	0.35	1.13	0.04	-0.45	0.61	-1.73
CYS1	-0.500559	0.0548478	-1.85942	0.636701	ENSG00000205795.4	5.12	5.6	6.7	5.36	4.31	6.16	5.16	6	6.96	5.79	5.8	6.05	6.08	6.23	6.64	6.15	6.11	6.27	6	6.21	6.55	6.15	6.16	6.23	-1.07	-0.24	0.93	-0.66	-1.33	0.22	-1.17	0.22	1.19	-0.25	-0.16	0.47	-1.8
FBXL3	-0.499742	0.0504976	-0.771181	0.260101	ENSG00000005812.11	10.68	10.83	11.49	10.76	11	10.76	10.5	10.9	11.59	10.72	10.93	10.88	10.8	10.91	11.35	10.85	11.01	10.87	10.67	10.94	11.41	10.82	10.96	10.92	3.99	4.37	5.14	4.18	4.59	4.27	3.99	4.49	5.24	4.25	4.51	4.47	-1.09
HELZ2	-0.498229	0.0621723	-0.856649	0.30077	ENSG00000130589.16	10.4	10.54	11.16	10.47	10.63	10.5	10.31	10.49	11.44	10.31	10.69	10.29	10.51	10.61	11.05	10.56	10.68	10.58	10.45	10.57	11.22	10.45	10.7	10.44	3.28	3.57	4.06	3.43	3.73	3.51	3.1	3.58	4.19	3.28	3.7	3.48	-1.13
ZNF12	-0.49804	0.0473961	-0.747372	0.249353	ENSG00000164631.19	10.26	10.45	11.08	10.35	10.41	10.46	10.12	10.51	11.18	10.35	10.5	10.52	10.39	10.5	10.93	10.45	10.48	10.51	10.29	10.54	11	10.44	10.54	10.55	2.98	3.38	4.08	3.18	3.32	3.41	2.95	3.47	4.15	3.32	3.51	3.47	-1.06
DCN	-0.497873	0.0591626	-1.68002	0.582911	ENSG00000011465.18	11.97	12.97	13.65	12.47	12.73	13.08	11.85	12.74	13.48	12.47	12.25	12.85	12.33	13	13.51	12.66	12.83	13.06	12.19	12.8	13.33	12.61	12.46	12.88	5.87	7.1	7.92	6.49	6.98	7.15	5.72	6.79	7.82	6.34	6.41	6.85	-1.63
CFL2	-0.496349	0.0703729	-1.22418	0.439493	ENSG00000165410.15	8.36	8.52	8.93	8.44	9.09	8.28	7.68	8.34	8.79	8.23	9.26	8.19	8.57	8.6	8.88	8.59	8.95	8.45	8.11	8.48	8.75	8.41	9.05	8.39	2	2.48	3.02	2.24	3.11	2.21	1.07	2.37	3.05	2.22	3.34	2.11	-1.11
LRRN2	-0.495372	0.0542339	-2.01748	0.689543	ENSG00000170382.12	5.1	7.92	7.76	6.51	8.41	7.7	5.9	7.99	7.38	7.41	8.86	7.99	6.98	7.82	7.75	7.4	8.03	7.73	6.82	7.77	7.47	7.47	8.27	7.77	-1.18	1.1	1.04	-0.04	1.67	0.85	-1.31	1.25	0.49	0.64	2.15	1.23	-1.48
KLHL4	-0.492557	0.057484	-1.85707	0.64151	ENSG00000102271.14	4.1	5.72	6.21	4.91	5.46	5.83	4.22	6.3	5.95	4.59	4.14	6.38	5.67	6.09	6.12	5.88	6.01	6.12	5.6	6.07	5.96	5.65	5.58	6.09	-3.14	-1.56	-1.16	-2.35	-1.36	-1.64	-3.37	-1.2	-1.54	-2.51	-2.43	-0.81	-1.73
GPR160	-0.491633	0.074503	-1.15897	0.420693	ENSG00000173890.17	10.82	10.36	12.03	10.59	9.38	10.77	10.63	10.64	12.25	10.63	9.94	11.21	10.94	10.68	11.79	10.81	10.04	10.95	10.79	10.8	11.94	10.79	10.35	11.19	5.28	5.08	6.85	5.18	4.2	5.46	4.96	5.42	6.92	5.19	4.72	5.89	-1.62
LBH	-0.489678	0.0751079	-1.18401	0.43062	ENSG00000213626.13	9.77	9.92	11.19	9.85	9.21	10.23	9.48	10.31	11.38	9.87	9.02	10.34	10.01	10.12	10.95	10.06	9.7	10.29	9.79	10.33	11.07	10.04	9.51	10.35	2.75	3.16	4.53	2.95	2.51	3.43	2.24	3.48	4.84	2.87	2.33	3.54	-1.9
TAF4B	-0.489298	0.0711423	-0.870358	0.313003	ENSG00000141384.13	8.11	8.28	9.14	8.19	8.92	8	8.06	8.35	9.16	8.24	8.66	8.17	8.34	8.42	8.9	8.38	8.77	8.27	8.29	8.44	8.91	8.38	8.61	8.35	0.63	1.04	2.01	0.84	1.73	0.74	0.58	1.11	2.07	0.72	1.48	0.74	-1.1
LY6E	-0.48854	0.073751	-1.27589	0.462067	ENSG00000160932.11	10.52	12.13	12.07	11.33	12.79	11.85	11.02	11.96	12.11	11.38	13.23	11.9	10.96	12.02	11.96	11.49	12.48	11.82	11.22	11.87	11.97	11.46	12.8	11.82	5.26	7.1	7.15	6.18	7.84	6.78	5.9	6.96	7.05	6.37	8.29	6.75	-1.09
SUSD4	-0.487657	0.0512447	-2.53908	0.858758	ENSG00000143502.16	3.85	6.85	5.84	5.35	7.95	6.37	4.09	7.07	5.35	5.82	8.07	5.99	5.77	6.55	6.31	6.16	7.01	6.36	5.66	6.58	5.93	6.07	7.06	6.13	-2.04	0.25	-0.37	-0.89	1.3	-0.2	-1.88	0.49	-0.8	-0.67	1.22	-0.38	-1.26
GCH1	-0.48749	0.0700767	-0.841323	0.301644	ENSG00000131979.20	9.32	9.74	10.05	9.53	9.87	9.68	9.27	9.78	10.28	9.6	9.81	9.76	9.48	9.74	9.95	9.61	9.82	9.71	9.45	9.76	10.09	9.65	9.78	9.74	2.78	3.44	3.83	3.11	3.59	3.37	2.81	3.52	4.01	3.24	3.58	3.45	-1.01
ITGA4	-0.484299	0.0667008	-1.58885	0.56429	ENSG00000115232.14	6.94	8.04	8.48	7.49	8.57	7.82	7.03	7.93	8.8	7.35	9.12	7.53	7.59	8.08	8.33	7.83	8.35	7.97	7.52	7.97	8.45	7.67	8.65	7.76	-0.75	0.33	0.89	-0.21	0.96	0.05	-0.95	0.42	1.37	-0.51	1.23	-0.51	-1.77
RAD9B	-0.483762	0.0722115	-1.42108	0.512177	ENSG00000151164.19	3.97	5.4	5.22	4.68	6.69	4.85	3.72	5.36	5.63	4.09	7.89	4.77	5.16	5.53	5.39	5.34	5.94	5.35	5.11	5.37	5.42	5.15	6.22	5.25	-2.65	-1.36	-1.42	-2.01	-0.08	-1.91	-2.89	-1.23	-1.21	-2.46	0.71	-1.32	-1.91
PKD2	-0.483288	0.0789111	-1.15477	0.425136	ENSG00000118762.8	8.53	9.29	9.73	8.91	9.57	9.17	8.8	9.37	9.86	9.12	9.44	9.31	8.88	9.31	9.58	9.09	9.46	9.25	8.98	9.33	9.64	9.17	9.37	9.29	1.06	1.95	2.57	1.5	2.33	1.79	1.16	2.06	2.77	1.71	2.17	1.95	-1.06
ZNF367	-0.482143	0.0704942	-0.80536	0.289222	ENSG00000165244.7	7.77	8.1	8.66	7.94	8.85	7.78	7.79	8.17	8.83	7.89	8.65	7.88	8.02	8.21	8.47	8.11	8.59	8.05	8.01	8.2	8.56	8.06	8.46	8.05	1.19	1.73	2.44	1.46	2.55	1.37	1.12	1.85	2.58	1.44	2.38	1.57	-1.04
ENPP1	-0.482017	0.0772855	-1.25434	0.459627	ENSG00000197594.14	8.13	9.46	9.35	8.8	10.05	9.21	8.06	9.61	9.82	8.97	9.69	9.5	8.57	9.34	9.3	8.95	9.7	9.18	8.49	9.4	9.55	9.01	9.46	9.34	0.16	1.75	1.58	0.96	2.33	1.51	0.05	1.89	1.88	1.07	1.9	1.49	-1.76
STMN3	-0.480988	0.0804698	-1.13491	0.419896	ENSG00000197457.10	8.77	8.6	9.4	8.69	7.92	8.89	8.29	8.69	9.29	8.61	7.85	8.74	8.93	8.79	9.28	8.86	8.43	8.94	8.57	8.81	9.19	8.76	8.33	8.84	2.6	2.56	3.55	2.58	1.8	2.88	2.33	2.69	3.3	2.58	1.32	2.69	-1
YY2	-0.478968	0.0824741	-1.03008	0.383709	ENSG00000230797.3	5.25	5.21	6.24	5.23	5.13	5.24	5.23	5.2	6.26	5.23	4.96	5.24	5.62	5.61	5.86	5.62	5.59	5.63	5.6	5.6	5.84	5.6	5.56	5.61	-1.4	-1.3	-0.1	-1.35	-1.25	-1.32	-1.55	-1.41	0.03	-1.47	-1.47	-1.36	-1.03
DPYSL3	-0.478	0.07349	-1.47033	0.531909	ENSG00000113657.13	11.08	11.97	12.3	11.52	10.95	12.41	10.78	12.22	12.11	11.45	10.43	12.41	11.36	11.98	12.21	11.67	11.31	12.26	11.12	12.11	12.03	11.57	10.9	12.25	3.13	4.23	4.71	3.68	3.33	4.62	2.68	4.33	4.59	3.61	2.81	4.72	-1.33
KCNT1	-0.477789	0.0557577	-2.30992	0.793605	ENSG00000107147.14	2.95	2.86	5.46	2.91	1.26	3.55	2.8	2.7	6.3	2.78	1.11	3.19	4.76	4.78	5.21	4.77	4.63	4.84	4.68	4.67	5.26	4.68	4.62	4.7	-3.88	-3.55	-1.23	-3.71	-4.68	-3.06	-4.27	-3.69	-0.68	-3.89	-4.57	-2.93	-3.5
CENPP	-0.476637	0.0834859	-1.0075	0.376938	ENSG00000188312.14	7.53	8.14	8.51	7.84	8.54	7.97	7.57	8.31	8.77	7.93	8.49	7.95	7.87	8.22	8.39	8.05	8.37	8.16	7.87	8.24	8.5	8.04	8.34	8.05	1.29	1.57	2.09	1.43	1.77	1.48	1.19	1.7	2.19	1.42	1.88	1.64	-1.2
ANKRD6	-0.476529	0.0630005	-1.84993	0.65085	ENSG00000135299.17	6.03	6.84	7.64	6.43	6.1	7.15	6.28	6.98	7.42	6.74	6.56	7.21	6.77	7.03	7.48	6.9	6.73	7.16	6.77	7.04	7.25	6.94	6.87	7.15	-0.6	0.07	1.12	-0.26	-0.61	0.36	-0.88	0.42	1.1	-0.47	-0.95	0.68	-1.14
PDE3A	-0.474598	0.074372	-1.49037	0.540716	ENSG00000172572.7	7.18	7.34	8.58	7.26	7.56	7.25	7.2	7.74	8.73	7.57	7.87	7.62	7.63	7.67	8.33	7.65	7.77	7.63	7.55	7.81	8.35	7.72	7.87	7.75	-1.48	-1.12	0.23	-1.3	-0.79	-1.25	-1.66	-0.83	0.38	-0.95	-0.53	-0.93	-1.53
GOLGA6L9	-0.473767	0.0854606	-0.986489	0.371025	ENSG00000197978.9	8.07	8.21	8.94	8.14	8.52	8.08	7.83	8.02	8.92	7.89	8.82	7.9	8.27	8.35	8.76	8.31	8.5	8.28	8.13	8.22	8.72	8.16	8.67	8.16	0.25	0.53	1.37	0.39	1.18	0.25	0.3	0.46	1.06	0.46	1.26	0.08	-1.09
CADM1	-0.471279	0.079647	-1.36423	0.503244	ENSG00000182985.18	6.97	7.93	8.08	7.45	7.59	8.07	7.06	7.73	8.38	7.58	7.58	7.8	7.46	7.88	8.03	7.67	7.71	7.96	7.45	7.76	8.1	7.69	7.69	7.79	0.24	1.32	1.59	0.78	0.91	1.5	-0.07	1.4	1.78	1	0.66	1.43	-1.32
CMPK2	-0.469302	0.076196	-1.49968	0.547612	ENSG00000134326.12	6.41	8.12	8.23	7.26	9.56	7.51	6.22	8.06	7.92	7.13	9.65	7.22	7.23	8.08	8.08	7.66	8.89	7.74	7.08	7.94	7.87	7.46	8.9	7.51	-0.02	1.79	2.09	0.88	3.37	1.11	-0.25	1.86	1.54	0.72	3.47	0.89	-1.7
CITED2	-0.468538	0.0867581	-1.13889	0.430341	ENSG00000164442.10	8.89	9.74	9.88	9.31	10.51	9.41	8.52	9.7	9.64	9.1	10.42	9.29	9.16	9.69	9.8	9.43	10.2	9.47	8.93	9.65	9.61	9.27	10.12	9.39	3.05	4.15	4.38	3.6	4.87	3.84	2.92	3.91	4.18	3.53	4.95	3.73	-1.12
GNB4	-0.466465	0.0834859	-1.29788	0.485381	ENSG00000114450.11	7.98	8.86	9.4	8.42	8.84	8.87	7.76	8.93	9.48	8.32	8.49	9.1	8.42	8.89	9.23	8.65	8.86	8.9	8.24	8.9	9.23	8.54	8.64	9	0.2	1.27	1.97	0.74	1.34	1.23	-0.02	1.46	2.09	0.8	1	1.58	-1.72
ECM2	-0.465579	0.0773925	-1.5068	0.552676	ENSG00000106823.12	7.13	7.95	8.73	7.54	7.46	8.16	7.27	8.21	8.69	7.85	7.01	8.37	7.7	8.06	8.5	7.88	7.81	8.17	7.69	8.15	8.43	7.96	7.55	8.25	0.39	1.52	2.4	0.95	1.16	1.67	0.42	1.44	2.49	1	0.71	1.71	-1.42
TMEM25	-0.465307	0.0842941	-1.28646	0.482515	ENSG00000149582.16	6.8	7.77	7.92	7.28	7.1	8.05	6.44	7.59	8.19	7.13	7.25	7.67	7.31	7.76	7.86	7.53	7.42	7.91	7.13	7.62	7.92	7.41	7.46	7.66	0.57	1.85	2.12	1.21	1.59	1.95	0.45	1.52	2.35	0.87	1.67	1.36	-1.75
TTC26	-0.463128	0.0898497	-0.881095	0.336587	ENSG00000105948.13	7.86	8.36	8.93	8.11	8.66	8.23	7.94	8.53	8.98	8.27	8.67	8.13	8.18	8.41	8.72	8.3	8.56	8.35	8.18	8.49	8.75	8.35	8.57	8.27	0.52	1.23	1.83	0.87	1.79	0.99	0.47	1.45	1.83	0.71	1.86	0.67	-1.04
LUM	-0.462132	0.0722898	-1.74962	0.63074	ENSG00000139329.5	12.02	12.37	13.75	12.19	12.9	12.15	12.22	12.67	14.1	12.35	12.35	12.99	12.36	12.59	13.59	12.48	12.9	12.46	12.41	12.72	13.77	12.5	12.5	12.95	6.41	7.03	8.52	6.72	7.67	6.76	6.53	7.18	8.96	6.99	7.04	7.32	-1.88
PRNP	-0.461877	0.0910966	-0.886369	0.339734	ENSG00000171867.18	10.88	11.51	11.95	11.19	11.99	11.3	10.93	11.6	12	11.32	12.15	11.44	11.1	11.51	11.81	11.3	11.84	11.36	11.1	11.57	11.84	11.37	11.95	11.45	4.35	5.2	5.78	4.78	5.77	4.95	4.52	5.19	5.9	4.81	5.94	5.09	-1.07
GPX7	-0.461004	0.0918632	-1.0953	0.420598	ENSG00000116157.6	7.5	7.75	8.64	7.63	7.17	8	7.26	8.03	8.59	7.64	6.69	8.46	7.82	7.95	8.4	7.89	7.67	8.08	7.67	8.05	8.35	7.85	7.43	8.28	1.99	2.46	3.49	2.23	1.97	2.67	1.59	2.74	3.41	2.09	1.51	3.29	-1.33
STOX1	-0.460625	0.0773925	-1.57608	0.578132	ENSG00000165730.16	5.74	6.86	7.89	6.3	7.62	6.53	6.74	7.46	7.88	6.99	8.1	6.93	6.91	7.29	7.62	7.1	7.46	7.22	7.05	7.37	7.57	7.15	7.68	7.13	-0.59	0.54	1.49	-0.02	1.46	0.14	0.13	0.79	1.36	0.48	1.75	0.38	-1.14
CHST15	-0.459658	0.0831684	-1.41244	0.527479	ENSG00000182022.18	8.19	9.03	9.42	8.61	9.09	9.01	7.88	9.41	9.4	8.7	9.41	9.42	8.57	9.07	9.31	8.82	9.14	9.04	8.35	9.25	9.25	8.81	9.25	9.26	0.49	1.58	2.08	1.03	1.73	1.51	0.01	2.01	2.29	1.16	2.08	1.93	-1.52
MGARP	-0.457794	0.0619031	-2.295	0.803826	ENSG00000137463.5	3.88	5.27	5.35	4.57	4.86	5.44	4.01	5.65	5.28	4.54	4.5	5.67	5.32	5.59	5.76	5.45	5.51	5.62	5.26	5.58	5.51	5.34	5.33	5.58	-1.52	0.04	0.26	-0.74	-0.43	0.25	-1.6	0.23	0.23	-0.43	-0.58	0.42	-1.27
FXYD6	-0.45775	0.0833726	-1.42829	0.533999	ENSG00000137726.17	7.91	8.52	8.96	8.22	6.86	9.23	7.74	8.63	8.76	8.42	6.44	9.05	8.25	8.62	8.86	8.43	7.73	9	8.11	8.61	8.69	8.49	7.5	8.86	1.71	2.53	3.13	2.12	0.98	3.2	1.41	2.67	3.16	2.44	0.55	2.99	-1.02
TENM4	-0.456341	0.0742539	-1.76742	0.640802	ENSG00000149256.16	6.38	6.9	7.76	6.64	5.96	7.3	6.25	7.39	7.4	6.97	6.03	7.49	6.99	7.19	7.67	7.09	6.84	7.34	6.86	7.33	7.34	7.14	6.76	7.39	-2.4	-1.91	-0.8	-2.16	-2.56	-1.63	-2.48	-1.49	-0.33	-2.05	-2.78	-1.25	-1.15
SNX13	-0.454963	0.0894581	-0.779172	0.297339	ENSG00000071189.21	10.25	11.01	11.11	10.63	11.17	10.94	10.05	11.07	11.12	10.82	11.23	11.04	10.45	10.95	11.02	10.7	11.06	10.9	10.31	10.99	11.02	10.82	11.1	10.97	2.79	3.64	3.88	3.21	3.8	3.58	2.48	3.73	3.85	3.49	3.75	3.71	-1.07
PDLIM3	-0.452427	0.0755937	-1.7663	0.643588	ENSG00000154553.16	9.46	10.43	10.95	9.95	9.92	10.65	9.34	10.87	11.15	10.24	9.81	11.06	10.01	10.47	10.91	10.24	10.14	10.62	9.72	10.75	10.95	10.32	10.02	10.89	4.1	5.22	5.72	4.66	4.83	5.39	3.71	5.42	6.13	4.76	4.52	5.85	-1.81
ISYNA1	-0.448916	0.0951768	-1.21549	0.471529	ENSG00000105655.19	7.68	8.24	8.81	7.96	6.66	8.91	7.78	9	8.95	8.04	6.83	9.17	8.06	8.45	8.69	8.26	7.76	8.75	8.06	8.75	8.73	8.2	7.62	8.86	2.35	3.06	3.79	2.71	1.57	3.7	2.4	3.66	3.89	2.84	1.04	3.83	-1.17
ADA2	-0.447941	0.089129	-1.38135	0.526784	ENSG00000093072.18	8.25	9.2	9.63	8.72	9.08	9.24	7.94	9.4	9.1	8.74	9.27	9.54	8.66	9.19	9.48	8.93	9.11	9.23	8.44	9.29	9.1	8.89	9.21	9.38	1.02	2.16	2.75	1.59	2.16	2.16	0.5	2.55	2.37	1.64	2.46	2.63	-1.16
ARL11	-0.445615	0.0755074	-1.88065	0.68453	ENSG00000152213.4	6.4	6.75	7.92	6.58	5.49	7.29	6.47	6.54	8.58	6.49	5.03	6.89	6.98	7.18	7.83	7.08	6.58	7.43	6.92	6.95	8.05	6.93	6.39	7.11	-0.37	-0.3	1.12	-0.33	-1.23	0.1	-0.33	-0.45	1.96	-0.33	-1.8	-0.27	-2.11
ZFP82	-0.441854	0.0787458	-1.80623	0.664622	ENSG00000181007.9	4.84	5.06	6.5	4.95	4.14	5.46	4.87	5.24	6.1	5.03	3.75	5.45	5.74	5.81	6.18	5.78	5.56	5.92	5.65	5.73	5.97	5.68	5.48	5.78	-2.47	-1.89	-0.49	-2.18	-2.04	-1.82	-2.55	-1.68	-0.79	-2.06	-2.19	-1.52	-1.23
OLFML1	-0.441098	0.0887845	-1.48407	0.565012	ENSG00000183801.8	7.07	8.32	8.3	7.69	7.45	8.7	6.64	8.68	7.86	7.68	6.57	9.4	7.62	8.27	8.26	7.94	7.83	8.45	7.37	8.43	7.95	7.86	7.34	8.85	0.2	1.67	1.77	0.94	0.95	1.98	-0.26	1.9	1.4	0.68	0.1	2.76	-1.22
UST	-0.441066	0.0854606	-1.59138	0.598662	ENSG00000111962.8	5.44	7.98	6.69	6.71	8.78	7.64	5.55	7.26	6.89	6.61	9.22	6.61	6.41	7.92	7.01	7.17	8.16	7.81	6.39	7.2	7	6.85	8.43	6.85	-1.3	1.12	-0.16	-0.09	2	0.74	-1.11	0.5	-0.39	-0.12	2	0.04	-1.34
ITGA11	-0.440236	0.0862601	-1.57842	0.595313	ENSG00000137809.17	8.63	9.47	9.99	9.05	8.37	9.93	8.73	9.4	10.07	9.14	8.62	10	9.05	9.51	9.9	9.28	8.83	9.81	9.01	9.43	9.88	9.27	8.95	9.83	-0.2	1	1.46	0.4	0.18	1.35	-0.26	0.83	1.64	0.5	0.25	1.25	-1.34
CLDN11	-0.43897	0.0716565	-2.144	0.771858	ENSG00000013297.12	6.27	7.57	8.31	6.92	6.58	7.99	6.07	7.87	8.61	6.97	5.47	8.44	7.2	7.8	8.24	7.5	7.28	8.02	6.91	7.83	8.27	7.33	6.66	8.16	0.16	1.63	2.46	0.89	0.85	1.97	0.39	1.91	2.69	1.16	-0.09	2.61	-2.54
LRCH2	-0.437494	0.0807069	-1.78876	0.662891	ENSG00000130224.15	3.65	5.03	5.85	4.34	4.59	5.22	3.17	5.18	5.56	4.39	4.62	5.73	5.2	5.34	5.54	5.27	5.28	5.37	5.09	5.34	5.41	5.2	5.23	5.44	-3.22	-1.74	-0.94	-2.48	-2.1	-1.58	-3.94	-1.57	-1.14	-2.48	-2.09	-1.05	-2.39
RGS4	-0.437081	0.0731145	-2.11865	0.76556	ENSG00000117152.14	5.61	8.33	8.6	6.97	8.89	8.09	7.13	8.1	8.64	7.3	8.18	8.01	7.46	8.38	8.56	7.92	8.79	8.21	7.57	8.11	8.45	7.66	8.16	8.06	-0.44	1.83	2.13	0.69	2.12	1.71	0.48	1.1	1.71	0.73	0.48	1.42	-1.51
STC2	-0.436285	0.0874575	-1.59217	0.602922	ENSG00000113739.11	8.33	7.58	10.32	7.96	6.98	7.84	7.8	7.16	10.33	7.44	6.73	7.32	8.64	8.22	9.9	8.43	7.89	8.37	8.25	7.91	9.88	8.05	7.69	7.99	0.99	0.47	3.3	0.73	-0.36	0.83	0.66	0.12	3.22	0.31	-0.05	0.28	-2.53
CHL1	-0.435971	0.0700767	-2.2622	0.811254	ENSG00000134121.10	4.79	5.95	7.43	5.37	5.1	6.31	4.7	6.18	6.9	5.75	4.66	7.27	6.28	6.52	7.13	6.4	6.1	6.7	5.98	6.45	6.78	6.29	5.96	6.94	-2.5	-1.17	-0.06	-1.83	-1.49	-1.03	-2.74	-1.01	-0.77	-1.57	-1.95	-0.98	-2.2
CDH2	-0.435333	0.0674933	-2.40551	0.856558	ENSG00000170558.10	3.92	7.42	7.88	5.67	6.9	7.65	5.75	7.71	7.33	7.1	5.89	7.82	6.82	7.45	7.83	7.13	7.23	7.55	6.64	7.55	7.35	7.23	6.69	7.61	-1.8	0.36	1.02	-0.72	-0.1	0.56	-1.52	0.63	0.5	0.09	-1.15	0.65	-1.58
BICC1	-0.434397	0.0854606	-1.67506	0.630313	ENSG00000122870.12	7	8.15	8.87	7.57	7.86	8.27	7.32	8.29	9.21	7.71	7.52	8.29	7.77	8.25	8.69	8.01	8.13	8.3	7.75	8.27	8.82	7.95	7.85	8.27	-0.72	0.53	1.45	-0.1	0.36	0.61	-0.59	0.73	1.86	-0.08	-0.02	0.83	-1.89
RASSF2	-0.434213	0.0975541	-1.37191	0.534978	ENSG00000101265.16	8.21	9.09	9.35	8.65	8.72	9.25	7.79	9.28	9.07	8.34	8.27	9.46	8.57	9.08	9.26	8.82	8.88	9.16	8.3	9.16	9.04	8.6	8.56	9.28	0.21	1.31	1.7	0.76	1.02	1.43	-0.4	1.46	1.54	0.5	0.55	1.71	-1.28
PCDH7	-0.431636	0.0842941	-1.74397	0.654055	ENSG00000169851.15	6.53	7.1	8.07	6.82	7.43	6.96	6.81	7.54	8.02	7.18	6.79	7.88	7.28	7.48	8.01	7.38	7.57	7.44	7.23	7.57	7.82	7.39	7.21	7.74	-1.22	-0.21	0.79	-0.72	-0.09	-0.27	-1.17	-0.18	0.74	-0.73	-0.63	0.27	-1.21
ZNF772	-0.429917	0.0814588	-1.87027	0.694652	ENSG00000197128.12	5.15	4.46	6.92	4.81	4.74	4.34	4.71	4.47	6.81	4.61	4.39	4.54	5.82	5.6	6.33	5.71	5.66	5.57	5.61	5.55	6.25	5.58	5.54	5.57	-2.4	-2.39	-0.19	-2.4	-1.98	-2.56	-2.95	-2.33	-0.36	-2.5	-2.28	-2.37	-2.1
MCOLN3	-0.429572	0.0755074	-2.12917	0.775294	ENSG00000055732.13	4.19	6.65	5.32	5.42	6.87	6.56	4.81	7.07	6.19	5.38	6.9	7.7	5.79	6.58	6.22	6.18	6.46	6.63	5.81	6.54	6.22	5.94	6.47	6.84	-2.39	0.1	-0.93	-1.15	0.44	-0.04	-1.75	0.6	-0.28	-1.1	0.42	1.22	-1.38
ZNF304	-0.429277	0.0901538	-1.59343	0.609321	ENSG00000131845.15	5.79	6.96	7.76	6.38	5.58	7.55	5.14	7.49	7.77	6.75	5.53	7.75	6.74	7.13	7.49	6.94	6.61	7.35	6.45	7.29	7.42	6.96	6.55	7.42	-1.77	-0.52	0.45	-1.15	-1.77	0.02	-2.5	-0.14	0.59	-0.71	-1.83	0.31	-2.63
CES1	-0.426034	0.0817677	-1.91058	0.710561	ENSG00000198848.13	7.42	6.92	9.54	7.17	6.21	7.23	8.16	6.52	9.72	6.88	5.64	6.69	8.06	7.69	9.2	7.87	7.46	7.79	8.23	7.33	9.24	7.51	7	7.41	1.6	1.63	4.03	1.62	0.72	2.02	1.5	1.46	4.09	1.46	-0.66	1.79	-1.56
COL8A2	-0.425282	0.086669	-1.75817	0.664028	ENSG00000171812.13	6.93	8.44	8.61	7.68	7.99	8.63	7.53	8.7	9.02	8	8.25	8.78	7.8	8.42	8.71	8.11	8.22	8.5	7.89	8.54	8.73	8.14	8.27	8.58	-0.23	1.44	1.78	0.6	1.06	1.6	0.13	1.66	2.17	1.22	1.3	1.73	-1.49
GPC6	-0.424748	0.0938141	-1.57704	0.608151	ENSG00000183098.11	7.14	8.29	8.77	7.72	7.76	8.52	6.92	8.19	8.81	7.68	7.3	8.38	7.77	8.29	8.61	8.03	8.01	8.41	7.56	8.21	8.57	7.93	7.74	8.32	-0.87	0.48	1.08	-0.19	0.07	0.66	-1.24	0.35	1.2	-0.23	-0.46	0.68	-1.89
ZFHX4	-0.423686	0.0908786	-1.64746	0.631069	ENSG00000091656.19	5.49	6.32	7.14	5.91	6.62	6.19	5.56	6.24	7.36	6.17	6.85	6.21	6.42	6.61	7.02	6.52	6.71	6.56	6.33	6.52	6.96	6.5	6.75	6.51	-3.27	-2.52	-1.7	-2.9	-2.23	-2.64	-3.6	-2.78	-1.41	-2.98	-2.07	-2.97	-1.8
SOX6	-0.417884	0.0834859	-1.96027	0.733312	ENSG00000110693.19	4.91	4.6	6.44	4.76	5.79	4.1	4.9	6.06	6.7	5.09	7.12	5.68	5.93	6.15	6.45	6.04	6.35	6.07	5.81	6.14	6.38	5.85	6.56	6.01	-2.36	-2.16	-1.37	-2.26	-1.77	-2.32	-2.35	-1.39	-0.88	-2.2	-0.59	-1.91	-1.8
EGR2	-0.416629	0.0990859	-1.55613	0.608832	ENSG00000122877.17	7.53	8.07	8.42	7.8	8.52	7.88	7.41	8.16	8.5	7.51	8.31	8.02	7.89	8.23	8.54	8.06	8.45	8.13	7.79	8.19	8.38	7.83	8.27	8.11	1.25	2.28	2.88	1.77	2.53	2.17	1.29	1.9	2.8	1.56	2.25	1.56	-1.09
SYNDIG1	-0.414029	0.0876928	-1.8636	0.706914	ENSG00000101463.6	4.83	5.87	6.25	5.35	4.37	6.51	4.7	5.98	6.32	5.73	5.19	6.98	5.96	6.2	6.45	6.08	5.86	6.34	5.84	6.13	6.24	6.06	5.93	6.49	-1.34	-0.23	0.37	-0.79	-1.45	0.29	-1.5	-0.01	0.56	-0.46	-0.84	0.73	-1.62
HSD17B6	-0.412725	0.0950769	-1.68316	0.652121	ENSG00000025423.11	5.43	5.41	7.06	5.42	6.33	5.02	5.58	5.2	6.82	5.2	5.56	4.88	6.2	6.19	6.75	6.2	6.56	6.04	6.15	6.02	6.56	6.02	6.11	5.93	-0.23	0.03	1.55	-0.1	0.86	-0.33	-0.42	-0.35	1.22	-0.37	0.12	-0.54	-1.24
SLC6A4	-0.405714	0.0803594	-2.29372	0.848381	ENSG00000108576.10	4.5	2.26	6.59	3.38	0.48	3.03	3.95	2.13	7.42	2.81	0.14	2.17	5.65	5.44	6.45	5.54	5.61	5.36	5.34	5.09	6.56	5.16	5	5.1	-2.46	-3.34	-0.19	-2.9	-3.75	-3.17	-2.64	-3.9	0.17	-3.49	-5.37	-3.61	-3.47
CPXM2	-0.403609	0.0995155	-1.70248	0.666733	ENSG00000121898.13	6.98	7.69	8.79	7.34	6.43	8.23	6.61	7.56	8.86	7.29	6.21	8.34	7.61	7.97	8.58	7.79	7.25	8.28	7.32	7.78	8.54	7.63	7.13	8.22	-0.2	0.72	1.93	0.26	-0.46	1.22	-0.63	0.56	1.98	0.1	-0.69	1.42	-2.25
PCDHAC2	-0.403143	0.0831684	-2.19666	0.820657	ENSG00000243232.6	2.22	5.59	6.13	3.9	5.65	5.56	3.94	5.88	5.92	4.99	5.67	6.09	5.56	5.9	6.09	5.73	5.89	5.91	5.48	5.86	5.88	5.64	5.8	5.92	-2.89	-1.06	-0.21	-1.97	-0.97	-1.09	-2.49	-0.53	-0.53	-1.69	-0.48	-0.58	-1.98
LRRC15	-0.401093	0.0954716	-1.81063	0.702805	ENSG00000172061.9	6.21	6.02	7.53	6.11	5.97	6.04	6.48	5.96	8.34	6.27	5.78	6.14	6.9	6.85	7.62	6.88	6.64	6.94	6.84	6.64	7.78	6.75	6.57	6.7	-1.77	-1.83	-0.1	-1.8	-1.85	-1.83	-1.65	-1.88	0.61	-1.76	-1.99	-1.77	-1.86
ERICH5	-0.397672	0.0887819	-2.05704	0.782657	ENSG00000177459.11	3.98	3.86	5.77	3.92	1.09	5.04	3.8	4.63	6.16	4.16	4.71	4.55	5.41	5.6	5.91	5.51	5.34	5.71	5.28	5.4	5.81	5.33	5.42	5.39	-1.56	-1.03	0.24	-1.3	-2.44	-0.42	-1.53	-0.72	0.48	-1.35	-0.52	-0.91	-2.36
WT1	-0.39303	0.0949022	-1.9422	0.75167	ENSG00000184937.16	5.34	7.86	8.78	6.6	7.86	7.86	5.98	7.56	8.66	7.41	7.47	7.65	7.32	7.98	8.51	7.65	8.03	7.95	7	7.73	8.38	7.65	7.68	7.78	-0.16	1.78	2.85	0.81	1.75	1.79	-0.08	1.6	2.76	1.39	1.51	1.65	-2.68
HP	-0.392058	0.0854606	-2.27791	0.85699	ENSG00000257017.9	4.85	4.9	6.53	4.87	4.07	5.25	4.72	4.17	6.78	4.36	4.8	4.06	7.03	6.78	6.91	6.9	8.15	6.19	5.62	5.36	6.84	5.44	5.65	5.32	0.11	0.45	1.51	0.28	0.58	0.4	-0.8	-0.55	1.63	-0.55	-0.35	-0.6	-2.06
TNNT1	-0.391225	0.0962467	-1.916	0.745371	ENSG00000105048.17	6.42	6.21	5.94	6.32	7.7	5.57	5.98	6.49	4.9	6.22	7.83	5.81	6.93	6.6	6.64	6.77	7.32	6.29	6.36	6.61	5.92	6.47	7.37	6.28	1.82	1.69	1.74	1.75	2.85	1.19	1.22	1.9	0.37	1.52	2.58	1.4	1.08
JCHAIN	-0.36119	0.0875855	-2.68176	1.01632	ENSG00000132465.12	6.47	7.69	9.18	7.08	8.97	7.14	7.29	7.1	9.02	7.29	9.27	6.34	7.54	7.96	9.05	7.75	8.74	7.63	7.63	7.53	8.76	7.63	8.92	7.1	1.38	2.73	4.38	2.05	4.21	2.09	1.98	2.33	4.29	1.98	4.44	1.32	-1.73
ACSL6	-0.359686	0.089129	-2.62331	1	ENSG00000164398.15	6.39	5.81	8.21	6.1	3.42	6.83	6.52	7.31	8.2	6.97	2	7.9	7.16	7.11	8.35	7.14	6.04	7.56	6.96	7.4	7.98	7.2	5.52	7.77	-0.43	-0.76	1.29	-0.6	-2.57	0.02	-0.17	0.19	0.67	0.08	-3	1.14	-1.68
NLRP2	-0.327299	0.0875855	-3.28203	1.24358	ENSG00000022556.16	4.27	6.06	6.1	5.16	5.49	6.3	3.76	5.65	5.27	4.89	4.21	5.94	5.77	6.5	7.24	6.13	6.25	6.6	5.29	6.03	5.86	5.67	5.39	6.18	-1.89	-0.29	-0.03	-1.09	-0.5	-0.2	-2.45	-0.78	-1.27	-1.08	-1.24	-0.75	-1.51
CTSE	0.342871	0.0950734	2.68503	1.04	ENSG00000196188.12	9.13	12.41	6.87	10.77	12.27	12.47	9.09	12.22	6.84	10.84	11.49	12.95	9.57	11.83	8.37	10.7	11.69	11.89	9.36	11.64	8.05	10.59	11.07	12.21	2.3	5.85	0.65	4.08	5.77	5.89	2.21	5.71	0.85	4.55	4.96	6.45	2.25
TFF2	0.348154	0.0941293	2.64054	1.01946	ENSG00000160181.9	7.11	9.53	5.17	8.32	9.57	9.52	6.32	10.19	4.81	8.45	12.82	8.73	7.72	9.76	6.53	8.74	10.37	9.5	6.94	9.66	6.17	8.32	11.85	8.52	2.81	5.52	1.28	4.16	5.68	5.45	1.86	6.19	0.96	4.2	8.86	4.74	1.51
REG4	0.365192	0.0594444	4.24741	1.47489	ENSG00000134193.15	9.87	16.16	6.44	13.02	16.03	16.21	11.77	16.49	7.09	15.13	16.29	16.69	12.13	15.37	10.3	13.75	15.27	15.41	12.04	15.62	9.67	14.53	15.46	15.78	4.25	10.67	1.28	7.46	10.62	10.68	6.46	11.03	1.81	9.55	10.88	11.18	4.68
FAM178B	0.366607	0.0973246	2.23522	0.871265	ENSG00000168754.15	5.14	3.01	3.07	4.07	2.21	3.35	6.33	3.21	4.17	4.46	2.57	3.75	5.78	5.04	5.18	5.41	4.95	5.07	5.63	5	5.11	5.16	4.95	5.05	0.04	-1.59	-0.97	-0.77	-1.82	-1.49	0.17	-1.04	-0.99	-0.63	-1.81	-0.73	2.16
TM4SF4	0.368291	0.0941293	2.32061	0.895916	ENSG00000169903.7	6.28	9.47	4.56	7.88	6.64	10.69	7.45	10.5	4.67	8.16	7.54	11.3	7.69	9.41	6.49	8.55	8.05	9.99	7.6	9.76	6.17	8.06	7.66	10.37	1.25	4.19	-0.29	2.72	1.84	5.2	1.59	4.94	-0.36	2.48	2.3	5.67	2.78
SAA2	0.386926	0.074372	2.95141	1.07098	ENSG00000134339.9	6.54	5.16	5.27	5.85	5.94	4.83	8	4.35	5.91	6.78	7.07	4.34	7.76	6.47	6.44	7.11	6.6	6.41	7.58	5.74	6.39	6.83	7	5.74	2.75	1.4	1.42	2.08	2.19	1.05	4.09	0.39	1.93	2.55	2.99	0.37	2.09
ALDOB	0.39274	0.0826473	2.39601	0.893055	ENSG00000136872.20	9.14	9.48	7.2	9.31	7.45	10.35	9.57	9.61	7.72	9.61	9.25	10.99	9.36	9.67	8.49	9.52	8.46	10.18	9.45	9.47	8.26	9.47	9.23	10.47	2.98	3.63	1.39	3.31	1.83	4.41	3.19	3.59	2	3.55	3.33	5.09	1.85
TFF1	0.398295	0.0805852	2.39836	0.88821	ENSG00000160182.3	11.75	12.44	8.07	12.09	12.48	12.43	11.36	13.33	7.84	11.92	14.17	12.49	11.66	12.2	9.57	11.93	12.32	12.15	11.3	12.79	9.11	11.71	13.44	12.13	7.89	8.8	4.5	8.35	8.91	8.75	7.55	9.75	4.27	7.86	10.59	8.9	3.52
MYBPC1	0.399348	0.0869321	2.10401	0.795581	ENSG00000196091.15	6.69	6.01	3.5	6.35	5.1	6.41	6.19	6.79	3.73	6.51	3.05	7.09	7	6.57	4.95	6.78	6.1	6.77	6.19	6.6	4.83	6.4	4.54	6.81	-0.04	-0.18	-2.58	-0.11	-0.64	0.02	-1.04	0.37	-2.26	-0.6	-2.35	0.82	2.46
CCNP	0.417509	0.0979039	1.56538	0.610945	ENSG00000105219.10	6.41	7.65	4.67	7.03	8.28	7.38	6.42	8.09	5.29	7.18	8.41	7.22	6.65	7.25	6.17	6.95	7.49	7.14	6.59	7.38	6.19	6.91	7.56	6.93	1.41	2.49	-0.01	1.95	2.98	2.28	0.96	2.77	0.66	2.36	2.83	2.17	1.13
KLK10	0.420245	0.072972	2.42349	0.875315	ENSG00000129451.12	10.88	9.95	8.93	10.42	10.88	9.56	11.65	9.46	9.52	11.22	10.9	8.63	11	10.09	9.58	10.55	10.7	9.83	11.25	9.72	9.76	10.93	10.7	9.19	4.46	3.65	2.73	4.05	4.72	3.19	5.14	3.35	3.21	4.8	4.78	2.51	2.13
CPLX1	0.425567	0.0918632	1.60347	0.615694	ENSG00000168993.15	6.38	6.05	5.38	6.21	5.01	6.49	6.82	6.59	5.03	6.59	5.32	6.62	6.49	6.3	6.09	6.4	6.08	6.4	6.48	6.39	5.96	6.39	6.03	6.41	1.14	0.87	0.51	1	0.09	1.2	1.56	0.95	0.23	1.5	0.33	1.58	1.79
PPP2R2C	0.429443	0.0594576	3.10003	1.07662	ENSG00000074211.14	7.44	1.48	3.52	4.46	-1.75	2.86	7.95	2.09	2.87	5.23	-6.64	2.19	7.76	5.28	5.5	6.52	5.58	5.15	7.32	4.87	5.01	5.73	4.68	4.87	0	-4.13	-3.28	-2.07	-4.18	-4.1	0.39	-4.68	-3.79	-2.14	-6.64	-4.59	5.08
PRR36	0.434734	0.0854606	1.67112	0.628802	ENSG00000183248.12	7.3	6.25	6.1	6.78	4.46	7.02	7.6	6.19	6.18	7	3.99	7.8	7.28	6.84	6.7	7.06	6.22	7.1	7.26	6.65	6.64	6.97	6.11	7.35	0.48	-0.37	-0.25	0.06	-2.03	0.35	0.86	-0.6	-0.19	0.07	-2.49	1.04	1.42
HSPA1A	0.435042	0.0842225	1.70206	0.638134	ENSG00000204389.10	11.93	11.01	10.08	11.47	10.61	11.18	12.02	10.57	10.44	11.1	9.58	10.58	11.75	11.09	10.51	11.42	10.84	11.2	11.77	10.74	10.65	11.1	10.1	10.75	5.55	4.93	4.06	5.24	4.57	5.09	5.54	4.57	4.47	4.73	3.49	4.65	1.58
MT1X	0.44198	0.0978488	1.26497	0.493616	ENSG00000187193.9	10.56	9.79	9.52	10.18	10.09	9.66	10.72	9.71	9.27	10.17	10.25	9.57	10.43	9.92	9.72	10.18	10.1	9.85	10.5	9.82	9.54	10.12	10.18	9.73	7.24	6.67	6.54	6.96	7.01	6.52	7.14	6.46	6.35	6.76	7.16	6.41	1.45
CLIC3	0.44717	0.0854606	1.51406	0.569471	ENSG00000169583.13	7.66	6.09	6.04	6.88	5.48	6.36	7.52	6.33	5.96	6.74	5.06	6.45	7.27	6.64	6.63	6.95	6.41	6.74	7.14	6.65	6.52	6.8	6.28	6.69	3.93	2.56	2.61	3.25	2.03	2.79	3.62	2.8	2.5	2.99	1.79	2.86	1.56
IGFL4	0.448064	0.06758	2.15814	0.768757	ENSG00000204869.8	7.03	3.45	4.74	5.24	1.84	4.14	7.82	3.84	4.52	5.76	0.68	3.94	6.56	5.57	5.84	6.07	5.37	5.65	6.78	5.45	5.59	5.93	5.23	5.47	0.6	-2.31	-1.04	-0.86	-3.77	-1.69	1.34	-1.81	-1	-0.19	-4.25	-1.14	3.3
SEC16B	0.451842	0.0996896	1.03383	0.405195	ENSG00000120341.18	8.99	7.69	7.92	8.34	6.88	8.04	9.06	7.86	7.5	8.47	7.06	7.87	8.72	8.04	8.12	8.38	7.71	8.18	8.73	8.07	7.89	8.39	7.69	8.07	2.27	1.19	1.45	1.73	0.49	1.5	2.25	1.47	1.26	1.92	0.6	1.56	1.56
JMJD7	0.451949	0.0930109	0.782767	0.301365	ENSG00000243789.11	8.37	8.05	7.62	8.21	7.61	8.24	8.56	7.88	7.47	8.15	7.6	8.31	8.23	8.06	7.86	8.15	7.84	8.16	8.32	7.97	7.78	8.1	7.84	8.18	2.71	2.61	2.34	2.66	2.31	2.73	2.78	2.56	2.14	2.7	2.35	2.77	1.09
C15orf62	0.452948	0.0854606	1.43939	0.541298	ENSG00000188277.10	7.28	6.22	5.75	6.75	4.74	6.86	7.16	6.39	5.71	6.94	5.57	6.92	6.99	6.64	6.48	6.81	6.27	6.79	6.89	6.59	6.38	6.79	6.35	6.79	0.6	-0.26	-0.57	0.17	-1.64	0.33	0.53	-0.13	-0.82	0.2	-0.8	0.09	1.45
HSD11B2	0.454521	0.0958492	1.09042	0.423766	ENSG00000176387.7	11.71	9.93	10.42	10.82	8.71	10.45	11.61	10.01	10.59	11.04	9.14	10.77	11.44	10.25	10.59	10.85	9.52	10.57	11.36	10.27	10.64	10.95	9.73	10.77	6.03	4.46	5.15	5.24	3.51	4.87	5.83	4.57	5.3	5.48	3.77	5.23	1.02
METRN	0.45581	0.0945611	1.13482	0.43849	ENSG00000103260.9	8.9	8.53	7.93	8.71	8.88	8.38	9.47	8.98	8	9.35	8.46	9.49	8.84	8.64	8.25	8.74	8.77	8.58	9.12	8.82	8.26	9.04	8.51	9.13	4.64	4.79	4.17	4.71	4.75	4.81	5.14	4.92	4.4	5.14	4.31	5.52	1.47
FAM169A	0.457369	0.0650734	2.10547	0.744908	ENSG00000198780.12	6.98	4.41	5.3	5.69	8.02	2.86	6.38	5.18	4.92	5.93	8.83	4.85	6.9	6.34	6.18	6.62	7.34	5.91	6.44	6	5.93	6.25	7.73	5.91	-0.47	-1.64	-1.69	-1.06	1.17	-2.85	-1.32	-1.44	-1.52	-1.36	1.9	-1.93	1.46
B3GALT5	0.462477	0.0686937	1.86796	0.667097	ENSG00000183778.18	9.9	10.02	7.57	9.96	8.5	10.67	9.98	10.25	7.39	9.98	7.9	11.16	9.78	9.88	8.44	9.83	8.84	10.33	9.78	9.97	8.21	9.78	8.47	10.62	1.52	2.11	0.07	1.82	0.97	2.59	1.83	2.23	0.44	1.89	1.11	2.74	2.59
QTRT1	0.463381	0.0911865	0.934341	0.358236	ENSG00000213339.9	10.91	10.17	9.82	10.54	9.22	10.58	11	9.95	9.93	10.56	8.85	10.07	10.74	10.26	10.03	10.5	9.64	10.53	10.79	10.09	10.07	10.49	9.41	10.16	6.06	5.5	5.5	5.78	4.66	5.85	6.05	5.17	5.49	5.74	4.19	5.2	1.07
SREBF1	0.463446	0.0880555	1.1868	0.450635	ENSG00000072310.18	11.6	10.9	10.7	11.25	11.22	10.76	11.84	10.92	10.78	11.05	11.21	10.75	11.48	10.96	10.85	11.22	11.19	10.87	11.62	10.97	10.88	11.06	11.18	10.86	5	4.56	4.53	4.78	5.07	4.34	5.11	4.51	4.65	4.65	5.23	4.34	1.06
ITGB4	0.465057	0.0899356	1.04202	0.398265	ENSG00000132470.14	13.41	12.91	12.38	13.16	12.99	12.88	13.77	12.8	12.29	13.4	13.16	12.44	13.3	12.94	12.57	13.12	12.98	12.92	13.54	12.84	12.48	13.27	13.09	12.59	7.07	6.76	6.36	6.92	6.83	6.73	7.18	6.61	6.12	6.98	6.86	6.36	1.48
DHRS9	0.466053	0.0599665	2.2737	0.79085	ENSG00000073737.17	7.44	7.4	4.39	7.42	6.07	7.98	8.19	7.42	5.61	7.74	5.59	8.11	7.61	7.42	6.63	7.51	6.79	7.69	7.75	7.32	6.55	7.49	6.55	7.69	1.46	1.64	-0.62	1.55	0.35	2.2	2.02	1.68	0.09	1.8	-0.17	2.21	2.58
CHKB-CPT1B	0.466897	0.0755074	1.56116	0.568639	ENSG00000254413.8	7.52	7.31	6.26	7.42	8.71	6.72	7.6	6.83	6.24	7.1	8.5	6.64	7.45	7.32	6.89	7.39	8	7.03	7.4	7.05	6.82	7.17	7.87	6.98	0.72	0.58	0.03	0.65	1.41	0.22	0.51	0.46	-0.03	0.46	1.06	0.2	1.36
TFEB	0.467229	0.0883555	0.919419	0.349378	ENSG00000112561.19	9.65	9.23	8.69	9.44	8.19	9.68	10.04	9.15	8.6	9.43	7.99	9.48	9.51	9.26	8.93	9.39	8.64	9.53	9.75	9.18	8.86	9.35	8.53	9.39	3.51	3.3	2.89	3.41	2.31	3.73	3.85	3.16	2.98	3.53	2.12	3.65	1.44
ADAT3	0.468841	0.0833726	1.26162	0.471687	ENSG00000213638.6	6.53	5.45	5.07	5.99	4.03	6.05	6.44	5.64	5.09	6.16	5.17	5.9	6.17	5.94	5.83	6.05	5.71	6.04	6.11	5.9	5.79	6.03	5.8	5.96	2.55	1.74	1.68	2.14	0.55	2.25	2.62	1.86	1.88	2.36	1.06	2.08	1.35
RTEL1-TNFRSF6B	0.469786	0.0842225	1.21541	0.455582	ENSG00000026036.22	8.44	7.34	7.57	7.89	7.76	7.16	8.27	7.38	7.27	7.87	8.03	7.38	8.22	7.65	7.74	7.93	7.86	7.55	8.08	7.63	7.58	7.87	7.95	7.63	0.96	0.1	0.45	0.53	0.63	-0.13	0.63	0.14	0.26	0.41	0.87	0.06	1
SLC22A18	0.469993	0.0861289	1.134	0.427563	ENSG00000110628.16	10.86	10.53	9.42	10.69	8.44	11.43	10.83	11.01	9.31	10.88	8.46	11.21	10.7	10.53	9.78	10.62	9.18	11.11	10.68	10.8	9.68	10.71	9.18	10.94	5.78	5.56	4.66	5.67	3.47	6.46	5.74	6.08	4.71	5.84	3.77	6.4	1.52
SLC2A1	0.470074	0.0795803	1.38594	0.511092	ENSG00000117394.24	14.21	13.02	12.73	13.61	12.73	13.15	14.43	13.32	13.19	13.55	13.26	13.38	14.01	13.15	12.98	13.58	12.95	13.24	14.15	13.34	13.25	13.5	13.29	13.38	7.55	6.57	6.39	7.06	6.34	6.67	7.76	6.94	6.87	7.01	6.88	7.01	1.24
CAPN12	0.472934	0.0616364	2.01483	0.704764	ENSG00000182472.9	9.35	6.29	7.34	7.82	6.65	6.13	9.89	5.81	8.2	8.06	5.75	5.88	9.01	7.35	7.89	8.18	7.42	7.32	9.28	6.92	8.17	8.09	6.9	6.94	3.84	0.95	2.37	2.39	0.73	1.04	4.15	0.49	2.96	2.64	-0.41	0.6	1.69
SEC31B	0.473879	0.0854606	1.02155	0.384203	ENSG00000075826.17	7.76	7.06	6.78	7.41	7.02	7.08	8.06	7.32	6.45	7.46	7.36	7.29	7.55	7.28	7.13	7.42	7.21	7.31	7.66	7.32	6.99	7.38	7.33	7.31	0.46	0.21	0.18	0.34	0.41	0.12	0.74	0.35	0.02	0.71	0.76	0.23	1.61
FCGBP	0.47413	0.0516141	2.8497	0.965138	ENSG00000275395.6	10.76	10.78	9.39	10.77	9.92	11.15	10.28	10.7	8.83	10.55	7.71	10.82	11.16	10.88	9.96	11.02	10.5	11.05	10.4	10.69	9.43	10.58	8.78	10.78	1.87	2.16	0.86	2.02	1.53	2.44	1.58	2.06	0.34	1.85	-0.33	2.24	1.45
TESC	0.475044	0.0686533	1.67021	0.596321	ENSG00000088992.18	10.88	10.15	9.12	10.51	10.56	9.97	11.01	9.92	8.9	10.61	10.79	9.23	10.73	10.2	9.61	10.47	10.45	10.09	10.76	10.01	9.36	10.48	10.6	9.56	5.87	5.32	4.55	5.6	5.85	5.1	6.22	5.18	4.31	5.8	5.95	4.48	2.11
CYP4F12	0.47522	0.0815361	1.21429	0.451205	ENSG00000186204.15	10.17	9.51	8.62	9.84	8.01	10.15	10.21	10.12	9.19	10.21	7.75	10.51	9.99	9.62	9.17	9.81	8.8	9.98	10	9.94	9.34	10	8.53	10.2	3.85	3.47	2.7	3.66	2.08	4.06	3.94	3.96	3.38	3.94	1.83	4.47	1.02
LIF	0.476876	0.0805845	1.22924	0.455008	ENSG00000128342.5	11.13	9.93	9.71	10.53	10.53	9.68	11.12	9.55	9.94	10.55	10.46	9.5	10.9	10.09	9.98	10.49	10.49	9.91	10.87	9.82	10.07	10.48	10.41	9.79	3.67	2.73	2.66	3.2	3.42	2.43	3.52	2.24	2.8	3.33	3.35	2.08	1.18
SLC7A11	0.47694	0.0805852	1.22507	0.453565	ENSG00000151012.13	9.92	9.7	8.77	9.81	10.47	9.37	10.11	10	8.66	10.01	9.9	10.1	9.82	9.69	9.1	9.76	10.19	9.48	9.91	9.84	9	9.84	9.78	9.91	1.66	1.6	0.87	1.63	2.53	1.2	1.62	1.95	0.59	1.86	1.97	1.93	1.45
RAPGEF3	0.477733	0.0831684	1.02257	0.381803	ENSG00000079337.16	9.15	8.74	8.03	8.95	8.09	9.02	9.18	8.79	8.17	8.85	8.01	8.9	8.99	8.75	8.38	8.87	8.38	8.91	8.99	8.75	8.41	8.79	8.33	8.82	2.1	1.88	1.58	1.99	1.14	2.2	2.03	2.17	1.54	2.06	0.44	2.28	1.01
TXN	0.479022	0.0765919	0.839262	0.306848	ENSG00000136810.13	14.52	14.41	13.57	14.47	14.14	14.52	14.72	14.51	13.7	14.62	13.93	14.54	14.43	14.35	13.77	14.39	14.15	14.43	14.57	14.42	13.84	14.5	14	14.44	10.3	10.41	9.71	10.36	10.22	10.49	10.39	10.43	9.88	10.43	10	10.54	1.02
PCDHGA1	0.479278	0.0669644	1.65546	0.588612	ENSG00000204956.6	6.23	5.4	5.07	5.81	6.02	5.13	6.58	5.42	5.13	5.64	5.82	5.08	6.09	5.79	5.72	5.94	5.92	5.73	6.09	5.75	5.69	5.81	5.85	5.68	-1.12	-1.66	-1.96	-1.39	-1.13	-1.89	-0.84	-1.7	-1.83	-1.49	-1.3	-1.74	1.45
MDFI	0.479321	0.0819141	1.06708	0.397016	ENSG00000112559.15	9.53	9.07	8.63	9.3	9.58	8.85	9.94	9.09	8.74	9.4	9.03	9.16	9.43	9.15	8.86	9.29	9.44	9.03	9.65	9.12	8.9	9.3	9.07	9.16	3.91	3.81	3.47	3.86	4.22	3.63	4.24	3.81	3.49	4.02	3.97	3.6	1.2
RP11-977G19.10	0.480087	0.0813076	1.10054	0.408462	ENSG00000144785.8	8.29	8.1	7.05	8.2	9.03	7.7	8.23	8.56	6.82	8.49	8.7	8.14	8.15	8.13	7.58	8.14	8.56	7.95	8.1	8.28	7.44	8.24	8.36	8.05	4.64	4.64	3.88	4.64	5.66	4.21	4.81	4.93	4.04	4.85	5.27	4.72	1.41
CTD-2515O10.6	0.481199	0.0810819	1.00955	0.374439	ENSG00000285043.3	8.51	7.57	7.45	8.04	7.16	7.75	8.49	7.86	7.47	8.15	7.03	7.9	8.26	7.8	7.74	8.03	7.61	7.88	8.23	7.9	7.71	8.04	7.52	7.92	2.1	1.3	1.47	1.7	1.16	1.37	2.23	1.44	1.54	1.81	0.87	1.54	1.02
WFS1	0.485604	0.0784074	1.09855	0.403828	ENSG00000109501.15	11	9.51	9.6	10.25	9.41	9.55	10.88	9.39	9.14	10.41	8.94	9.5	10.72	9.74	9.8	10.23	9.69	9.76	10.62	9.64	9.49	10.3	9.37	9.71	3.89	2.62	2.81	3.26	2.54	2.66	4.07	2.6	2.29	3.23	2.2	2.68	1.74
C8orf58	0.486506	0.0761233	0.923475	0.337097	ENSG00000241852.10	8.25	8.17	7.36	8.21	7.76	8.34	8.22	8.07	7.21	8.22	7.8	8.56	8.14	8.08	7.7	8.11	7.87	8.17	8.1	8.02	7.62	8.1	7.89	8.28	2.16	2.27	1.61	2.21	1.98	2.4	2.31	2.21	1.6	2.31	2.07	2.45	1.01
S100A14	0.489452	0.0731669	1.28168	0.463317	ENSG00000189334.9	13.45	13.39	11.72	13.42	13.82	13.21	13.61	13.44	11.91	13.49	14.04	13.38	13.32	13.27	12.18	13.29	13.58	13.13	13.42	13.3	12.23	13.33	13.74	13.25	7.94	8.11	6.6	8.02	8.62	7.89	8.22	8.2	6.75	8.22	8.84	8.15	1.7
SLC45A3	0.49101	0.0748471	1.15545	0.419917	ENSG00000158715.6	9.77	9.22	8.87	9.49	9.85	8.96	9.92	9.36	8.73	9.5	10.39	9.32	9.66	9.31	9.07	9.49	9.72	9.14	9.71	9.36	8.98	9.44	10.03	9.33	2.84	2.55	2.29	2.69	3.25	2.25	3.03	2.69	2.11	2.77	3.78	2.67	1.19
ATP7B	0.491943	0.0749501	1.02067	0.371038	ENSG00000123191.16	10.81	10.09	9.75	10.45	9.87	10.18	11.03	10.13	9.99	10.36	9.85	10.22	10.64	10.16	9.95	10.4	10.01	10.23	10.78	10.17	10.08	10.32	9.99	10.23	3.17	2.59	2.52	2.88	2.32	2.71	3.4	2.67	2.79	2.86	2.02	2.79	1.04
ZDHHC11	0.492252	0.0611884	1.68378	0.588016	ENSG00000188818.12	6.67	6.17	5.09	6.42	6.36	6.08	7.17	6.39	4.82	6.95	6.35	6.43	6.55	6.34	6.06	6.45	6.35	6.34	6.63	6.34	5.95	6.54	6.33	6.35	0.63	0.58	0.17	0.6	0.87	0.45	0.42	0.59	-0.18	0.49	0.97	0.4	2.35
FSIP2	0.494318	0.069677	1.31917	0.472096	ENSG00000188738.15	6.29	5.41	4.83	5.85	6.44	4.98	6.43	5.68	5.05	6.22	6.04	5.59	6	5.87	5.69	5.94	6.05	5.79	6.02	5.81	5.69	5.95	5.9	5.79	-1.76	-1.84	-2.63	-1.8	-1.38	-2.04	-1.63	-1.58	-2.65	-1.58	-1.59	-1.57	1.38
HPCAL1	0.495668	0.06489	0.860847	0.304398	ENSG00000115756.13	11.36	10.8	10.46	11.08	9.98	11.15	11.44	11.08	10.43	11.12	9.35	11.08	11.23	10.85	10.62	11.04	10.33	11.08	11.28	11.03	10.59	11.05	9.92	11.03	5.52	5.19	4.97	5.35	4.46	5.5	5.58	5.46	4.97	5.53	3.83	5.54	1.01
MIER2	0.49593	0.0619031	0.830944	0.290986	ENSG00000105556.12	9.24	9.04	8.46	9.14	9.1	9.02	9.48	9.17	8.43	9.2	9.16	9.19	9.14	9.01	8.68	9.07	9.04	8.99	9.27	9.08	8.66	9.1	9.07	9.09	3.05	2.95	2.65	3	3.09	2.89	3.18	2.98	2.67	3.05	3.22	2.93	1.05
INTS10	0.496156	0.0699987	0.936435	0.335554	ENSG00000104613.12	11.43	11.33	10.54	11.38	11.42	11.3	11.61	11.31	10.43	11.37	11.32	11.29	11.35	11.27	10.75	11.31	11.33	11.25	11.46	11.25	10.66	11.3	11.26	11.24	5.48	5.65	4.94	5.57	5.81	5.58	5.61	5.77	4.9	5.73	5.8	5.32	1.18
SPTBN5	0.496365	0.0532189	2.07829	0.707902	ENSG00000137877.10	7.73	7.56	6.17	7.64	6.46	8.03	7.93	7.85	6.04	7.88	7.22	7.91	7.78	7.6	6.99	7.69	7.15	7.79	7.71	7.66	6.83	7.68	7.34	7.7	-0.28	-0.61	-1.68	-0.45	-1.75	-0.12	-0.22	-0.45	-1.74	-0.45	-1.19	-0.13	1.89
RGPD1	0.500294	0.0492846	2.44668	0.821259	ENSG00000187627.17	6.18	6.43	4.79	6.31	6.4	6.45	6.35	6.71	4.94	6.71	5.55	6.85	6.53	6.6	5.95	6.57	6.65	6.58	6.38	6.52	5.86	6.52	6.05	6.58	-1.28	-0.73	-1.9	-1.01	-0.43	-0.86	-1.24	-0.62	-1.92	-0.76	-0.79	-0.48	1.41
PHLDA1	0.500511	0.0691936	1.00793	0.36034	ENSG00000139289.14	12.55	11.6	11.48	12.08	11.11	11.82	12.78	11.7	11.57	12.02	11.64	11.76	12.38	11.73	11.63	12.05	11.4	11.87	12.54	11.76	11.68	11.98	11.72	11.81	4.89	4.17	4.18	4.53	3.76	4.34	4.93	4.26	4.14	4.66	4.29	4.23	1.21
TMEM71	0.500995	0.0524331	2.05095	0.696198	ENSG00000165071.15	6.11	6.11	5.16	6.11	5.3	6.46	6.7	6.14	4.79	6.51	4.88	6.45	6.49	6.3	5.99	6.4	6.06	6.41	6.42	6.22	5.87	6.35	5.89	6.33	0.51	0.36	-0.57	0.43	-0.52	0.73	1.31	0.2	-0.64	0.59	-0.66	0.95	1.91
EIF3C	0.501614	0.0577635	0.833718	0.288222	ENSG00000184110.15	14.53	13.75	13.61	14.14	13.29	13.94	14.47	13.94	13.35	14.09	12.95	14.03	14.39	13.82	13.73	14.1	13.51	13.96	14.34	13.95	13.54	14.06	13.27	14.02	8.98	8.4	8.43	8.69	8.04	8.56	8.98	8.45	8.27	8.76	7.79	8.45	1.12
P2RY11	0.50733	0.0636038	1.25044	0.440706	ENSG00000244165.2	7.49	7.18	6.4	7.34	7.02	7.25	7.38	7.47	6.34	7.47	7.45	7.49	7.33	7.18	6.89	7.26	7.11	7.21	7.24	7.28	6.84	7.28	7.27	7.29	2.37	2.22	1.8	2.29	2.25	2.2	2.38	2.42	1.79	2.42	2.42	2.42	1.04
WHRN	0.509465	0.0611884	1.3587	0.47442	ENSG00000095397.16	8.21	6.89	7.24	7.55	7.15	6.77	8.59	6.78	7.35	7.96	8.52	6.46	8.04	7.41	7.48	7.73	7.7	7.29	8.15	7.26	7.5	7.8	8.11	7.13	1.48	0.59	1.16	1.04	0.99	0.42	1.57	0.03	1.38	1.11	2.14	0.01	1.24
FOXL1	0.510023	0.0530387	1.7746	0.603961	ENSG00000176678.6	7.49	7.45	5.52	7.47	7.02	7.64	7.59	7.41	6.09	7.59	6.98	7.84	7.39	7.43	6.7	7.41	7.18	7.54	7.38	7.3	6.74	7.38	7.09	7.5	0.13	0.32	-1.28	0.23	-0.09	0.5	0.21	0.23	-0.69	0.21	-0.09	0.54	1.5
PRR22	0.512628	0.0570847	1.48297	0.511588	ENSG00000212123.4	5.72	5.26	4.42	5.49	5.34	5.23	6.19	5.32	4.32	5.45	5.33	5.31	5.56	5.45	5.29	5.5	5.43	5.45	5.62	5.41	5.26	5.44	5.41	5.41	0.63	0.38	-0.18	0.51	0.52	0.31	0.91	0.43	-0.44	0.47	0.49	0.43	1.87
SH2D4A	0.515116	0.0597322	1.00087	0.347812	ENSG00000104611.12	10.81	10.75	9.74	10.78	11.18	10.56	11.12	10.76	9.72	10.9	10.91	10.75	10.71	10.67	10.01	10.69	10.96	10.54	10.92	10.67	9.98	10.76	10.77	10.66	3.77	4	3.03	3.89	4.42	3.82	3.89	3.97	3.02	3.94	3.99	3.79	1.4
UNC13D	0.516362	0.0529139	1.64703	0.560179	ENSG00000092929.12	9.87	8.32	8.8	9.09	7.74	8.57	10.44	8.39	8.41	8.8	7.44	8.58	9.72	8.65	8.94	9.18	8.32	8.79	10	8.67	8.68	8.92	8.14	8.78	3.08	1.91	2.26	2.5	1.5	2.09	3.35	1.81	2.23	2.38	1.33	1.95	2.03
EIF3CL	0.516529	0.0501466	1.85154	0.623608	ENSG00000205609.13	11.91	10.23	9.95	11.07	9.13	10.7	12.59	10.93	9.74	11.6	8.1	11.22	11.7	10.5	10.29	11.1	9.82	10.8	12.12	10.9	10.1	11.37	9.15	11.11	4.83	3.58	3.21	4.21	2.35	4.1	5.41	3.97	3.2	4.74	1.33	4.5	2.85
ZNF710	0.517043	0.057305	0.973735	0.336097	ENSG00000140548.10	10.42	9.6	9.27	10.01	8.97	9.87	10.42	9.57	9.05	10.01	8.95	10.03	10.21	9.69	9.49	9.95	9.3	9.86	10.21	9.66	9.34	9.94	9.28	9.95	3.89	3.39	3.5	3.64	3	3.56	3.97	3.58	3.52	3.81	3.08	3.79	1.37
PIEZO1	0.526016	0.0473961	0.899189	0.300028	ENSG00000103335.22	11.67	11.47	10.89	11.57	11.18	11.59	12.09	11.3	10.83	11.59	11.07	11.4	11.59	11.44	11.05	11.52	11.24	11.53	11.88	11.32	11	11.52	11.16	11.39	5.86	5.72	5.41	5.79	5.54	5.8	6.09	5.71	5.39	5.86	5.36	5.77	1.26
SULT1A4	0.526511	0.0433425	2.56984	0.843861	ENSG00000213648.11	7.34	7.09	5.18	7.21	5.52	7.76	7.7	6.99	4.36	7.57	4.93	8.38	7.5	7.29	6.39	7.39	6.45	7.65	7.42	7.04	5.96	7.34	6.13	7.84	2.01	1.65	0.12	1.83	0.42	2.17	1.91	1.43	-0.39	1.91	-0.01	3.39	3.34
CHP1	0.527791	0.0261761	0.7462	0.227051	ENSG00000187446.12	12.48	12.6	11.76	12.54	12.94	12.46	12.72	12.68	11.62	12.68	12.82	12.6	12.43	12.52	11.93	12.47	12.76	12.42	12.59	12.57	11.83	12.57	12.67	12.51	5.35	5.72	5.02	5.53	6.13	5.54	5.72	5.8	4.97	5.72	6.02	5.67	1.1
RHBDF1	0.529442	0.0536149	1.1612	0.396173	ENSG00000007384.15	10.93	10.17	9.67	10.55	9.69	10.38	10.64	10.36	9.64	10.59	9.35	10.56	10.74	10.22	9.92	10.48	9.91	10.36	10.53	10.34	9.87	10.49	9.69	10.47	4.66	4.22	3.86	4.44	3.85	4.38	4.59	4.4	3.8	4.48	3.61	4.64	1
RPS2	0.53111	0.0440903	0.892054	0.293635	ENSG00000140988.16	16.79	16.27	15.9	16.53	16.19	16.3	16.93	16.18	15.72	16.54	16.16	16.21	16.67	16.29	16.03	16.48	16.24	16.31	16.77	16.22	15.9	16.48	16.21	16.24	12.02	11.71	11.46	11.87	11.72	11.71	12.13	11.66	11.35	11.96	11.69	11.63	1.21
PADI2	0.531934	0.0447205	2.02529	0.668359	ENSG00000117115.13	10.13	9.71	9.37	9.92	9.78	9.68	10.24	10.12	9.2	10.12	10.42	9.82	10.16	9.87	9.57	10.01	9.9	9.86	10.13	10.04	9.43	10.04	10.25	9.84	2.39	2.24	2.02	2.31	2.37	2.18	2.32	2.72	1.7	2.55	3.04	2.4	1.04
MSRA	0.532111	0.0511834	1.04901	0.354703	ENSG00000175806.15	9	9.01	7.96	9	8.43	9.26	9.12	9.13	8.02	9.13	8.64	9.2	8.9	8.9	8.33	8.9	8.56	9.04	8.95	8.95	8.34	8.95	8.67	9	3.23	3.49	2.58	3.36	3.01	3.7	3.45	3.58	2.55	3.53	3.21	3.68	1.1
ABCB9	0.533724	0.0518217	1.17821	0.399254	ENSG00000150967.18	7.91	6.87	6.68	7.39	6.82	6.89	8.08	6.93	6.64	7.42	6.96	6.9	7.59	7.14	7.07	7.37	7.11	7.16	7.65	7.13	7.02	7.33	7.14	7.12	1.22	0.69	0.93	0.95	0.82	0.63	1.21	0.57	0.92	1.12	0.84	0.29	1.44
PDIA2	0.535126	0.0446188	1.91887	0.632965	ENSG00000185615.16	6.56	4.54	4.73	5.55	3.34	5.06	6.21	4.68	4.9	5.92	2.63	5.06	6.18	5.73	5.69	5.96	5.7	5.74	5.97	5.6	5.63	5.88	5.38	5.67	1.28	-0.2	0.31	0.54	-0.83	0.07	0.91	-0.45	0.72	0.8	-1.95	-0.22	1.31
DNAJC17	0.535916	0.0344054	0.823722	0.260007	ENSG00000104129.10	9.52	9.36	8.61	9.44	8.84	9.58	9.56	9.29	8.54	9.51	8.91	9.67	9.39	9.3	8.86	9.35	8.98	9.44	9.42	9.25	8.82	9.38	9.02	9.48	4.94	5.06	4.49	5	4.61	5.25	5.13	5.1	4.47	5.11	4.81	5.25	1.02
TNFRSF10A	0.537236	0.0473961	1.00942	0.336652	ENSG00000104689.10	9.61	9.43	8.51	9.52	9.86	9.25	9.66	9.4	8.59	9.44	10.02	9.36	9.47	9.36	8.84	9.41	9.63	9.24	9.49	9.33	8.85	9.36	9.73	9.31	2.69	2.79	2.01	2.74	3.26	2.59	2.81	2.69	2.08	2.75	3.46	2.56	1.07
TBC1D3L	0.537628	0.0468791	1.5574	0.518699	ENSG00000274512.6	9.01	8.04	7.8	8.53	7.89	8.1	9.42	8.28	7.94	8.79	7.07	8.32	8.88	8.36	8.13	8.62	8.2	8.43	9.05	8.35	8.16	8.66	7.72	8.37	2.38	1.73	1.68	2.06	1.48	1.83	2.63	1.76	1.79	1.98	0.66	1.76	1.48
FAAP20	0.538065	0.0409814	0.904691	0.294412	ENSG00000162585.17	9.72	9.49	8.79	9.61	8.76	9.8	9.96	9.54	8.7	9.78	9.03	9.98	9.6	9.46	9.04	9.53	9.02	9.65	9.74	9.47	8.97	9.62	9.17	9.75	5.56	5.48	4.88	5.52	4.92	5.73	5.64	5.66	4.95	5.66	5.29	5.8	1.26
ATP5F1D	0.539102	0.0479368	1.05764	0.353414	ENSG00000099624.8	11.08	10.75	9.97	10.92	10.03	11.06	11.03	10.79	10.02	10.89	9.98	11.19	10.95	10.72	10.22	10.84	10.23	10.93	10.91	10.74	10.23	10.81	10.2	11.02	7.36	7.24	6.55	7.3	6.62	7.51	7.35	7.35	6.65	7.35	6.58	7.52	1.01
DENND6B	0.542465	0.0474363	1.13035	0.377259	ENSG00000205593.12	8.14	7.8	7.04	7.97	8.21	7.62	8.41	7.89	7.27	8.09	8.23	7.71	7.97	7.8	7.47	7.88	7.98	7.72	8.08	7.81	7.53	7.92	7.99	7.73	1.32	1.4	0.89	1.36	1.79	1.23	1.39	1.6	1.12	1.52	1.63	1.2	1.14
AP1M2	0.543364	0.0423956	0.968009	0.316749	ENSG00000129354.12	12.48	12.09	11.59	12.28	11.62	12.28	12.55	12.03	11.54	12.18	11.5	12.15	12.37	12.08	11.74	12.23	11.76	12.22	12.41	12.04	11.7	12.15	11.68	12.13	6.46	6.26	5.94	6.36	5.9	6.41	6.36	6.19	5.86	6.24	5.87	6.54	1.01
PRAG1	0.544693	0.0468791	1.17165	0.390136	ENSG00000275342.5	9.9	9.48	8.8	9.69	8.96	9.71	10.03	9.56	8.88	9.82	8.9	9.81	9.76	9.47	9.08	9.62	9.14	9.61	9.82	9.52	9.1	9.68	9.11	9.68	2.55	2.36	1.78	2.45	1.89	2.56	2.62	2.29	1.81	2.37	1.83	2.76	1.15
SREK1IP1	0.545956	0.0424886	0.996352	0.326138	ENSG00000153006.16	10.8	10.73	9.63	10.76	11.05	10.59	10.83	10.73	9.71	10.78	11.25	10.69	10.68	10.63	9.94	10.65	10.85	10.54	10.7	10.63	9.96	10.66	10.99	10.6	4.64	4.88	4.3	4.76	5.13	4.77	4.61	4.78	4.27	4.71	5.31	4.72	1.12
DMPK	0.549259	0.0451538	1.26281	0.417853	ENSG00000104936.20	9.78	8.84	8.88	9.31	8.88	8.82	9.69	8.71	8.62	9.23	8.73	8.7	9.59	8.99	9.01	9.29	9.02	8.97	9.51	8.91	8.85	9.22	8.91	8.9	3.58	3.02	3.09	3.3	3.04	3.02	3.44	2.71	2.91	3.27	2.69	2.73	1.07
PRSS3	0.550489	0.0425572	1.61453	0.528641	ENSG00000010438.17	12.53	12.04	10.09	12.29	11.41	12.31	12.26	12.14	11.1	12.17	11.85	12.36	12.32	11.97	11.01	12.15	11.54	12.16	12.12	12.03	11.31	12.05	11.83	12.19	7.63	7.36	5.57	7.49	6.81	7.59	7.47	7.33	6.54	7.43	7.27	7.33	1.16
ZG16B	0.553131	0.0409389	1.75373	0.5705	ENSG00000162078.11	11.08	10.01	8.85	10.55	8.95	10.47	10.85	10.75	9.66	10.75	10.26	10.91	10.85	10.27	9.56	10.56	9.87	10.45	10.66	10.59	9.85	10.59	10.25	10.7	6.08	5.23	4.33	5.65	4.22	5.66	5.85	6	5.09	5.91	5.57	6.11	1.19
ITGA7	0.554918	0.0409814	1.66058	0.540364	ENSG00000135424.18	8.93	8.72	7.75	8.82	8.32	8.89	8.75	8.97	7.51	8.87	8.22	9.12	8.84	8.71	8.14	8.78	8.5	8.8	8.67	8.81	7.99	8.75	8.37	8.9	2.14	2.12	1.78	2.13	1.73	2.28	1.93	2.48	1.94	2.06	1.59	2.51	1.24
MAPK8IP3	0.557365	0.0375715	1.00175	0.321093	ENSG00000138834.14	10.52	9.82	9.56	10.17	9.89	9.8	10.51	9.64	9.3	10.15	9.72	9.57	10.36	9.89	9.73	10.13	9.94	9.87	10.33	9.76	9.56	10.1	9.82	9.72	3.47	2.78	2.86	3.13	2.86	2.75	3.49	2.7	2.78	3.26	2.93	2.48	1.21
RPS15	0.558231	0.0384033	1.03601	0.333523	ENSG00000115268.10	14.57	14.21	13.57	14.39	13.7	14.43	14.61	14.28	13.55	14.36	13.61	14.36	14.46	14.19	13.75	14.33	13.83	14.35	14.48	14.24	13.72	14.29	13.76	14.3	11.2	11.07	10.52	11.14	10.65	11.25	11.18	11.16	10.46	11.17	10.66	11.31	1.06
LTB4R	0.559474	0.0411558	1.4048	0.457481	ENSG00000213903.9	8.61	6.76	6.97	7.68	5.79	7.18	8.89	6	6.51	8.19	5.68	7.49	8.18	7.31	7.39	7.75	6.89	7.49	8.31	6.96	7.14	7.91	6.86	7.56	1.75	1.03	1	1.39	0.46	1.27	1.65	0.88	0.85	1.16	0.52	1.04	2.38
SAMD13	0.560541	0.0410258	1.32899	0.432595	ENSG00000203943.9	8.91	8.07	7.63	8.49	7.48	8.33	9.24	8.07	7.72	8.96	6.5	8.33	8.7	8.26	8	8.48	7.98	8.37	8.86	8.19	8.01	8.69	7.46	8.33	3.35	2.61	2.46	2.98	1.89	2.92	3.62	2.71	2.57	3.23	1.14	2.97	1.52
SLC6A8	0.560866	0.0403233	1.50376	0.48786	ENSG00000130821.17	12.49	12.21	10.72	12.35	10.01	13.15	12.53	12.54	10.75	12.54	10.3	12.82	12.34	12.17	11.16	12.26	10.66	12.82	12.35	12.36	11.12	12.36	10.84	12.56	5.49	5.44	4.1	5.47	3.39	6.33	5.58	5.73	3.94	5.67	3.64	6.12	1.78
HMBOX1	0.561431	0.0383765	1.07668	0.346523	ENSG00000147421.18	8.78	8.27	7.63	8.52	8.09	8.34	8.7	8.18	7.66	8.32	8.1	8.34	8.56	8.28	7.98	8.42	8.18	8.32	8.51	8.23	7.97	8.3	8.18	8.31	3.02	2.81	2.56	2.92	2.92	2.77	3.04	2.92	2.6	2.94	2.86	2.99	1.04
RP11-5A19.5	0.562379	0.039769	1.49342	0.483726	ENSG00000265690.7	6.57	4.95	4.93	5.76	4.19	5.27	6.41	4.95	4.78	5.79	4.58	5.06	6.07	5.7	5.68	5.88	5.54	5.76	5.98	5.63	5.6	5.82	5.57	5.65	1.49	0.41	0.56	0.95	-0.47	0.79	1.42	0.17	0.78	1.17	0.02	0.72	1.63
ALG14	0.564914	0.0389837	1.18431	0.382166	ENSG00000172339.10	9.99	9.27	8.92	9.63	8.99	9.4	9.91	9.55	8.87	9.74	8.78	9.63	9.82	9.36	9.14	9.59	9.18	9.44	9.74	9.51	9.1	9.63	9.04	9.56	2.44	2.85	2.55	2.64	2.63	2.94	2.54	2.83	2.59	2.69	2.56	2.87	1.04
FDFT1	0.564975	0.0296123	0.928739	0.287289	ENSG00000079459.13	13.01	12.73	12.05	12.87	13	12.62	13.03	12.77	11.95	12.8	13.33	12.77	12.9	12.7	12.23	12.8	12.89	12.62	12.91	12.72	12.15	12.75	13.13	12.72	6.59	6.54	6.02	6.56	6.89	6.38	6.42	6.55	5.92	6.52	7.22	6.53	1.08
TOR4A	0.565699	0.0369337	1.07474	0.343244	ENSG00000198113.3	11.17	10.37	9.8	10.77	9.27	10.85	11.28	10.82	9.89	10.99	10.44	10.93	10.97	10.5	10.09	10.74	9.93	10.74	11.05	10.72	10.11	10.84	10.47	10.8	4.75	4.19	3.72	4.47	3.21	4.61	4.77	4.58	3.95	4.73	4.3	4.68	1.39
HES1	0.566401	0.0387163	1.21154	0.390493	ENSG00000114315.4	11.95	11.46	10.68	11.7	11.26	11.54	11.77	11.62	10.72	11.67	11.2	11.65	11.8	11.44	10.94	11.62	11.3	11.5	11.66	11.55	10.94	11.59	11.26	11.57	6.56	6.29	5.65	6.42	6.18	6.34	6.43	6.4	5.68	6.4	6.15	6.43	1.05
INPP1	0.568237	0.033105	1.00035	0.313894	ENSG00000151689.13	11.13	11.31	10.11	11.22	11.38	11.28	10.96	11.31	9.95	11.19	11.79	11.27	11.06	11.18	10.39	11.12	11.23	11.16	10.93	11.17	10.27	11.09	11.51	11.15	4.94	5.36	4.33	5.15	5.51	5.3	5.02	5.38	4.22	5.21	5.92	5.38	1.01
AP1G2	0.570932	0.0345092	1.06022	0.334801	ENSG00000213983.12	11.77	11.38	10.92	11.57	11.21	11.45	11.91	11.27	10.81	11.38	11.16	11.97	11.67	11.39	11.07	11.53	11.26	11.45	11.76	11.3	11	11.38	11.23	11.79	5.57	5.37	5.11	5.47	5.25	5.42	5.8	5.32	5.05	5.5	5.3	5.52	1.1
BBC3	0.571121	0.0370191	1.20299	0.384829	ENSG00000105327.18	10.16	9.45	9	9.8	10.18	9.14	10.16	9.32	9.08	9.53	9.92	9.19	9.98	9.51	9.25	9.75	9.99	9.31	9.96	9.42	9.27	9.55	9.8	9.34	5.09	4.49	4.24	4.79	5.22	4.17	5.29	4.26	4.28	4.48	5.08	4.26	1.08
FHOD1	0.573027	0.0277397	0.955435	0.293242	ENSG00000135723.14	10.3	9.37	9.32	9.83	8.4	9.78	10.4	9.4	9.38	9.83	8.61	9.76	10.1	9.52	9.48	9.81	8.97	9.76	10.16	9.51	9.5	9.79	9.05	9.74	3.71	3.16	3.11	3.43	2.3	3.52	3.78	3.43	3.06	3.53	2.27	3.47	1.02
TRPM4	0.573193	0.0355169	1.13677	0.360873	ENSG00000130529.16	11.68	10.66	10.82	11.17	9.99	10.95	11.91	10.71	10.78	11.18	9.82	10.85	11.53	10.83	10.91	11.18	10.41	11	11.66	10.83	10.88	11.15	10.26	10.93	4.98	4.26	4.29	4.62	3.72	4.49	5.04	4.32	4.45	4.85	3.66	4.36	1.13
PAQR6	0.573606	0.0369937	1.33199	0.425897	ENSG00000160781.17	6.8	6.98	5.72	6.89	7.36	6.82	7.28	7.07	5.65	7.11	7.42	6.42	6.77	6.81	6.39	6.79	6.93	6.75	6.89	6.81	6.35	6.82	6.95	6.58	0.79	1.2	0.02	0.99	1.72	0.98	1.06	1.12	-0.02	1.06	1.74	0.59	1.63
IGSF9B	0.575473	0.0355507	1.86358	0.592374	ENSG00000080854.16	7.4	6.99	6.11	7.19	8.15	6.5	8.11	6.2	6.02	7.09	8.95	5.91	7.37	7.17	6.74	7.27	7.71	6.93	7.6	6.72	6.66	7.12	8.09	6.62	-1.54	-1.4	-1.68	-1.47	-0.5	-1.79	-1.22	-1.48	-1.52	-1.36	-1.22	-1.61	2.09
DTX2	0.576106	0.0255268	0.938985	0.28464	ENSG00000091073.20	11	10.4	9.98	10.7	10.05	10.56	10.97	10.44	9.85	10.74	10.05	10.59	10.84	10.43	10.17	10.63	10.2	10.53	10.81	10.46	10.08	10.66	10.2	10.55	5.34	5.05	4.7	5.2	4.63	5.24	5.46	5.13	4.69	5.23	4.64	5.23	1.12
LPAR6	0.582556	0.034795	1.42025	0.449033	ENSG00000139679.16	10.14	9.07	8.94	9.6	8.67	9.24	10.04	9.22	8.96	9.52	8.96	9.49	9.92	9.23	9.15	9.58	9	9.33	9.83	9.3	9.14	9.49	9.14	9.47	4.26	3.49	3.61	3.88	3.32	3.57	4.21	3.52	3.41	3.95	3.74	3.29	1.08
CCNH	0.583442	0.0135501	0.825538	0.229328	ENSG00000134480.16	10.97	10.44	10.17	10.7	10.45	10.44	11.26	10.27	10.16	10.94	10.33	10.21	10.83	10.48	10.3	10.66	10.49	10.48	11.03	10.36	10.29	10.81	10.4	10.32	5.75	5.64	5.34	5.69	5.73	5.6	5.86	5.62	5.38	5.85	5.78	5.45	1.1
GSR	0.584598	0.0200756	0.903286	0.264328	ENSG00000104687.14	11.96	11.83	11.02	11.89	12.32	11.61	12.04	11.79	10.88	11.99	12.3	11.66	11.86	11.77	11.22	11.82	12.12	11.62	11.91	11.74	11.12	11.88	12.1	11.64	5.12	5.21	4.55	5.17	5.78	4.97	5.17	5.11	4.54	5.11	5.74	5.09	1.16
ERCC5	0.584732	0.0264814	1.01467	0.30951	ENSG00000134899.24	12.69	12.3	11.77	12.5	11.25	12.75	12.89	12.34	11.8	12.64	11.04	12.76	12.59	12.31	11.93	12.45	11.6	12.62	12.72	12.33	11.95	12.53	11.44	12.62	5.99	5.91	5.51	5.95	5.22	6.2	6.06	5.86	5.57	5.95	4.96	6	1.09
BMP4	0.58503	0.0340167	1.76683	0.556701	ENSG00000125378.16	11.93	10.19	9.95	11.06	9.53	10.47	12.44	10.17	9.97	11.07	10.11	10.22	11.67	10.42	10.3	11.04	10	10.6	11.99	10.37	10.24	10.99	10.33	10.41	5.87	4.33	4.27	5.1	3.79	4.57	6.51	4.36	4.21	5.2	4.34	4.37	2.47
ECPAS	0.586739	0.0200756	0.912513	0.26699	ENSG00000136813.15	12.74	12.54	11.84	12.64	12.22	12.68	12.86	12.71	11.79	12.86	12.01	13.04	12.65	12.5	12.02	12.57	12.28	12.6	12.73	12.62	11.98	12.73	12.13	12.86	5.31	5.27	4.84	5.29	5.04	5.38	5.34	5.28	4.95	5.34	4.95	5.66	1.07
SH3D21	0.588111	0.0322288	1.25771	0.393331	ENSG00000214193.11	10.1	8.25	8.71	9.18	8.11	8.31	10.18	8.45	8.78	8.94	8.36	8.53	9.75	8.62	8.9	9.19	8.53	8.65	9.79	8.71	8.91	9	8.66	8.76	3.24	1.72	2.26	2.48	1.71	1.73	3.19	2.04	2.31	2.44	1.76	2.06	1.4
ECM1	0.588555	0.0331757	1.45916	0.458017	ENSG00000143369.15	11.7	9.87	10.19	10.79	9.23	10.14	11.81	10.17	10.01	10.92	8.99	10.36	11.42	10.16	10.38	10.79	9.76	10.33	11.48	10.33	10.23	10.84	9.6	10.46	5.3	3.7	4.16	4.5	3.09	3.96	5.5	4	4.26	4.64	2.64	4.11	1.8
TJP3	0.594168	0.0277397	1.13889	0.349487	ENSG00000105289.15	11.59	10.88	10.3	11.24	9.19	11.6	11.56	11.33	10.32	11.54	9.11	11.63	11.41	10.96	10.55	11.18	9.87	11.42	11.38	11.22	10.54	11.37	9.79	11.43	5.79	5.47	4.88	5.63	4.05	6.08	5.73	5.87	5.04	5.73	3.84	6.25	1.24
NDUFS7	0.594431	0.0200745	0.948413	0.27743	ENSG00000115286.20	10.07	9.78	9.02	9.93	9.38	9.96	10.11	9.78	9.07	9.86	9.55	10.05	9.92	9.74	9.28	9.83	9.49	9.85	9.95	9.73	9.29	9.78	9.59	9.9	5.9	5.88	5.13	5.89	5.58	6.01	5.86	5.84	5.19	5.86	5.77	6.07	1.04
SNAPC2	0.595977	0.0171381	0.911868	0.261066	ENSG00000104976.12	9.05	8.75	8.14	8.9	8.1	9.03	9.14	8.58	8.13	8.77	8.19	8.81	8.9	8.74	8.4	8.82	8.37	8.89	8.95	8.63	8.38	8.73	8.41	8.75	3.5	3.47	2.98	3.48	2.91	3.71	3.58	3.41	3.07	3.51	2.96	3.55	1.01
RBPMS	0.596646	0.0227765	1.01198	0.301482	ENSG00000157110.16	11	10.75	10	10.87	10.5	10.86	11.23	10.84	10.18	11.13	10.53	11.28	10.89	10.72	10.23	10.81	10.54	10.8	11.04	10.77	10.32	10.97	10.56	11.07	5.51	5.4	4.99	5.46	5.2	5.49	5.72	5.56	5.21	5.67	5.38	5.93	1.05
TRABD	0.598743	0.0193149	0.956952	0.278372	ENSG00000170638.10	10.63	10.04	9.69	10.34	10.15	9.99	10.86	10.13	9.71	10.19	10.15	10.1	10.48	10.08	9.86	10.28	10.15	10.05	10.62	10.13	9.87	10.17	10.15	10.12	4.59	4.22	4	4.41	4.39	4.15	4.66	4.31	3.98	4.41	4.42	4.25	1.15
REEP4	0.599539	0.018162	0.942366	0.271869	ENSG00000168476.12	9.71	9.89	8.89	9.8	10.12	9.8	9.96	9.9	8.77	9.96	10.31	9.78	9.66	9.76	9.14	9.71	9.91	9.7	9.8	9.76	9.07	9.8	10.03	9.69	4.07	4.44	3.57	4.25	4.72	4.32	4.15	4.27	3.53	4.21	4.94	4.25	1.19
ANTKMT	0.600152	0.0251228	1.1051	0.334105	ENSG00000103254.10	8.45	8.39	7.32	8.42	8	8.56	8.38	8.33	7.24	8.38	8.19	8.75	8.31	8.3	7.75	8.31	8.07	8.4	8.26	8.23	7.7	8.26	8.16	8.46	5.27	5.5	4.55	5.38	5.24	5.6	5.27	5.61	4.57	5.32	5.5	5.75	1.14
DMTN	0.600643	0.0246191	1.08804	0.327662	ENSG00000158856.18	10.41	9.99	9.35	10.2	9.69	10.12	10.57	10.08	9.22	10.31	9.99	10.18	10.26	9.99	9.58	10.13	9.81	10.07	10.36	10.03	9.49	10.19	9.97	10.1	3.8	3.69	3.15	3.74	3.49	3.77	3.78	3.79	3.09	3.79	3.75	3.82	1.35
COL17A1	0.602451	0.0305627	1.95404	0.60708	ENSG00000065618.21	13.24	12.12	10.82	12.68	10.21	12.94	13.81	12.76	11.49	12.99	9.27	12.86	13.02	12.26	11.55	12.64	11.08	12.77	13.41	12.62	11.73	12.79	10.39	12.7	6.53	5.71	4.55	6.12	3.97	6.46	7.03	6.31	5.26	6.59	3.14	6.47	2.32
CDKN1A	0.604166	0.0265115	1.23495	0.376798	ENSG00000124762.14	12.64	12.03	11.44	12.34	12.44	11.86	12.78	11.91	11.65	12.36	13.26	11.6	12.5	12.07	11.66	12.28	12.37	11.94	12.58	11.96	11.78	12.27	12.93	11.74	6.22	5.84	5.36	6.03	6.32	5.64	6.3	5.73	5.33	6.06	7.13	5.38	1.13
SMOX	0.607015	0.0268477	1.31933	0.403111	ENSG00000088826.18	10.69	9.51	9.37	10.1	8.55	9.92	10.78	9.2	9.37	10.52	8.42	10.49	10.46	9.69	9.59	10.07	9.09	9.95	10.5	9.46	9.57	10.32	9	10.3	4.53	3.66	3.54	4.1	2.86	4.01	4.83	3.42	3.55	4.41	2.7	4.73	1.41
FZR1	0.608848	0.00772858	0.830567	0.215319	ENSG00000105325.15	10.76	10.44	9.87	10.6	10.06	10.61	10.91	10.51	9.73	10.61	10.07	10.57	10.64	10.42	10.06	10.53	10.17	10.53	10.73	10.46	9.96	10.53	10.18	10.5	3.78	3.66	3.26	3.72	3.47	3.74	3.83	3.72	3.31	3.77	3.5	3.75	1.18
MT-CYB	0.609096	0.0237996	1.13669	0.340336	ENSG00000198727.2	18.14	17.14	17	17.64	16.78	17.3	17.95	16.85	16.92	17.84	16.81	16.88	17.96	17.24	17.14	17.6	16.97	17.35	17.81	17.02	17.08	17.73	17	17.05	12.7	11.92	11.92	12.31	11.63	12.04	12.67	11.64	11.93	12.26	11.64	11.64	1.03
MAGIX	0.609303	0.0297691	2.07252	0.641695	ENSG00000269313.5	7.48	6.26	5.3	6.87	6.11	6.32	8.09	6	4.77	6.73	5.95	6.05	7.28	6.85	6.39	7.07	6.56	6.98	7.47	6.51	6.14	6.79	6.49	6.52	2.21	1.66	1	1.94	1.35	1.8	2.75	0.97	0.76	2.01	1.07	0.49	3.32
MZT2A	0.609974	0.0213801	1.07168	0.316395	ENSG00000173272.16	10.55	10.13	9.5	10.34	10.15	10.13	10.69	10.24	9.56	10.33	9.96	10.29	10.41	10.13	9.73	10.27	10.14	10.12	10.49	10.19	9.75	10.25	10	10.22	6.81	6.64	6.12	6.72	6.72	6.6	6.87	6.76	6.31	6.81	6.39	6.8	1.13
ANKHD1-EIF4EBP3	0.610865	0.0251228	1.24062	0.375038	ENSG00000254996.5	9.94	9.56	8.59	9.75	10.04	9.35	9.79	9.73	8.62	9.79	10.13	9.53	9.76	9.52	8.95	9.64	9.82	9.39	9.65	9.61	8.94	9.65	9.87	9.49	2.35	2.24	1.88	2.29	2.2	2.25	2.17	2.17	1.89	2.17	2.17	2.16	1.17
PRRC2A	0.61123	0.0169049	0.977363	0.279344	ENSG00000204469.13	13.02	12.48	12.02	12.75	12.25	12.57	13.06	12.45	12.01	12.7	12.3	12.7	12.88	12.49	12.18	12.69	12.33	12.57	12.9	12.47	12.17	12.65	12.37	12.65	5.84	5.56	5.31	5.7	5.33	5.65	5.84	5.54	5.33	5.72	5.39	5.74	1.05
ZFPM1	0.61535	0.0221909	1.14557	0.340017	ENSG00000179588.9	7.81	7.69	6.52	7.75	7.08	7.94	7.63	7.52	6.37	7.63	6.73	7.72	7.62	7.59	7.09	7.61	7.3	7.72	7.52	7.47	7.01	7.52	7.14	7.57	1.41	1.55	0.7	1.48	0.77	1.89	1.17	1.52	0.65	1.42	1.41	1.59	1.26
TSPO	0.618024	0.00774114	0.857396	0.222677	ENSG00000100300.18	12.11	11.62	11.27	11.86	11.59	11.63	12.37	11.76	11.22	11.79	11.76	11.76	11.98	11.64	11.4	11.81	11.62	11.65	12.17	11.73	11.37	11.76	11.73	11.74	7.98	7.71	7.45	7.85	7.75	7.7	8.03	7.81	7.38	7.9	7.89	7.74	1.15
NOL3	0.618986	0.0154542	0.987851	0.279091	ENSG00000140939.14	10.22	9.61	9.25	9.92	8.72	9.99	10.27	9.59	9.21	9.97	8.29	9.66	10.06	9.68	9.44	9.87	9.14	9.91	10.08	9.64	9.41	9.89	8.88	9.68	5.1	4.67	4.48	4.88	3.9	5	5.24	4.63	4.62	4.95	3.51	4.73	1.06
MPST	0.619295	0.0218715	1.17098	0.346743	ENSG00000128309.17	12.31	11.76	11.05	12.04	11.35	11.94	12.3	11.82	11.19	11.97	11	11.84	12.15	11.76	11.29	11.96	11.48	11.89	12.14	11.8	11.36	11.9	11.23	11.81	7.2	6.86	6.27	7.03	6.51	7.01	7.03	7	6.42	7.02	6.08	7.07	1.11
UBXN6	0.619713	0.00608837	0.835855	0.210984	ENSG00000167671.12	11.79	11.39	10.94	11.59	11.13	11.51	11.9	11.33	10.82	11.54	11.12	11.55	11.67	11.39	11.09	11.53	11.21	11.47	11.74	11.35	11	11.49	11.2	11.5	5.93	5.78	5.41	5.85	5.57	5.87	5.92	5.72	5.44	5.91	5.53	5.92	1.08
DUOXA2	0.620712	0.0303688	2.82601	0.877217	ENSG00000140274.14	5.91	3.37	3.14	4.64	-0.97	5.23	6.16	3.48	2.16	5.38	0.08	5.33	6.57	5.74	5.22	6.16	4.58	6.24	6.03	4.9	4.63	5.61	4.44	5.59	0.26	-1.48	-1.95	-0.61	-4.37	-0.24	0.21	-2.14	-2.67	-0.52	-4.5	-0.52	4
KCNN4	0.621041	0.0245234	1.36273	0.409736	ENSG00000104783.14	12.19	10.69	10.71	11.44	9.49	11.2	12.19	11.17	10.92	11.55	10.72	11.5	11.94	10.96	10.93	11.45	10.31	11.24	11.93	11.2	11.04	11.47	10.9	11.43	6.34	5.05	5.15	5.69	3.98	5.51	6.38	5.41	5.3	5.9	5.16	5.44	1.27
ATP2C2	0.621417	0.0241368	1.33469	0.400441	ENSG00000064270.13	11.88	11.28	10.32	11.58	11.02	11.39	11.78	11.5	10.75	11.7	11.71	11.3	11.69	11.28	10.69	11.48	11.11	11.35	11.61	11.41	10.9	11.55	11.57	11.28	4.81	4.42	3.69	4.61	4.23	4.5	4.64	4.59	4.07	4.64	5.01	4.41	1.03
SFN	0.621603	0.0248355	1.44618	0.436243	ENSG00000175793.12	12.3	11.87	10.92	12.08	12.27	11.7	12.25	11.95	10.99	12.06	12.13	11.71	12.16	11.83	11.22	11.99	12.12	11.71	12.1	11.89	11.23	11.97	12.02	11.72	6.82	6.61	5.77	6.71	7.07	6.41	6.92	6.66	5.85	6.89	6.97	6.25	1.26
HSF4	0.622066	0.022094	1.21226	0.35943	ENSG00000102878.18	9.49	8.62	8.4	9.06	7.92	8.92	9.41	8.58	8.4	8.88	8.16	8.67	9.28	8.77	8.62	9.03	8.38	8.94	9.21	8.71	8.61	8.88	8.48	8.76	4.44	3.84	3.73	4.14	3.38	4.04	4.4	3.73	3.77	3.8	3.71	3.75	1.01
HOXB8	0.622896	0.0261339	1.75644	0.534054	ENSG00000120068.7	10.68	9.11	8.3	9.9	8.83	9.23	10.61	9.45	8.63	10.26	11.41	9.44	10.35	9.5	8.91	9.93	9.69	9.42	10.29	9.5	8.99	10.04	10.86	9.49	4.89	3.53	2.85	4.21	3.62	3.49	4.89	3.69	3.25	4.53	5.78	3.64	1.98
GTF3C1	0.628824	0.0179486	1.10407	0.317841	ENSG00000077235.18	11.72	10.82	10.6	11.27	10.34	11.03	11.73	10.86	10.55	11.23	10.16	11.1	11.54	10.92	10.76	11.23	10.59	11.06	11.53	10.93	10.72	11.18	10.47	11.09	4.53	4.06	4.05	4.29	4.04	4.06	4.53	4.2	4.06	4.32	3.95	4.24	1.18
GRAMD1B	0.633052	0.0241368	1.6452	0.493751	ENSG00000023171.19	8.9	9.26	7.3	9.08	8.76	9.48	9.35	9.11	7.4	9.24	8.6	9.49	8.86	9.1	7.95	8.98	8.81	9.22	9.09	8.93	7.95	9.01	8.62	9.18	1.1	1.67	0.04	1.39	0.95	1.98	1.14	1.47	-0.33	1.14	-0.18	2.17	1.95
CEP72	0.633233	0.0200014	1.23052	0.359714	ENSG00000112877.8	8.72	8.06	7.52	8.39	7.89	8.13	9.02	8.36	7.21	8.48	7.33	8.38	8.5	8.13	7.87	8.32	8.06	8.17	8.64	8.27	7.71	8.34	7.76	8.28	2.48	2.13	1.97	2.31	1.84	2.26	2.61	2	2.03	2.54	1.87	2.07	1.81
MAD1L1	0.633721	0.0186983	1.17005	0.338687	ENSG00000002822.16	9.82	9.34	8.86	9.58	8.94	9.51	9.73	9.37	8.69	9.49	8.88	9.47	9.68	9.36	9.07	9.52	9.11	9.47	9.6	9.37	8.96	9.44	9.08	9.43	3.79	3.51	3.32	3.65	3	3.74	3.8	3.53	3.31	3.53	2.97	3.72	1.04
NTHL1	0.636648	0.0179724	1.16766	0.336302	ENSG00000065057.9	10.84	9.81	9.58	10.33	8.77	10.26	10.87	9.85	9.78	10.22	8.78	10.06	10.62	9.95	9.8	10.28	9.29	10.23	10.63	9.95	9.9	10.19	9.29	10.08	6.06	5.24	5.1	5.65	4.26	5.66	6	5.23	5.56	5.59	4.19	5.4	1.09
LAMB3	0.637075	0.00910512	0.941394	0.249408	ENSG00000196878.15	12.99	12.97	12.03	12.98	13.36	12.8	13.03	12.81	11.99	12.93	13.39	12.55	12.91	12.89	12.24	12.9	13.17	12.77	12.93	12.77	12.21	12.86	13.19	12.59	5.8	5.92	5.14	5.86	6.36	5.74	5.77	5.76	5.02	5.76	6.37	5.68	1.04
GAK	0.637324	0.0206581	1.32534	0.389148	ENSG00000178950.17	11.8	11.49	10.6	11.64	11.05	11.67	11.77	11.17	10.48	11.51	11.02	11.46	11.67	11.45	10.86	11.56	11.14	11.58	11.64	11.22	10.76	11.45	11.11	11.42	5.45	5.28	4.6	5.36	4.92	5.43	5.39	5.03	4.65	5.24	4.94	5.26	1.29
HMGA1	0.644119	0.00936405	0.971639	0.25818	ENSG00000137309.20	13.9	13.6	12.83	13.75	13.45	13.67	13.86	13.55	12.66	13.73	13.81	13.36	13.78	13.57	13.03	13.68	13.47	13.62	13.74	13.52	12.91	13.65	13.71	13.39	7.78	7.7	7.05	7.74	7.63	7.73	7.74	7.7	6.83	7.74	8.01	7.5	1.2
IER5	0.64492	0.0127647	1.05557	0.291094	ENSG00000162783.11	11.15	10.91	10.03	11.03	11.63	10.59	11.43	10.85	9.87	11.09	11.71	10.58	11.02	10.86	10.28	10.94	11.36	10.64	11.21	10.81	10.16	10.97	11.41	10.62	3.99	3.98	3.23	3.99	4.79	3.63	4.22	3.87	2.97	4.09	4.85	3.41	1.56
HOXB6	0.647212	0.0223583	1.72134	0.511318	ENSG00000108511.10	10.69	9.18	8.72	9.93	8.75	9.36	10.59	9.71	8.66	10.42	10.72	9.55	10.42	9.66	9.16	10.04	9.91	9.56	10.33	9.72	9.06	10.21	10.42	9.62	5.06	3.77	3.49	4.41	3.5	3.88	5.15	4.2	3.15	4.72	5.28	4.2	1.93
ABCA7	0.649143	0.0236229	1.92211	0.574996	ENSG00000064687.13	9.14	8.94	7.98	9.04	8.37	9.19	9.59	8.93	7.8	8.98	8.66	8.99	9.16	8.93	8.35	9.05	8.62	9.07	9.31	8.89	8.23	8.92	8.72	8.92	3.26	2.68	2.12	2.97	2.54	2.75	3.48	2.36	1.95	2.83	3.03	2.29	1.79
NOTUM	0.649793	0.0270871	3.47544	1.06305	ENSG00000185269.12	7.75	2.71	6.47	5.23	0.16	3.81	8.94	4.79	5.65	5.34	2.85	5.38	8.01	5.57	6.76	6.79	4.9	5.85	8.31	5.64	6.09	5.91	4.9	5.93	2.2	-1.65	1.2	0.28	-3.33	-0.93	3.23	-0.6	0.14	-0.05	-2.31	0.06	3.29
ALDOA	0.657166	0.011199	1.07091	0.290348	ENSG00000149925.22	15.93	15.46	14.83	15.69	15.12	15.61	15.95	15.51	14.7	15.64	15.05	15.63	15.8	15.46	15.02	15.63	15.21	15.56	15.81	15.49	14.92	15.58	15.16	15.57	10.32	10.06	9.59	10.19	9.8	10.18	10.38	10.11	9.56	10.13	9.67	10.13	1.25
TTC9	0.659064	0.0216436	1.83415	0.542234	ENSG00000133985.3	8.92	8.85	7.26	8.89	8.82	8.87	9.07	8.82	7.54	9.01	8.58	9.06	8.82	8.74	7.92	8.78	8.71	8.75	8.84	8.69	7.98	8.8	8.55	8.83	1.26	1.42	-0.04	1.34	1.47	1.39	1.55	1.44	0.33	1.53	1.22	1.66	1.53
BEST4	0.667205	0.0213801	1.92529	0.568245	ENSG00000142959.5	6.02	5.65	3.91	5.84	4.67	6.07	6.23	5.45	4	5.85	3.61	5.8	5.83	5.79	5.43	5.81	5.58	5.88	5.84	5.63	5.38	5.73	5.34	5.71	-0.53	-0.74	-2.17	-0.64	-1.6	-0.37	-0.23	-1.04	-2.06	-0.41	-2.62	-0.9	2.23
MST1R	0.668174	0.0154542	1.33932	0.378431	ENSG00000164078.13	11.42	11.08	10.01	11.25	11.15	11.05	11.47	11.18	10.21	11.24	11.24	11.13	11.27	11.02	10.35	11.14	11.07	11	11.29	11.09	10.44	11.13	11.13	11.05	5.23	5.11	4.19	5.17	5.39	4.99	5.32	5.24	4.41	5.24	5.61	5.23	1.26
STXBP2	0.669997	0.00534992	0.961482	0.239313	ENSG00000076944.16	11.85	11.54	10.98	11.69	11.27	11.66	12.06	11.38	11	11.46	11.31	11.42	11.74	11.52	11.14	11.63	11.33	11.61	11.88	11.41	11.15	11.46	11.36	11.43	5.99	5.89	5.39	5.94	5.63	6	6.09	5.78	5.49	5.88	5.6	5.88	1.06
SPATA6L	0.672248	0.00772858	1.03532	0.268566	ENSG00000106686.17	8.61	8.33	7.52	8.47	7.76	8.57	8.71	8.39	7.59	8.53	7.56	8.59	8.43	8.28	7.88	8.35	7.99	8.41	8.47	8.3	7.9	8.37	7.88	8.41	2.07	2.22	1.59	2.14	1.76	2.41	2.11	2.25	1.76	2.21	1.73	2.43	1.12
ABCC3	0.673226	0.014254	1.31199	0.366935	ENSG00000108846.16	12.81	11.95	11.38	12.38	11.42	12.18	13.03	12.01	11.61	12.33	11.51	12.2	12.62	12	11.64	12.31	11.63	12.16	12.76	12.03	11.76	12.26	11.69	12.17	5.56	4.99	4.47	5.27	4.61	5.16	5.83	5.02	4.71	5.29	4.7	5.25	1.42
ARRDC1	0.678727	0.00431282	0.959579	0.233595	ENSG00000197070.14	11.34	10.76	10.33	11.05	10.15	11.02	11.4	10.77	10.4	11.25	10.44	11.42	11.18	10.79	10.51	10.99	10.39	10.97	11.22	10.79	10.54	11.12	10.57	11.24	5.73	5.46	5.11	5.6	4.99	5.66	5.67	5.39	5.26	5.53	5.29	5.8	1
RPL18	0.679942	0.00915227	1.12067	0.297086	ENSG00000063177.13	15.54	15.16	14.52	15.35	14.82	15.31	15.78	15.2	14.33	15.26	14.86	15.23	15.42	15.14	14.69	15.28	14.9	15.25	15.59	15.17	14.56	15.21	14.92	15.19	11.36	11.2	10.68	11.28	10.93	11.31	11.5	11.29	10.6	11.34	10.98	11.31	1.45
C4orf48	0.680267	0.0162834	1.52813	0.434214	ENSG00000243449.7	6.79	5.98	5.34	6.38	3.87	6.88	6.89	6.32	5.3	6.67	2.76	6.55	6.54	6.36	6.09	6.45	5.94	6.55	6.52	6.33	6.06	6.45	5.76	6.4	3.82	3.31	2.72	3.57	1.39	4.14	3.85	3.67	2.64	3.8	0.58	4.13	1.59
RPS27L	0.682022	0.00588891	1.01588	0.255544	ENSG00000185088.14	12.59	12.59	11.64	12.59	12.75	12.52	12.71	12.6	11.49	12.6	12.77	12.57	12.51	12.5	11.85	12.51	12.62	12.45	12.59	12.51	11.74	12.51	12.63	12.49	8.22	8.47	7.61	8.35	8.69	8.38	8.35	8.43	7.61	8.41	8.71	8.39	1.22
ALDH16A1	0.6905	0.00983679	1.20392	0.321725	ENSG00000161618.10	9.77	9.44	8.69	9.6	9.22	9.53	9.8	9.44	8.65	9.68	9.2	9.68	9.63	9.41	8.96	9.52	9.27	9.47	9.63	9.4	8.93	9.55	9.25	9.55	3.58	3.9	3.28	3.74	3.81	3.94	3.6	4.06	3.15	3.97	4	4.08	1.15
KRT8	0.69206	0.00772858	1.11844	0.290145	ENSG00000170421.12	17.37	16.94	16.18	17.16	17.14	16.86	17.5	16.85	16.39	17.17	16.76	16.93	17.24	16.92	16.39	17.08	17.07	16.86	17.33	16.85	16.52	17.09	16.79	16.91	11.15	10.95	10.31	11.05	11.22	10.83	11.18	10.8	10.64	11.11	10.85	10.62	1.11
TMUB1	0.6954	0.00301234	0.968238	0.228121	ENSG00000164897.14	10.43	10.11	9.41	10.27	9.5	10.37	10.53	10.31	9.48	10.37	9.41	10.39	10.29	10.08	9.64	10.18	9.69	10.25	10.35	10.21	9.67	10.25	9.63	10.26	5.93	5.82	5.22	5.88	5.3	6.05	6.02	5.91	5.2	5.98	5.15	6.19	1.05
TYK2	0.696144	0.00875748	1.19145	0.31459	ENSG00000105397.14	11.3	10.61	10.14	10.96	10.61	10.61	11.5	10.6	10.2	10.84	10.85	10.58	11.13	10.65	10.34	10.89	10.65	10.64	11.25	10.64	10.37	10.8	10.8	10.62	5.6	5.19	5.07	5.4	5.24	5.17	5.65	5.25	5.04	5.43	5.51	5.21	1.3
RRAS	0.697272	0.00365422	0.991997	0.237389	ENSG00000126458.4	11.58	11.26	10.6	11.42	10.74	11.48	11.61	11.21	10.59	11.49	10.75	11.52	11.46	11.24	10.79	11.35	10.88	11.4	11.47	11.2	10.78	11.39	10.89	11.41	6.58	6.47	5.93	6.52	6.03	6.66	6.62	6.5	5.92	6.51	6.03	6.79	1.02
CRYAB	0.700704	0.0229777	2.63763	0.786626	ENSG00000109846.9	10.02	8.39	8.8	9.2	7.82	8.63	10.2	8.15	8.68	8.96	6.9	8.44	9.88	8.74	8.96	9.31	8.45	8.86	9.89	8.53	8.85	9.04	7.83	8.71	4.94	3.61	4.07	4.27	3.2	3.79	5.28	3.41	4.07	3.91	2.06	3.88	1.52
ATP2A3	0.70165	0.0154956	1.69661	0.479581	ENSG00000074370.18	11.57	10.57	9.7	11.07	9.91	10.85	11.37	10.87	9.85	11.24	10.3	11.01	11.33	10.67	10.09	11	10.25	10.86	11.17	10.82	10.14	11.07	10.43	10.92	4.19	3.49	2.75	3.84	2.88	3.75	4.28	3.88	2.9	4.08	3.22	3.98	1.52
LRRC8A	0.708178	0.0091853	1.2779	0.338942	ENSG00000136802.12	11.92	11.05	10.8	11.49	10.68	11.21	12.01	10.94	10.97	11.39	10.5	11.2	11.75	11.14	10.96	11.44	10.88	11.25	11.8	11.05	11.07	11.36	10.76	11.22	4.47	3.82	3.7	4.15	3.49	3.97	4.76	3.72	3.76	4.09	3.38	4.08	1.04
RP4-583P15.14	0.708395	0.0193149	2.14546	0.624107	ENSG00000273047.1	6.86	3.9	3.9	5.38	1.03	5.13	7.29	5.28	4.87	5.7	3.88	5.37	6.37	5.78	5.75	6.08	5.62	5.85	6.46	5.79	5.71	5.89	5.56	5.81	3.8	1.2	1.56	2.5	-0.88	2.1	3.96	2.21	2.29	2.92	0.89	2.48	2.42
HRCT1	0.709311	0.0173326	1.93946	0.55604	ENSG00000196196.3	7.72	5.62	5.74	6.67	3.08	6.71	7.54	5.49	5.72	7.28	1.86	5.67	7.32	6.71	6.51	7.01	6.02	7	7.17	6.35	6.42	7.04	5.82	6.4	2.83	0.98	1.25	1.9	-1.42	2	2.9	0.9	1.06	2.24	-2.62	1.11	1.82
GLRX	0.713854	0.0131152	1.59588	0.441685	ENSG00000173221.14	11.49	10.82	10.18	11.16	11.18	10.67	11.3	10.84	10.13	10.96	11.25	10.47	11.34	10.84	10.43	11.09	11.08	10.74	11.17	10.85	10.38	10.93	11.13	10.6	6.46	6	5.53	6.23	6.43	5.81	6.58	6.13	5.51	6.19	6.43	5.62	1.17
RPL36AL	0.714799	0.000901313	0.925373	0.197311	ENSG00000165502.7	13.38	13.16	12.52	13.27	13.15	13.16	13.55	13.06	12.5	13.21	13.19	13.04	13.29	13.12	12.68	13.2	13.12	13.12	13.4	13.05	12.66	13.16	13.14	13.03	9	9	8.49	9	9.07	8.96	9.05	8.9	8.55	9.01	9.11	8.82	1.05
NPDC1	0.717003	0.010365	1.40184	0.376629	ENSG00000107281.10	11.66	10.81	10.29	11.23	10.34	11.01	11.64	10.97	10.44	11.27	10.91	11.03	11.47	10.88	10.53	11.17	10.57	11.02	11.43	10.97	10.61	11.17	10.93	11.01	6.79	6.12	5.72	6.46	5.71	6.29	6.82	6.26	5.95	6.51	6.19	6.33	1.2
PHLDA2	0.718271	0.0127647	1.59831	0.440658	ENSG00000181649.8	9.69	9.09	8.09	9.39	8.76	9.23	9.75	9.16	7.93	9.33	9.02	9.34	9.48	9.08	8.53	9.28	8.88	9.17	9.49	9.11	8.41	9.21	9.02	9.22	5.51	5.15	4.23	5.33	4.89	5.26	5.78	5.24	4.02	5.6	5.08	5.49	1.82
PXN	0.719284	0.000324363	0.898106	0.180861	ENSG00000089159.17	12.81	12.52	11.94	12.66	12.62	12.48	12.89	12.47	11.89	12.74	12.33	12.55	12.7	12.5	12.09	12.6	12.57	12.47	12.76	12.46	12.06	12.65	12.36	12.51	5.56	5.47	5.04	5.52	5.64	5.4	5.65	5.42	5.05	5.62	5.3	5.54	1
EZR	0.719574	0.00584429	1.15547	0.290312	ENSG00000092820.18	14.62	14.28	13.51	14.45	14.62	14.13	14.45	14.39	13.36	14.39	14.49	14.14	14.5	14.25	13.71	14.37	14.49	14.14	14.37	14.32	13.6	14.32	14.4	14.15	7.64	7.52	6.89	7.58	7.95	7.34	7.78	7.57	6.77	7.73	7.8	7.45	1.09
MYO7B	0.721514	0.0127647	1.6132	0.44421	ENSG00000169994.19	12.47	11.36	10.46	11.92	9.56	12.13	12.34	11.72	10.89	12.25	9.17	12.28	12.21	11.46	10.95	11.84	10.29	11.97	12.11	11.67	11.1	12.05	10.04	12.07	5.26	4.42	3.7	4.84	2.79	5.12	5.08	4.65	4.08	5.06	2.23	5.22	1.45
MCOLN1	0.722568	0.00772858	1.2638	0.327471	ENSG00000090674.16	9.2	8.75	8.06	8.97	8.72	8.76	9.13	8.68	8.13	8.75	8.69	8.67	9.02	8.74	8.36	8.88	8.71	8.75	8.96	8.69	8.39	8.73	8.7	8.68	3.1	3.08	2.79	3.09	3.2	3.03	3.16	3.11	2.89	3.14	3.21	3.04	1
TNFSF9	0.723453	0.0185749	2.18613	0.632114	ENSG00000125657.5	8.26	8.11	6.77	8.19	10.25	7.19	8.82	7.62	6.78	7.74	11.41	7.47	8.29	8.14	7.38	8.21	9.52	7.54	8.49	7.75	7.32	7.82	10.3	7.67	2.54	2.6	1.4	2.57	4.81	1.65	3.1	2.14	1.39	2.3	5.96	2.01	2.04
RP11-315D16.2	0.726517	0.0152383	1.87495	0.528329	ENSG00000260007.3	10.05	7.68	7.25	8.87	6.63	8.13	10.17	7.5	8.32	9.89	5.65	9.67	9.55	8.24	8.05	8.89	7.66	8.49	9.62	8.03	8.44	9.43	7.19	9.28	5.42	4.48	3.87	4.95	3.58	4.87	5.54	4.33	4.37	5.07	4.15	4.99	1.85
CDC42EP2	0.727762	0.00842572	1.35127	0.354998	ENSG00000149798.5	9.85	9.22	8.52	9.54	8.23	9.64	9.91	9.49	8.33	9.6	9.47	9.51	9.66	9.31	8.84	9.48	8.81	9.52	9.68	9.41	8.72	9.48	9.4	9.42	3.51	3.1	2.55	3.31	2.35	3.43	3.47	3.4	2.22	3.46	3.45	3.34	1.58
HOXB5	0.727987	0.0118623	1.58295	0.431654	ENSG00000120075.6	9.68	8.44	8.13	9.06	8.22	8.54	9.89	8.82	8	9.34	10.58	8.63	9.43	8.81	8.49	9.12	8.98	8.73	9.54	8.86	8.38	9.18	10	8.74	3.63	2.64	2.43	3.14	2.52	2.69	3.72	2.96	2.34	3.57	4.81	2.7	1.89
MED16	0.731729	0.0104462	1.5099	0.406079	ENSG00000175221.15	10.68	10.05	9.02	10.36	9.64	10.23	10.95	10	9.13	10.55	9.62	10.13	10.47	10.05	9.42	10.26	9.77	10.16	10.64	9.99	9.44	10.36	9.75	10.08	5.2	4.88	4.01	5.04	4.41	5.08	5.24	5.03	4.16	5.19	4.5	5.22	1.82
BLACAT1	0.73407	0.0143151	1.85761	0.519808	ENSG00000281406.2	9.41	8.18	7.66	8.79	7.93	8.29	9.7	8.07	8.14	8.77	8.29	7.85	9.15	8.37	8.14	8.76	8.23	8.43	9.27	8.28	8.32	8.68	8.4	8.16	0.98	0.23	-0.15	0.6	0.09	0.28	1.53	0.22	0.35	0.54	0.44	0.15	1.56
ABHD17A	0.73789	0.000970845	0.981092	0.210584	ENSG00000129968.17	10.15	9.84	9.15	10	9.34	10.05	10.17	9.76	9.09	10.01	9.45	9.98	10.01	9.81	9.38	9.91	9.49	9.94	10.02	9.75	9.34	9.91	9.56	9.89	4.87	4.8	4.15	4.84	4.36	4.99	4.88	4.71	4.24	4.86	4.51	5.01	1.08
KRT18	0.743919	0.0060526	1.27343	0.321206	ENSG00000111057.11	16.56	16.03	15.29	16.29	16.33	15.9	16.71	16	15.32	16.25	16.02	15.86	16.42	16.02	15.51	16.22	16.24	15.92	16.51	15.99	15.51	16.17	16.01	15.89	10.71	10.39	9.8	10.55	10.78	10.23	10.72	10.39	10.05	10.51	10.46	10.07	1.39
ZDHHC12	0.750993	0.00332693	1.14812	0.272644	ENSG00000160446.19	10.67	10.3	9.59	10.48	9.9	10.47	10.74	10.21	9.54	10.5	9.87	10.43	10.53	10.27	9.82	10.4	10.01	10.39	10.57	10.21	9.78	10.4	9.99	10.35	5.56	5.4	4.8	5.48	5.09	5.54	5.59	5.32	4.82	5.39	5.04	5.48	1.2
SAFB2	0.752968	0.00522988	1.2626	0.313404	ENSG00000130254.12	10.91	10.48	9.89	10.69	10.33	10.54	11.09	10.36	9.95	10.53	10.44	10.27	10.78	10.48	10.09	10.63	10.38	10.52	10.89	10.39	10.12	10.5	10.44	10.33	4.75	4.53	4.13	4.64	4.48	4.55	4.6	4.5	4.13	4.5	4.61	4.46	1.14
CDC42EP5	0.760664	0.0118623	1.79963	0.490963	ENSG00000273633.1	10.99	10.16	9.28	10.58	8.41	10.92	11.04	10.47	9.66	10.7	9.07	10.72	10.8	10.28	9.69	10.54	9.25	10.72	10.8	10.4	9.87	10.56	9.5	10.57	7.92	7.37	6.59	7.64	5.81	8.04	7.86	7.7	7.12	7.8	6.44	7.92	1.38
ARC	0.761461	0.019001	2.57272	0.745934	ENSG00000198576.4	5.9	4.56	4.35	5.23	5.14	4.31	6.86	3.95	4.83	4.95	5.39	3.55	6.17	5.69	5.53	5.93	5.88	5.61	6.2	5.4	5.55	5.58	5.68	5.34	-0.05	-1.39	-1.21	-0.72	-0.69	-1.69	0.73	-1.58	-0.87	-1.24	-0.42	-1.61	2.03
TNFRSF10B	0.763155	0.00165539	1.08585	0.242464	ENSG00000120889.13	12.24	11.89	11.19	12.07	12.52	11.63	12.38	11.81	11.16	12.06	12.45	11.62	12.11	11.87	11.39	11.99	12.31	11.68	12.21	11.81	11.36	11.98	12.26	11.67	4.88	4.79	4.22	4.83	5.5	4.48	5	4.72	4.25	4.87	5.39	4.53	1.22
ANXA10	0.764617	0.00869943	7.86652	2.07445	ENSG00000109511.12	0.8	6.87	-3.22	3.83	5.74	7.35	-2.24	6.86	-6.64	6.13	5.65	8.3	6.46	7.22	4.4	6.84	5.9	7.79	4.47	6.57	4.27	6.11	5.83	7.66	-1.91	1.51	-5.13	-0.2	0.52	1.94	-4.86	1.57	-6.64	0.83	0.21	2.98	4.4
TRIOBP	0.768724	0.00155493	1.08996	0.241415	ENSG00000100106.22	11.65	11.19	10.58	11.42	11.28	11.14	11.68	11.24	10.64	11.33	11.37	11.21	11.5	11.18	10.78	11.34	11.25	11.15	11.52	11.22	10.81	11.28	11.3	11.19	4.9	4.66	4.25	4.78	4.81	4.59	4.83	4.62	4.21	4.74	4.98	4.57	1.04
CYSTM1	0.773709	0.0029776	1.20367	0.282961	ENSG00000120306.11	12.86	12.71	11.59	12.78	13.28	12.47	12.85	12.83	11.54	12.85	13.09	12.58	12.74	12.64	11.86	12.69	13.04	12.46	12.72	12.71	11.81	12.72	12.9	12.53	8.02	8.09	7.12	8.06	8.73	7.82	8.08	8.22	7.11	8.11	8.52	7.86	1.31
SPATA18	0.777152	0.0135501	2.05361	0.570306	ENSG00000163071.11	7.87	7.71	6.12	7.79	9.32	7.02	7.33	7.79	5.86	7.7	9.34	7.18	7.73	7.67	6.94	7.7	8.52	7.3	7.39	7.62	6.79	7.57	8.52	7.32	0.62	0.74	-0.56	0.68	2.49	-0.01	0.28	0.55	-0.6	0.46	2.47	0.06	1.47
LENG8	0.780069	0.00354472	1.25899	0.300299	ENSG00000167615.17	12.19	11.74	11.12	11.96	11.24	11.95	12.14	11.9	11.09	11.98	11.71	12.07	12.06	11.74	11.31	11.9	11.42	11.88	12.02	11.84	11.29	11.9	11.71	11.97	5.25	4.89	4.48	5.07	4.33	5.12	5.16	5.22	4.41	5.2	4.64	5.33	1.05
RHOT2	0.780195	0.00155493	1.11946	0.247773	ENSG00000140983.14	11.32	10.68	10.26	11	10.51	10.76	11.53	10.55	10.35	10.81	10.28	10.76	11.15	10.72	10.44	10.94	10.6	10.77	11.29	10.62	10.49	10.79	10.45	10.76	5.3	4.81	4.61	5.05	4.74	4.84	5.25	4.65	4.68	5.11	4.62	4.69	1.18
ANXA2	0.780847	0.00224411	1.18081	0.271223	ENSG00000182718.18	16.37	16	15.2	16.18	16.15	15.93	16.58	16.07	15.11	16.24	16.07	16.08	16.24	15.97	15.4	16.1	16.08	15.92	16.39	16.02	15.34	16.14	16.01	16.02	10.4	10.24	9.6	10.32	10.47	10.15	10.61	10.2	9.43	10.38	10.4	10.19	1.47
SYTL1	0.782298	0.0118623	1.90926	0.520282	ENSG00000142765.18	8.84	8.89	7.16	8.87	8.57	9.03	9.25	9.2	7.16	9.25	9.65	9.06	8.8	8.76	7.83	8.78	8.63	8.82	8.94	8.91	7.78	8.94	9.19	8.82	3.26	3.57	2.28	3.42	3.56	3.58	3.67	3.77	2.05	3.72	4.47	3.66	2.09
MAP1S	0.790507	0.00505566	1.41121	0.349265	ENSG00000130479.11	10	9.1	8.64	9.55	8.68	9.27	10.34	9.22	8.39	9.43	8.32	9.4	9.76	9.19	8.92	9.48	8.94	9.3	9.97	9.25	8.76	9.38	8.73	9.36	4.43	4.04	3.35	4.23	3.88	4.1	4.35	4.02	3.17	4.25	4.04	4.01	1.95
OTUB2	0.79236	0.0096321	1.79448	0.478328	ENSG00000089723.10	9.2	7.17	7.46	8.18	7.52	7.02	8.88	7.58	7.75	8.35	7.24	7.92	8.8	7.77	7.82	8.28	7.89	7.72	8.57	7.84	7.93	8.25	7.67	8.02	1.59	-0.19	0.28	0.7	0.24	-0.38	1.35	0.38	0.42	0.99	0.08	0.68	1.13
TPGS1	0.799722	0.0140343	2.22084	0.619205	ENSG00000141933.9	6.19	6.06	4.21	6.13	5.54	6.29	6.86	6.29	4.47	6.43	6.21	6.36	6.21	6.1	5.78	6.16	6.01	6.14	6.28	6.1	5.76	6.14	6.08	6.12	2.76	2.49	1.4	2.63	2.13	2.65	3.19	2.66	1.52	3	2.43	2.89	2.39
MAPT	0.801006	0.0181299	2.81745	0.812492	ENSG00000186868.17	5.91	5.01	4.56	5.46	5.9	4.62	5.41	4.88	4.41	5.06	7.39	4.71	5.95	5.73	5.45	5.84	6.09	5.57	5.63	5.47	5.36	5.52	6.4	5.43	-1.43	-2.15	-1.95	-1.79	-1.8	-2.3	-1.89	-1.94	-2.17	-1.9	-1.75	-2.14	1
CBWD1	0.80751	0.00285026	1.30529	0.305366	ENSG00000172785.18	11.48	11.11	10.19	11.29	10.62	11.32	11.89	10.91	10.29	11.04	10.76	11	11.33	11.07	10.46	11.2	10.73	11.22	11.61	10.92	10.51	11.02	10.82	10.98	5.92	5.8	5.05	5.86	5.38	5.99	6.15	5.76	5.22	5.96	5.45	5.94	1.6
S100A16	0.814349	0.00494414	1.49539	0.369104	ENSG00000188643.11	13.55	13.5	12.1	13.52	13.95	13.31	13.54	13.5	12.25	13.5	14.03	13.37	13.43	13.39	12.43	13.41	13.72	13.25	13.41	13.38	12.5	13.39	13.77	13.29	8.01	8.2	6.93	8.11	8.73	7.97	8.06	8.25	6.96	8.13	8.81	8.04	1.29
TBXAS1	0.821134	0.00643465	1.64164	0.416801	ENSG00000059377.18	10.68	10.13	8.97	10.41	8.21	10.95	10.7	10.92	8.87	10.74	7.64	11.22	10.49	10.16	9.38	10.33	8.98	10.67	10.48	10.64	9.29	10.51	8.62	10.84	4.47	4.17	3.13	4.32	2.53	4.88	4.42	4.75	3.1	4.64	1.94	4.87	1.83
C9orf16	0.824075	0.00288137	1.36478	0.319933	ENSG00000171159.5	10.93	10	9.62	10.46	9.68	10.14	10.66	10.19	9.52	10.54	9.5	10.24	10.71	10.09	9.84	10.4	9.89	10.17	10.51	10.2	9.77	10.43	9.76	10.23	7.22	6.54	6.19	6.88	6.32	6.63	7.19	6.72	6.22	6.98	6.07	6.75	1.14
MICALL2	0.824692	0.00396385	1.45544	0.351488	ENSG00000164877.19	10.53	10.3	9.31	10.41	9.12	10.8	10.52	10.42	9.31	10.52	9.32	10.91	10.41	10.26	9.6	10.33	9.5	10.58	10.38	10.31	9.59	10.38	9.6	10.64	4.95	4.85	4.09	4.9	3.93	5.25	4.78	4.93	4.16	4.81	3.9	5.23	1.21
TBL3	0.828243	0.000472012	1.13832	0.232988	ENSG00000183751.15	10.54	10.01	9.37	10.27	9.41	10.26	10.5	9.93	9.32	10.3	9.79	10.34	10.36	10.02	9.61	10.19	9.64	10.18	10.33	9.95	9.57	10.2	9.86	10.22	4.43	4.18	3.74	4.31	3.77	4.36	4.38	4.18	3.84	4.3	3.93	4.45	1.18
HR	0.838636	0.0067806	1.72553	0.43981	ENSG00000168453.16	10.37	9.7	8.54	10.03	10.51	9.35	10.4	9.71	8.72	9.99	10.15	9.23	10.14	9.68	9.02	9.91	10.22	9.45	10.14	9.67	9.07	9.86	9.96	9.37	3.04	2.65	1.74	2.85	3.62	2.23	3.07	2.64	1.88	2.85	3.33	2.03	1.68
MGLL	0.842001	3.00356e-05	1.06031	0.192274	ENSG00000074416.15	12.96	11.99	11.9	12.47	11.4	12.24	12.95	12.23	11.94	12.81	12.15	12.31	12.78	12.13	12.03	12.45	11.78	12.28	12.77	12.26	12.06	12.67	12.2	12.31	5.48	4.77	4.8	5.12	4.26	4.98	5.44	5.03	4.75	5.41	4.95	5.12	1.01
LYZ	0.875368	0.0149266	2.798	0.787054	ENSG00000090382.7	14.07	14.05	12.25	14.06	14.72	13.76	14.04	13.63	12.17	13.64	13.53	13.73	14.03	13.97	12.7	14	14.53	13.73	13.91	13.61	12.61	13.62	13.54	13.69	8.41	8.61	6.94	8.51	9.35	8.3	8.4	8.27	6.88	8.31	8.18	8.35	1.87
FAIM2	0.880397	0.0112465	2.30216	0.624507	ENSG00000135472.9	8.69	6.23	7.06	7.46	5.71	6.45	9.16	6.18	7.74	6.98	3.29	6.32	8.41	7.13	7.41	7.77	7.27	7.06	8.58	6.93	7.7	7.3	6.1	6.98	1.72	-0.57	0.41	0.57	-1.36	-0.24	1.73	-0.21	0.67	0.79	-3.55	-0.15	1.42
DGKA	0.896537	0.00174651	1.47126	0.331636	ENSG00000065357.20	10.91	10.42	9.51	10.67	9.37	10.86	11.05	10.51	9.68	10.64	9.94	10.67	10.74	10.43	9.81	10.58	9.77	10.71	10.82	10.45	9.91	10.54	10.07	10.56	4.77	4.42	3.71	4.6	4.1	4.55	4.88	4.53	3.75	4.78	4.61	4.45	1.37
KRT17	0.902097	0.01401	2.76162	0.769184	ENSG00000128422.17	10.59	8.54	8.27	9.56	10.63	7.65	10.63	7.83	8.1	9.46	11.83	7.77	10.29	8.92	8.74	9.61	10.37	8.3	10.24	8.37	8.55	9.42	11.15	8.34	5.11	3.31	3.16	4.21	5.16	2.51	5.37	2.72	3.09	4.23	6.66	2.27	2.53
TRAPPC5	0.912997	0.00165539	1.48287	0.330322	ENSG00000181029.9	9.82	9.17	8.31	9.5	8.47	9.47	9.73	9.26	8.43	9.44	8.64	9.43	9.58	9.18	8.69	9.38	8.77	9.36	9.51	9.22	8.73	9.33	8.85	9.32	6.55	6.21	5.36	6.38	5.58	6.48	6.32	6.22	5.52	6.29	5.59	6.43	1.3
FEZF1	0.913103	0.0147324	4.68135	1.31387	ENSG00000128610.12	2.76	7.66	-3.15	5.21	7.01	7.94	4.47	7.97	-6.64	6.86	6.67	8.47	5.8	6.76	5.19	6.28	6.38	6.92	5.52	6.85	5.13	6.3	6.21	7.13	-1.19	2.64	-4.86	0.72	1.96	2.93	0.18	2.97	-6.64	1.7	1.73	3.29	11.11
ENTPD2	0.936166	0.00431282	1.80625	0.439697	ENSG00000054179.12	10.62	8.95	8.42	9.79	7.43	9.61	10.85	9.13	8.6	10.09	7.63	9.77	10.25	9.23	8.91	9.74	8.37	9.6	10.4	9.25	8.93	9.88	8.4	9.66	4.62	3.21	2.72	3.92	1.88	3.79	4.83	3.32	3.06	4.02	1.95	3.71	2.25
NOXA1	0.949842	0.0010918	1.49772	0.323783	ENSG00000188747.9	8.69	8.49	7.31	8.59	8.17	8.62	8.52	8.48	7.34	8.52	8.26	8.63	8.51	8.4	7.79	8.45	8.21	8.48	8.39	8.37	7.79	8.39	8.25	8.45	3.83	3.81	2.76	3.82	3.64	3.89	3.63	3.79	2.83	3.69	3.66	3.92	1.18
BIN3	0.985588	1.64287e-05	1.28139	0.225433	ENSG00000147439.13	10.49	10.12	9.22	10.3	9.92	10.2	10.57	10.21	9.36	10.42	9.79	10.46	10.31	10.07	9.5	10.19	9.94	10.12	10.37	10.12	9.58	10.26	9.85	10.29	4.42	4.23	3.56	4.33	4.1	4.29	4.53	4.34	3.54	4.44	4.34	4.35	1.21
ERN2	0.986638	0.00621858	2.10737	0.533375	ENSG00000134398.15	11.99	10.32	9.19	11.16	8.2	11.23	11.7	11.04	9.84	11.35	10.94	11.09	11.66	10.75	9.99	11.21	9.94	11.1	11.44	10.96	10.17	11.18	10.9	11	5.41	4.19	3.15	4.8	2.25	5.03	5.27	4.87	4.07	4.97	4.5	4.87	1.86
PADI1	0.98727	0.0110669	2.69703	0.730055	ENSG00000142623.11	7.58	4.31	4.2	5.94	4.13	4.38	7.54	4.32	5.51	5.73	3.81	4.82	6.82	5.69	5.94	6.25	5.71	5.67	6.78	5.62	5.92	6	5.51	5.72	0.52	-2.17	-1.66	-0.83	-2.33	-2.1	0.5	-2.44	-1.12	-1.08	-2.76	-2.12	2.03
BAIAP2L2	0.994078	0.00237956	1.745	0.402493	ENSG00000128298.18	11.14	10.42	9.13	10.78	10.05	10.59	11.3	10.4	9.31	10.77	9.82	10.45	10.89	10.39	9.64	10.64	10.14	10.5	10.99	10.37	9.67	10.62	9.99	10.4	5.12	4.62	3.49	4.87	4.32	4.75	5.29	4.62	3.77	4.92	4.12	4.64	1.99
MLPH	1.05162	0.00443148	2.06612	0.504995	ENSG00000115648.14	11.95	11.4	9.91	11.67	11.02	11.56	12.3	11.46	9.99	11.71	11.32	11.61	11.77	11.36	10.39	11.57	11.13	11.46	11.98	11.38	10.39	11.55	11.27	11.48	5.91	5.56	4.16	5.73	5.4	5.62	6.11	5.67	4.28	5.94	5.66	5.68	2.31
DUSP4	1.05601	0.00466938	2.09655	0.514827	ENSG00000120875.9	10.88	11.04	8.28	10.96	12.33	10.49	11.18	11.45	7.86	11.3	12.09	11.15	10.71	10.85	9.12	10.78	11.76	10.46	10.89	11.09	8.79	10.98	11.56	10.87	3.08	3.49	0.84	3.28	4.84	2.91	3.36	3.9	0.51	3.6	4.59	3.55	3.32
CORO1A	1.05755	0.00207548	1.82888	0.417923	ENSG00000102879.16	10.75	9.95	9.11	10.35	9.3	10.23	11.02	10	9.05	10.42	9.54	10.38	10.54	9.98	9.46	10.26	9.56	10.16	10.7	10	9.4	10.28	9.7	10.25	4.77	4.42	3.72	4.59	3.82	4.68	5.35	4.35	3.75	5.02	3.92	4.77	1.97
CADPS	1.06036	0.00584429	2.22708	0.559446	ENSG00000163618.18	9.9	6.39	7.78	8.15	4.08	7.38	10.43	7.13	8.26	9.41	1.15	7.74	9.52	8	8.18	8.76	7.38	8.27	9.82	7.76	8.38	9.12	6.32	8.08	3.19	0.3	1.74	1.74	-1.66	1.14	3.95	0.62	2.21	2.72	-3.83	1.03	2.17
SLC44A4	1.06593	0.00151545	1.75025	0.386538	ENSG00000204385.13	13.83	12.19	12.13	13.01	10.07	13.09	13.68	13.22	12.43	13.55	9.07	13.38	13.57	12.52	12.36	13.04	11.3	13.04	13.45	13.11	12.55	13.35	10.55	13.22	7.53	6.23	6.25	6.88	4.12	7.14	7.54	7.03	6.56	7.42	2.85	7.13	1.25
DUOX2	1.06803	0.0118623	3.26741	0.891001	ENSG00000140279.13	8.85	7.41	7.42	8.13	3.62	9.04	9.12	8.29	7.46	8.72	2.31	9.11	9.01	8.26	7.98	8.64	6.51	9	8.9	8.34	7.81	8.62	5.92	8.89	0.75	-0.15	-0.2	0.3	-3.08	1.11	1	0.37	-0.15	0.79	-3.18	1.42	1.66
LPCAT4	1.08258	4.16114e-05	1.4681	0.270071	ENSG00000176454.14	11.59	11.83	10.14	11.71	12.64	11.49	11.67	11.78	10.14	11.71	12.17	11.39	11.49	11.67	10.51	11.58	12.27	11.42	11.54	11.62	10.51	11.57	11.9	11.34	5.47	5.9	4.35	5.68	6.83	5.5	5.75	5.77	4.22	5.75	6.42	5.66	1.53
SHC2	1.08816	0.00165013	1.8003	0.400201	ENSG00000129946.11	9.06	8.16	7.25	8.61	7.97	8.24	9.21	8.63	7.41	8.86	9.88	8.28	8.78	8.38	7.83	8.58	8.5	8.32	8.85	8.5	7.85	8.64	9.28	8.3	3.28	2.46	1.91	2.87	2.3	2.52	3.4	2.58	2.22	3.04	4.3	2.51	1.8
MFSD10	1.11774	1.53808e-05	1.45871	0.254596	ENSG00000109736.15	11.27	10.72	9.9	11	10.43	10.85	11.56	10.52	9.93	10.79	10.51	10.83	11.09	10.71	10.17	10.9	10.5	10.8	11.28	10.57	10.18	10.75	10.56	10.77	5.87	5.58	4.86	5.73	5.37	5.67	5.99	5.49	4.76	5.8	5.38	5.79	1.63
INF2	1.12333	4.97965e-06	1.42013	0.235285	ENSG00000203485.14	12.8	12.32	11.38	12.56	11.49	12.67	12.92	12.58	11.45	12.64	11.25	12.59	12.63	12.29	11.64	12.46	11.71	12.54	12.71	12.46	11.68	12.51	11.55	12.48	6.31	6.15	5.31	6.23	5.46	6.45	6.4	6.34	5.42	6.38	5.32	6.52	1.47
FAM161B	1.18259	0.00407985	2.24657	0.543665	ENSG00000156050.10	8.59	7.5	7.11	8.05	6.46	7.95	8.72	7.24	7.03	7.49	6.31	7.52	8.37	7.72	7.5	8.04	7.19	7.94	8.36	7.54	7.44	7.67	7.13	7.68	1.78	0.99	0.84	1.38	0.17	1.35	1.59	0.79	0.67	1.02	0.01	0.99	1.69
RP11-77K12.7	1.22893	0.00964459	3.56778	0.951468	ENSG00000260092.1	5.44	6.81	3.74	6.12	2.49	8.65	6.26	8.95	4.44	8.07	4.8	9.09	7.1	7.57	6.11	7.33	6.62	7.97	6.66	8.13	5.94	7.59	6.05	8.22	0.06	1.48	-1.29	0.77	-1.56	2.78	0.56	3	-0.98	2.28	-1.6	3.38	1.82
RP11-203J24.9	1.255	0.005484	2.56309	0.639416	ENSG00000257524.6	7.9	6.01	6.2	6.96	5.47	6.24	7.05	6.31	6.05	6.58	5.77	6.35	7.56	6.59	6.66	7.07	6.38	6.68	6.99	6.65	6.55	6.77	6.44	6.67	1.11	0.53	0.39	0.82	1.09	0.28	1.14	0.56	0.56	1.08	1.3	0.09	1
ABLIM3	1.26436	0.00166767	2.06209	0.463088	ENSG00000173210.20	9.38	9.14	7.49	9.26	8.92	9.23	9.85	9.27	7.38	9.56	9.21	10.11	9.24	9.09	8.12	9.17	8.89	9.17	9.48	9.1	8.03	9.28	9.06	9.65	1.83	1.85	0.43	1.84	1.83	1.85	2.52	2.15	0.38	2.35	2	2.92	2.47
TNFRSF6B	1.26618	0.00859123	3.33705	0.878791	ENSG00000243509.6	8.05	6.33	6.32	7.19	7.11	5.99	9.3	6.7	6.46	7.92	7.97	6.65	8.72	7.15	7.05	7.93	7.65	6.93	8.72	7.11	6.99	7.81	7.84	7.08	4.26	2.35	2.35	3.3	3.23	1.97	5.22	2.38	2.48	3.69	4	2.32	2.84
ENO3	1.28556	2.1337e-05	1.66303	0.297096	ENSG00000108515.18	8.3	7.16	6.17	7.73	6.54	7.43	8.01	6.91	6.4	7.62	6.42	7.59	8.02	7.32	6.85	7.67	6.99	7.45	7.72	7.16	6.93	7.51	6.94	7.5	2.8	2.11	1.59	2.46	1.81	2.24	2.52	1.99	1.52	2.32	1.96	2.26	1.61
PLCH2	1.9183	0.000901313	2.56381	0.546849	ENSG00000149527.18	7.83	6.44	5.46	7.14	6.89	6.25	8.28	6.69	5.34	7.59	6.94	6.44	7.51	6.92	6.49	7.21	7.05	6.86	7.63	6.86	6.4	7.26	6.96	6.75	1.23	0.19	-0.32	0.71	0.81	-0.07	1.58	0.24	-0.39	0.74	0.09	0.39	2.94
HBA1	2.01919	0.00258807	3.17116	0.735464	ENSG00000206172.8	7.06	7.04	4.76	7.05	7.22	6.96	7.02	6.9	4.03	7.02	8.21	5.88	7.1	7.09	6.29	7.09	7.14	7.07	6.93	6.91	5.86	6.93	7.58	6.41	3.38	3.54	1.56	3.46	3.71	3.47	3.59	3.58	0.7	3.59	4.8	3.09	2.99
HBA2	2.03641	0.00186066	3.00134	0.679977	ENSG00000188536.13	9.09	9.02	6.39	9.05	8.74	9.13	8.66	8.61	6.18	8.66	9.27	7.95	8.93	8.91	7.58	8.92	8.69	9	8.6	8.57	7.22	8.6	8.99	8.15	5.41	5.54	3.11	5.47	5.36	5.61	4.85	5.15	2.95	4.87	5.92	4.37	2.48
DEGS2	2.21144	2.1337e-05	2.4444	0.436667	ENSG00000168350.8	9.81	9.82	7.56	9.82	8.26	10.49	9.97	10.81	7.85	10.06	8.05	10.89	9.63	9.68	8.29	9.65	8.63	10.12	9.71	10.29	8.4	9.77	8.51	10.35	3.39	3.64	2.48	3.51	1.89	4.39	3.5	4.2	2.31	3.59	1.87	4.57	2.12
TPSG1	2.30132	0.00278657	3.77551	0.881537	ENSG00000116176.6	6.34	1.76	2.21	4.05	-1.9	3.34	6.18	4.27	2.91	4.79	-6.64	4.73	5.88	5.35	5.09	5.61	5.29	5.38	5.72	5.16	4.97	5.26	4.78	5.25	1.76	-1.28	-1.44	0.24	-3.37	-0.38	1.48	-0.25	-1.32	0.6	-6.64	0.53	3.27
NXF3	2.61967	0.00207548	4.09489	0.935362	ENSG00000147206.17	4.79	5.7	1.75	5.25	6.29	5.45	3.83	5.86	2.33	4.86	7.43	5.29	5.4	5.66	4.81	5.53	5.99	5.51	4.94	5.51	4.74	5.18	6.16	5.31	-0.51	-0.03	-2.33	-0.27	0.31	-0.18	-1.34	-0.31	-1.91	-1.13	0.57	-0.81	1.5
SIGLEC15	2.74709	0.000901313	3.4944	0.741723	ENSG00000197046.12	6.25	5.33	3.94	5.79	4.61	5.64	5.51	5.59	3.64	5.51	4.18	5.97	6.09	5.67	5.35	5.88	5.45	5.77	5.65	5.67	5.25	5.65	5.34	5.79	-0.02	-0.82	-1.81	-0.42	-1.83	-0.38	-0.43	-0.9	-1.83	-0.58	-2.15	-0.47	1.87
GJC2	2.98925	7.98786e-05	3.36875	0.635696	ENSG00000198835.4	7.47	5.59	5.04	6.53	4.83	5.92	7.86	5.65	4.92	5.93	4.92	5.82	7.16	6.16	6	6.66	5.93	6.25	7.13	6.14	5.92	6.24	5.92	6.2	1.98	0.31	-0.08	1.15	-0.44	0.63	2.5	0.37	-0.17	0.71	-0.21	0.39	2.94
LINC00514	3.00319	0.0010918	4.03829	0.872349	ENSG00000262152.7	6.83	3.68	4.05	5.25	3.06	3.94	5.59	3.36	3.56	4.86	2.6	4.11	7.37	5.41	5.4	6.39	5.06	5.56	5.84	5.1	5.11	5.54	4.94	5.26	0.19	-2.61	-2.24	-1.21	-3.01	-2.45	-1.3	-2.84	-2.83	-2.01	-3.51	-2.18	2.03
BOLA2	3.27855	2.86015e-08	3.47495	0.494377	ENSG00000183336.8	7.6	6.29	3.04	6.95	5.99	6.42	7.49	6.87	4.09	7.39	5.4	7.07	6.94	6.5	5.91	6.72	6.35	6.57	6.87	6.61	5.9	6.82	6.14	6.69	2.75	1.56	-1.24	2.15	1.16	1.73	2.65	2.03	-0.57	2.42	0.92	2.15	3.4
SOX8	3.64895	0.000223007	4.4465	0.87783	ENSG00000005513.10	6.61	5.69	3.19	6.15	5.21	5.89	7.11	5.61	3.6	5.86	4.3	5.8	7.21	6.28	5.57	6.75	6.19	6.32	6.83	6.02	5.38	6.12	5.55	6.09	0.32	-0.45	-2.09	-0.07	-0.98	-0.23	0.7	-0.51	-1.92	-0.38	-1.64	-0.41	3.51
JSRP1	3.71877	4.97965e-06	4.14206	0.688753	ENSG00000167476.10	5.7	5.76	1.85	5.73	5.81	5.73	6.06	5.14	2.82	6	4.33	5.96	5.76	5.85	5.02	5.8	5.84	5.86	5.72	5.46	5.04	5.7	5.25	5.68	1.93	2.25	-1.07	2.09	2.27	2.24	2.29	1.58	-0.52	2.23	0.81	2.36	3.24
MUC2	3.94881	0.000757891	6.05635	1.2737	ENSG00000198788.9	11.4	12.49	6.18	11.94	12.07	12.67	12.41	13.13	6.9	12.75	13.55	12.82	11.72	12.35	9.37	12.03	12.18	12.42	12.08	12.62	8.68	12.33	12.95	12.38	3.72	5.07	-0.27	4.39	4.84	5.17	4.67	5.58	-0.68	5.25	6.26	5.32	5.51
MUC5B	4.25699	8.77593e-05	5.29767	1.00465	ENSG00000117983.17	11.25	8.04	6.91	9.65	8.83	7.71	12.93	7.52	7.81	10.21	6.57	8.47	11.15	9.07	8.13	10.11	9.43	8.92	12.09	8.22	8.37	10.02	7.66	8.78	3.22	0.88	0.26	2.05	2.18	0.33	4.61	0.93	0.92	2.49	0.43	1.31	5.12

## Sheet: BRAFvsWT
Gene	log2FoldChange	padj	unshrunken_log2FoldChange	unshrunken_lfcSE	ENSG	KRAS_normcount_mean	BRAF_normcount_mean	WT_normcount_mean	KRAS+BRAF_normcount_mean	BRAF_msi_normcount_mean	BRAF_mss_normcount_mean	KRAS_normcount_median	BRAF_normcount_median	WT_normcount_median	KRAS+BRAF_normcount_median	BRAF_msi_normcount_median	BRAF_mss_normcount_median	KRAS_rlog_mean	BRAF_rlog_mean	WT_rlog_mean	KRAS+BRAF_rlog_mean	BRAF_msi_rlog_mean	BRAF_mss_rlog_mean	KRAS_rlog_median	BRAF_rlog_median	WT_rlog_median	KRAS+BRAF_rlog_median	BRAF_msi_rlog_median	BRAF_mss_rlog_median	KRAS_tpm_mean	BRAF_tpm_mean	WT_tpm_mean	KRAS+BRAF_tpm_mean	BRAF_msi_tpm_mean	BRAF_mss_tpm_mean	KRAS_tpm_median	BRAF_tpm_median	WT_tpm_median	KRAS+BRAF_tpm_median	BRAF_msi_tpm_median	BRAF_mss_tpm_median	med_normcount_foldchange_braf_wt
CPLX2	-5.37885	1.05041e-05	-6.67574	1.15221	ENSG00000145920.15	2.99	-2.28	2.92	0.35	-4.49	-1.33	6.01	-0.15	5.08	0.51	-6.64	0.02	5.32	3.51	4.82	4.42	3.45	3.53	5.34	3.49	4.82	3.55	3.43	3.51	-2.33	-6.11	-2.67	-4.22	-6.39	-5.99	-1.74	-6.23	-1.87	-5.66	-6.64	-6.09	-5.23
GRM8	-4.7229	7.34914e-08	-5.33036	0.791071	ENSG00000179603.18	6.87	2.75	7.52	4.81	3.74	2.33	8.11	3.6	6.81	4	4.01	3.44	7.32	5.56	7.42	6.44	5.58	5.56	7.58	5.5	6.8	5.61	5.6	5.47	1.15	-2.31	2.09	-0.58	-1.69	-2.57	1.98	-1.57	1	-1.32	-1.5	-1.58	-3.21
MAP7D2	-3.65893	4.72222e-06	-4.12159	0.690641	ENSG00000184368.16	5.93	4.18	8.37	5.06	3.34	4.55	5.66	4.7	9.33	5.23	2.99	5.1	6.75	6.1	7.93	6.43	5.9	6.19	6.38	6.09	8.35	6.22	5.71	6.17	-1.04	-2.46	1.8	-1.75	-3.25	-2.12	-1.56	-2.13	2.61	-1.77	-2.4	-1.64	-4.63
ENPP3	-3.41831	0.00064368	-4.26014	0.896489	ENSG00000154269.15	6.11	3.32	6.44	4.71	2.21	3.8	6.37	4.02	6	4.29	1.71	4.25	6.41	5.4	6.55	5.91	5.16	5.5	6.27	5.39	6.1	5.46	5.05	5.46	-0.61	-2.91	0.11	-1.76	-3.9	-2.48	-0.64	-2.41	-0.59	-1.92	-4.61	-1.95	-1.98
PTPRO	-3.21905	0.000962894	-4.03554	0.869156	ENSG00000151490.15	10.15	6.96	10.61	8.55	6.52	7.14	11	6.31	11.09	7.56	6.01	6.36	10.1	8.03	10.42	9.06	7.75	8.15	10.58	7.62	10.66	8.27	7.49	7.65	2.99	0.33	3.86	1.66	0.23	0.38	3.63	0.11	4.32	0.7	0.07	0.14	-4.78
HUNK	-2.94957	6.03405e-07	-3.18571	0.503345	ENSG00000142149.9	8.56	6.69	9.6	7.63	6.65	6.71	9.64	6.95	9.48	7.64	7.65	6.66	8.81	7.61	9.28	8.21	7.66	7.58	9.26	7.67	9.15	8.03	8.03	7.53	0.19	-1.15	1.73	-0.48	-1.17	-1.15	1.16	-0.95	1.44	-0.58	-0.32	-1.11	-2.53
MCMDC2	-2.92464	4.8736e-05	-3.256	0.595711	ENSG00000178460.18	5.05	3.32	6.87	4.18	2.83	3.53	5	3.25	7.28	4.38	3.22	3.27	5.65	5.41	6.2	5.53	5.34	5.44	5.58	5.34	6.29	5.47	5.34	5.34	-1.62	-3.14	0.04	-2.38	-4	-2.78	-1.19	-3.22	0.16	-2.7	-3.41	-2.81	-4.03
ZNF285	-2.88368	2.17554e-05	-3.17592	0.561878	ENSG00000267508.6	5.66	3.39	6.49	4.53	2.38	3.82	6.42	3.6	6.81	4.42	3.15	3.99	6.02	5.64	6.18	5.83	5.59	5.66	6.08	5.62	6.2	5.69	5.6	5.65	-1.26	-2.9	-0.31	-2.08	-3.83	-2.5	-0.64	-2.36	-0.11	-2.09	-3.56	-2.2	-3.21
ERP27	-2.86977	0.000355026	-3.30138	0.665322	ENSG00000139055.7	5.15	4.58	7.32	4.86	3.87	4.88	5.5	4.62	7.11	4.77	3.87	4.69	5.91	5.71	6.7	5.81	5.55	5.78	5.9	5.66	6.55	5.69	5.52	5.68	-0.9	-1.09	1.93	-0.99	-1.79	-0.78	-0.69	-1.19	1.74	-1.11	-2.31	-1.18	-2.49
ZNF772	-2.72568	0.0002912	-3.09008	0.617017	ENSG00000197128.12	5.15	4.46	6.92	4.81	4.74	4.34	4.71	4.47	6.81	4.61	4.39	4.54	5.82	5.6	6.33	5.71	5.66	5.57	5.61	5.55	6.25	5.58	5.54	5.57	-2.4	-2.39	-0.19	-2.4	-1.98	-2.56	-2.95	-2.33	-0.36	-2.5	-2.28	-2.37	-2.34
CKMT2	-2.67724	0.000544466	-3.0907	0.642382	ENSG00000131730.16	5.3	4.31	7.13	4.8	2.39	5.13	4.99	4.67	7.37	4.86	2.46	5.17	6.03	5.69	6.65	5.86	5.4	5.82	5.75	5.67	6.68	5.72	5.33	5.8	-0.14	-0.9	1.86	-0.52	-2.55	-0.19	-0.11	-0.35	1.89	-0.29	-2.6	0.01	-2.7
EYA2	-2.65311	0.00166546	-3.27958	0.733387	ENSG00000064655.19	5.17	4.78	6.56	4.97	4.34	4.97	5.28	4.56	6.37	4.84	4.32	4.6	5.74	5.59	6.23	5.66	5.53	5.61	5.67	5.48	6.05	5.55	5.43	5.49	-1.47	-1.71	0.4	-1.59	-1.88	-1.63	-1.17	-1.9	-0.09	-1.85	-1.95	-1.85	-1.81
AXIN2	-2.64828	1.05041e-05	-2.8667	0.494132	ENSG00000168646.13	11.86	9.58	11.91	10.72	8.79	9.92	11.92	9.79	12.17	10.58	9.1	10.03	11.68	10.17	11.76	10.93	9.73	10.36	11.72	10.27	11.89	10.78	9.86	10.42	4.54	2.56	4.91	3.55	1.79	2.89	4.53	2.93	5.09	3.47	2.1	3.06	-2.38
PTPRD	-2.62894	0.0002912	-2.96125	0.591341	ENSG00000153707.18	8	6.8	8.97	7.4	7.22	6.62	8.3	6.78	9	7.2	7.36	6.72	8.35	7.47	8.81	7.91	7.69	7.37	8.27	7.42	8.72	7.64	7.73	7.39	-0.22	-1.27	1.16	-0.75	-1.25	-1.27	0.32	-1.34	1.53	-0.77	-1.54	-1.14	-2.22
REEP1	-2.61728	0.000885283	-3.07233	0.657411	ENSG00000068615.19	5.71	5.18	8.1	5.44	6.27	4.71	5.54	5.28	8.97	5.33	6.86	5.27	6.55	6.35	7.68	6.45	6.67	6.22	6.31	6.21	8.07	6.23	6.86	6.21	-1.25	-1.13	1.48	-1.19	0.11	-1.66	-0.96	-0.68	2.46	-0.82	0.26	-1.1	-3.69
APCDD1	-2.54944	0.000571022	-2.92372	0.610289	ENSG00000154856.13	9.21	7.29	9.6	8.25	6.75	7.53	9.39	7.66	9.18	7.97	7.19	7.9	9.22	8.02	9.42	8.62	7.74	8.13	9.22	8.14	9.08	8.32	7.88	8.28	2.05	0.66	3	1.35	0.47	0.74	2.23	0.85	2.73	1.09	0.54	0.91	-1.52
ZNF43	-2.48956	0.000268118	-2.76745	0.546719	ENSG00000198521.12	6.43	5.69	8.19	6.06	5.54	5.76	7.17	5.75	7.83	6.24	5.39	6.11	6.96	6.62	7.75	6.79	6.52	6.66	7.14	6.57	7.47	6.74	6.46	6.69	-0.48	-0.8	1.53	-0.64	-1.26	-0.6	0.36	-0.51	1.13	-0.25	-1.1	-0.43	-2.08
TIGD7	-2.25464	7.34914e-08	-2.35285	0.346696	ENSG00000140993.11	7.06	5.76	8.13	6.41	5.5	5.87	7.12	5.96	8.36	6.43	5.51	6	7.2	6.71	7.65	6.95	6.65	6.73	7.16	6.74	7.75	6.89	6.62	6.75	0.22	-0.66	1.46	-0.22	-1.12	-0.47	0.4	-0.6	1.61	-0.15	-1.23	-0.25	-2.4
SUSD3	-2.20349	0.000962894	-2.5261	0.543514	ENSG00000157303.11	5.53	5.78	7.83	5.66	5.86	5.75	4.99	5.82	8.11	5.5	5.64	6.01	6.36	6.43	7.39	6.4	6.42	6.43	6.16	6.39	7.4	6.29	6.33	6.45	0.65	1.01	3.02	0.83	1.39	0.84	0.91	1.12	3.42	0.98	1.16	1.08	-2.29
TMEM150C	-2.18808	0.00163344	-2.59476	0.579274	ENSG00000249242.8	7.57	6.39	8.65	6.98	5.42	6.8	8.04	6.4	8.52	7.27	5.36	6.89	7.85	7.2	8.36	7.53	6.88	7.34	7.94	7.13	8.22	7.52	6.74	7.34	0.49	-0.46	1.92	0.02	-1.21	-0.13	0.93	-0.52	1.71	0.56	-1.41	0.02	-2.12
BNIP3	-2.17584	0.00064327	-2.45075	0.515198	ENSG00000176171.11	8.37	8.09	10.01	8.23	7.47	8.35	8.46	8.1	9.57	8.29	6.92	8.16	8.67	8.45	9.68	8.56	8.11	8.6	8.65	8.43	9.35	8.54	7.81	8.47	1.69	1.64	3.62	1.67	1.12	1.86	1.91	1.52	3.13	1.67	0.59	1.81	-1.47
FAM155B	-2.14824	0.00938142	-3.54715	0.900121	ENSG00000130054.5	2.26	-0.72	5.99	0.77	-3.97	0.68	5.4	0.68	6.32	1.52	-6.64	1.65	5.81	5.38	5.85	5.6	5.33	5.4	5.69	5.34	5.85	5.35	5.32	5.35	-2.74	-5.37	-1.03	-4.06	-6.12	-5.05	-1.65	-5.82	-0.63	-5.45	-6.64	-5.64	-5.64
C3orf14	-2.104	0.000475375	-2.33405	0.480292	ENSG00000114405.11	5.74	5.4	7.66	5.57	5.07	5.54	6.36	5.41	7.92	5.64	4.27	5.52	6.65	6.34	7.2	6.49	6.29	6.37	6.61	6.3	7.27	6.36	6.06	6.33	1.28	0.88	3.35	1.08	0.79	0.91	1.91	1.01	3.54	1.11	-0.03	1.09	-2.51
NKD1	-2.08648	0.0105593	-3.581	0.917655	ENSG00000140807.7	10.97	7.37	10.29	9.17	6.79	7.63	11.04	8.17	9.61	9.26	7.95	8.39	10.78	8.59	10.26	9.68	8.62	8.57	10.71	8.77	9.69	9.45	8.63	8.9	1.81	-1.22	1.31	0.3	-1.56	-1.07	1.79	-0.63	0.53	0.45	-0.3	-0.96	-1.44
MYRIP	-2.02656	0.00438429	-2.62138	0.623983	ENSG00000170011.14	6.18	5.55	7.99	5.86	5.69	5.49	6.46	6.24	8.54	6.46	6.75	5.95	6.75	6.57	7.62	6.66	6.64	6.54	6.75	6.67	7.8	6.75	6.87	6.56	-1.38	-1.54	0.71	-1.46	-1.21	-1.69	-1.31	-0.73	1.4	-1.08	-0.33	-0.77	-2.3
ZBTB10	-1.93865	0.00132353	-2.23824	0.490791	ENSG00000205189.12	8.51	8.57	10.64	8.54	8.22	8.72	8.94	8.89	10.54	8.94	8.98	8.8	8.93	8.93	10.27	8.93	8.79	8.99	9.1	9.07	10.17	9.1	9.12	9.01	0.26	0.61	2.8	0.43	0.38	0.7	0.57	0.94	2.43	0.92	0.91	0.97	-1.65
PSTPIP2	-1.92358	0.000449276	-2.11969	0.434656	ENSG00000152229.18	8.68	7.15	9.07	7.91	7.52	6.99	8.96	7.15	9.24	7.64	7.01	7.29	8.65	7.79	8.86	8.22	7.98	7.71	8.75	7.77	8.92	8	7.7	7.83	1.75	0.44	2.45	1.1	0.87	0.25	1.72	0.42	2.37	0.91	0.29	0.56	-2.09
SLC26A2	-1.90464	0.00319598	-2.34848	0.545205	ENSG00000155850.8	9.22	9.26	10.92	9.24	9.43	9.18	8.94	9.33	11	9.22	9.46	8.83	9.48	9.49	10.65	9.49	9.58	9.45	9.27	9.52	10.66	9.45	9.6	9.2	0.85	1.12	2.92	0.99	1.38	1	0.48	1.24	2.95	0.97	1.44	0.81	-1.67
SLC4A8	-1.89059	0.00050122	-2.09022	0.431561	ENSG00000050438.17	6.57	5.72	7.64	6.14	6.42	5.42	7.1	5.36	7.79	6.33	4.96	5.59	6.89	6.67	7.3	6.78	7.19	6.45	7.02	6.38	7.35	6.7	6.27	6.45	-0.99	-0.87	0.08	-0.93	-0.84	-0.88	-1.01	-1.06	0.16	-1.06	-1.19	-1	-2.43
RNLS	-1.85796	0.00107556	-2.12208	0.459728	ENSG00000184719.12	7.61	5.51	7.95	6.56	4.75	5.84	8.53	5.34	8.17	6.69	4.4	5.58	7.67	6.77	7.68	7.22	6.61	6.84	7.97	6.65	7.77	7.08	6.46	6.71	1.45	-0.44	2.12	0.5	-0.8	-0.29	2.15	-0.33	2.28	0.88	-1.24	-0.15	-2.83
SLC9A3	-1.79207	0.0068127	-2.47616	0.611285	ENSG00000066230.12	8.55	8.08	9.58	8.31	7.75	8.22	8.3	8.2	9.42	8.23	8.17	8.23	8.72	8.41	9.46	8.57	8.21	8.5	8.52	8.46	9.23	8.48	8.44	8.47	1.06	0.82	2.42	0.94	0.59	0.92	0.62	1.01	2.23	0.85	0.99	1.03	-1.22
SLC6A6	-1.77353	3.54605e-05	-1.86822	0.336547	ENSG00000131389.18	11.78	10.27	11.95	11.03	9.62	10.56	12.03	10.33	12.2	10.7	9.91	10.57	11.68	10.65	11.8	11.17	10.25	10.83	11.84	10.68	11.97	10.92	10.41	10.84	3.71	2.49	4.19	3.1	2	2.7	3.82	2.56	4.34	2.82	2.24	2.68	-1.87
SLC26A3	-1.76779	0.0157089	-4.68769	1.25555	ENSG00000091138.13	7.83	5.3	9.28	6.57	0.14	7.52	6.88	6.68	11.12	6.88	0.77	7.2	8.31	7.57	10.33	7.94	6.16	8.17	7.55	7.42	10.52	7.55	5.68	7.72	0.98	-0.52	3.52	0.23	-4	0.98	0.42	0.12	4.85	0.12	-5.22	0.77	-4.44
SLC30A2	-1.72619	0.016616	-4.1962	1.1322	ENSG00000158014.15	4.75	-1.7	5.54	1.53	-2.21	-1.48	5.75	0.01	6.88	1.04	-0.16	0.85	5.63	5.06	5.97	5.34	4.96	5.1	5.62	4.97	6.03	4.99	4.96	4.98	-2.01	-5.3	-0.46	-3.66	-6.1	-4.96	-1.24	-5.83	0.15	-4.63	-5.99	-5.37	-6.87
VAV3	-1.70287	0.0135825	-2.90176	0.762794	ENSG00000134215.16	11.51	8.07	12.13	9.79	6.26	8.84	11.38	7.63	12.84	9.98	5.93	9.29	11.34	9.28	11.81	10.31	8.36	9.67	11.22	8.89	12.3	10.25	8.21	9.81	4.05	0.9	5.11	2.47	-0.77	1.61	3.76	0.65	5.57	2.72	-1.21	1.3	-5.21
RUBCNL	-1.639	0.0166126	-3.23699	0.873033	ENSG00000102445.20	10.59	7.51	10.66	9.05	6.06	8.13	11.7	7.5	10.88	9.09	6.39	8.18	10.52	8.59	10.57	9.56	7.79	8.93	11.21	8.41	10.63	9.36	7.88	8.8	3.95	1.27	4.42	2.61	0.25	1.71	4.89	1.31	4.55	2.63	-0.15	1.72	-3.38
ZNF853	-1.63452	0.00220651	-1.97221	0.448417	ENSG00000236609.4	5.4	5.76	7.81	5.58	5.06	6.06	5.9	6.14	7.96	5.95	4.75	6.35	6.39	6.44	7.21	6.41	6.33	6.49	6.42	6.49	7.24	6.43	6.14	6.56	-1.28	-0.8	1.42	-1.04	-1.3	-0.58	-0.83	-0.53	1.64	-0.82	-1.66	-0.1	-1.82
HSD17B6	-1.60712	0.00928308	-2.3486	0.594361	ENSG00000025423.11	5.43	5.41	7.06	5.42	6.33	5.02	5.58	5.2	6.82	5.2	5.56	4.88	6.2	6.19	6.75	6.2	6.56	6.04	6.15	6.02	6.56	6.02	6.11	5.93	-0.23	0.03	1.55	-0.1	0.86	-0.33	-0.42	-0.35	1.22	-0.37	0.12	-0.54	-1.62
RASGEF1A	-1.53236	0.0166324	-2.86293	0.77283	ENSG00000198915.12	2.27	4.34	6.2	3.31	4.15	4.43	3.08	4.43	7.51	4.04	4.27	4.5	5.67	5.55	6.41	5.61	5.45	5.59	5.26	5.47	6.59	5.4	5.44	5.48	-2.97	-2.07	-0.16	-2.52	-2.29	-1.98	-3.04	-1.8	0.91	-2.11	-1.99	-1.74	-3.08
L3MBTL4	-1.45259	0.0145986	-2.4368	0.645779	ENSG00000154655.16	5.54	4.45	6.4	5	4.22	4.55	6.17	4.61	6.24	4.87	4.99	4.59	6.14	5.74	6.34	5.94	5.72	5.75	6.11	5.7	6.13	5.75	5.78	5.7	-1.56	-2.72	-0.38	-2.14	-2.52	-2.8	-1.07	-2.31	-0.43	-2.09	-1.99	-2.43	-1.63
ZNRF3	-1.41937	0.00111222	-1.67338	0.363714	ENSG00000183579.16	10.15	8.92	10.24	9.53	8.92	8.92	10.5	8.88	10.72	9.14	8.9	8.86	10.06	9.26	10.13	9.66	9.27	9.26	10.27	9.24	10.42	9.39	9.25	9.23	2.33	1.29	2.75	1.81	1.4	1.24	2.36	1.32	2.9	1.53	1.38	1.28	-1.84
ZFP28	-1.40875	0.0085522	-2.03837	0.512769	ENSG00000196867.8	5.44	5.19	7.59	5.32	4.61	5.44	5.66	4.87	7.68	5.58	4.26	4.98	6.42	6.22	7.03	6.32	6.06	6.29	6.27	6.08	7.04	6.25	5.97	6.1	-1.63	-1.4	0.95	-1.52	-1.94	-1.18	-1.08	-1.29	1.05	-1.21	-2.05	-1.26	-2.81
ZNF280B	-1.4044	0.0138312	-2.29994	0.606029	ENSG00000275004.4	5.16	3.8	6.41	4.48	4.12	3.67	5.81	5.02	6.65	5.07	5.13	5.01	5.68	5.5	6.02	5.59	5.53	5.48	5.75	5.58	6	5.59	5.6	5.58	-2.53	-3.19	-0.86	-2.86	-2.87	-3.33	-2.13	-2.24	-0.78	-2.14	-2.13	-2.35	-1.63
PLAGL2	-1.39069	0.000245852	-1.53723	0.301838	ENSG00000126003.7	11.08	10.39	11.75	10.73	9.87	10.61	11.13	10.42	11.92	10.54	9.86	10.57	11.1	10.63	11.57	10.86	10.29	10.77	11.12	10.65	11.68	10.72	10.29	10.74	3.02	2.56	4.06	2.79	2.12	2.74	2.92	2.53	4.04	2.68	2.11	2.64	-1.5
FITM2	-1.38327	0.000544466	-1.58294	0.328816	ENSG00000197296.6	10.03	9.01	10.37	9.52	9.11	8.97	10.08	8.91	10.34	9.4	9.08	8.74	9.98	9.33	10.21	9.66	9.39	9.31	10	9.26	10.17	9.56	9.37	9.16	2.3	1.5	3	1.9	1.69	1.42	2.55	1.46	3.1	1.84	1.71	1.3	-1.43
NXPE4	-1.34533	0.0254999	-3.78326	1.07103	ENSG00000137634.10	6.58	1.93	6.01	4.26	-0.76	3.09	6.25	2.72	7.71	4.02	0.06	3.15	6.92	5.54	7.3	6.23	4.82	5.85	6.48	4.9	7.31	5.3	4.57	4.99	0.14	-2.8	0.59	-1.33	-4.7	-1.99	-0.41	-3.05	1.61	-2.36	-5.57	-2.69	-4.99
STC2	-1.34514	0.015573	-2.29772	0.613489	ENSG00000113739.11	8.33	7.58	10.32	7.96	6.98	7.84	7.8	7.16	10.33	7.44	6.73	7.32	8.64	8.22	9.9	8.43	7.89	8.37	8.25	7.91	9.88	8.05	7.69	7.99	0.99	0.47	3.3	0.73	-0.36	0.83	0.66	0.12	3.22	0.31	-0.05	0.28	-3.17
EPHB2	-1.33051	0.000544466	-1.53687	0.319482	ENSG00000133216.17	12.31	10.94	12.52	11.62	10.28	11.22	12.5	11.28	12.4	11.51	10.8	11.3	12.22	11.3	12.37	11.76	10.92	11.46	12.34	11.5	12.27	11.65	11.18	11.5	4.2	3.07	4.74	3.64	2.57	3.29	4.52	3.31	4.6	3.61	3.07	3.35	-1.12
CAMK1D	-1.29219	0.0045806	-1.73459	0.414593	ENSG00000183049.13	8.9	8.74	10.39	8.82	8.3	8.93	9.74	8.94	10.46	9.12	8.26	9.05	9.25	9.05	10.11	9.15	8.77	9.17	9.65	9.14	10.14	9.25	8.74	9.21	0.77	0.75	2.57	0.76	0.58	0.82	1.54	0.58	2.59	0.83	0.6	0.56	-1.52
POFUT1	-1.22923	0.000360069	-1.42246	0.287425	ENSG00000101346.14	12.23	11.6	12.93	11.91	11.13	11.8	12.2	11.7	12.86	11.89	11.38	11.86	12.25	11.82	12.76	12.03	11.51	11.95	12.22	11.88	12.69	12.01	11.66	11.99	4.36	3.97	5.45	4.17	3.64	4.11	4.28	4.11	5.31	4.17	3.93	4.24	-1.16
RAI2	-1.22184	0.0175087	-2.20476	0.598872	ENSG00000131831.18	6.59	5.86	7.78	6.22	4.99	6.24	6.56	6.1	7.82	6.24	4.4	6.44	6.99	6.67	7.54	6.83	6.4	6.79	6.86	6.67	7.45	6.72	6.19	6.79	0.19	-0.26	1.67	-0.03	-0.93	0.02	-0.07	-0.2	1.7	-0.14	-1.31	0.3	-1.72
SERTAD4	-1.21469	0.0242568	-2.54335	0.714104	ENSG00000082497.12	4.89	5.21	6.25	5.05	5.73	4.99	4.18	5.42	7.08	5.03	5.87	4.97	6.31	5.92	6.72	6.11	6.08	5.85	5.57	5.95	6.71	5.8	6.12	5.78	-2.21	-1.6	-0.54	-1.9	-0.92	-1.89	-2.27	-1.86	-0.32	-2	-0.64	-1.92	-1.66
EPDR1	-1.20758	0.00725041	-1.74646	0.433191	ENSG00000086289.12	10.06	8.64	10.5	9.35	7.94	8.95	10.89	8.44	10.59	9.45	7.89	8.63	10.04	9.15	10.31	9.6	8.83	9.29	10.55	8.99	10.35	9.59	8.68	9.09	3.63	2.41	4.39	3.02	1.79	2.68	4.38	2.05	4.24	3.11	1.74	2.08	-2.15
FZD7	-1.19744	0.000288646	-1.38182	0.274555	ENSG00000155760.3	8.19	8.76	10.14	8.48	8.97	8.67	8.5	8.89	10.31	8.66	8.82	8.95	8.62	8.91	9.78	8.76	9.03	8.86	8.75	8.97	9.88	8.84	8.93	9.01	1.1	1.89	3.4	1.5	2.17	1.77	1.11	2.05	3.45	1.62	1.98	2.12	-1.42
CLSTN2	-1.19491	0.0124381	-1.90898	0.496925	ENSG00000158258.16	5.34	5.24	7.42	5.29	4.33	5.62	4.89	5.06	7.34	5.06	4.26	5.07	6.61	6.24	7.01	6.42	6.06	6.31	6.08	6.11	6.94	6.11	5.94	6.11	-3.32	-3.61	-1.56	-3.46	-4.35	-3.29	-4.34	-3.88	-1.76	-3.91	-4.43	-3.85	-2.28
GVQW3	-1.15561	0.00594915	-1.64211	0.400169	ENSG00000179240.13	7.76	6.7	8.07	7.23	6.67	6.71	7.96	6.8	8.41	6.89	6.84	6.75	7.76	7.24	7.91	7.5	7.22	7.25	7.8	7.26	8.04	7.3	7.28	7.24	-0.36	-0.85	0.34	-0.6	-0.91	-0.82	-0.19	-0.76	0.16	-0.71	-0.75	-0.77	-1.61
WASF3	-1.13853	0.012908	-1.85439	0.485144	ENSG00000132970.14	6.17	6.12	7.97	6.15	5.4	6.43	6.3	6.44	8.35	6.44	5.65	6.46	6.87	6.79	7.57	6.83	6.62	6.86	6.78	6.82	7.7	6.82	6.58	6.83	-1.07	-1.39	1.02	-1.23	-1.95	-1.15	-0.95	-0.93	1.21	-0.93	-2.44	-0.72	-1.91
CDIP1	-1.13316	0.00791999	-1.68534	0.421125	ENSG00000089486.17	8.46	7.59	9.46	8.02	6.95	7.87	8.58	7.66	9.81	8.24	6.2	8.19	8.61	8.12	9.16	8.36	7.82	8.25	8.61	8.11	9.37	8.41	7.46	8.38	1.91	1.22	3.15	1.56	0.77	1.41	2.25	1.42	3.17	1.82	0.29	1.61	-2.15
CES1	-1.08757	0.0284407	-2.47043	0.709143	ENSG00000198848.13	7.42	6.92	9.54	7.17	6.21	7.23	8.16	6.52	9.72	6.88	5.64	6.69	8.06	7.69	9.2	7.87	7.46	7.79	8.23	7.33	9.24	7.51	7	7.41	1.6	1.63	4.03	1.62	0.72	2.02	1.5	1.46	4.09	1.46	-0.66	1.79	-3.2
SKIL	-1.01099	0.0101174	-1.60923	0.41108	ENSG00000136603.14	10.77	10.32	11.54	10.54	10.77	10.13	10.72	10.43	11.63	10.56	10.88	10.31	10.82	10.53	11.37	10.67	10.82	10.4	10.78	10.59	11.41	10.67	10.89	10.51	3.09	2.86	4.2	2.97	3.39	2.63	2.92	3.05	4.31	3.03	3.52	3	-1.2
GGH	-1.00947	0.00791999	-1.54702	0.386333	ENSG00000137563.13	11.13	10.46	11.89	10.79	11.18	10.15	11.11	10.58	11.7	10.86	11.41	9.83	11.18	10.72	11.71	10.95	11.19	10.52	11.14	10.78	11.55	10.97	11.34	10.3	5.77	5.33	6.92	5.55	6.13	4.99	5.62	5.42	6.85	5.45	6.35	4.72	-1.12
CAPS	-0.97118	0.0151866	-1.69513	0.451325	ENSG00000105519.18	8.64	7.63	8.72	8.14	6.54	8.1	8.38	7.3	8.72	7.94	6.48	7.4	8.63	8.09	8.66	8.36	7.5	8.34	8.41	7.82	8.62	8.16	7.43	7.87	3.12	2.61	3.45	2.87	1.67	3.02	2.91	2.09	3.31	2.39	1.74	2.26	-1.42
CST2	-0.921477	0.036383	-2.33085	0.689721	ENSG00000170369.4	3.73	3.62	5.37	3.68	3.33	3.74	5.52	3.95	6.24	4.27	3.95	4.58	5.55	5.2	5.62	5.38	5.14	5.22	5.47	5.18	5.68	5.23	5.18	5.28	-0.43	-1	0.94	-0.72	-1.07	-0.97	0.61	-0.51	1.84	-0.29	-0.54	-0.11	-2.29
SLC5A6	-0.917626	0.00503989	-1.37598	0.331597	ENSG00000138074.15	11.25	10.34	11.5	10.8	10.27	10.37	11.26	10.32	11.69	10.76	10.28	10.58	11.19	10.59	11.38	10.89	10.53	10.61	11.2	10.57	11.5	10.86	10.54	10.73	4.23	3.54	4.81	3.89	3.55	3.54	4.11	3.5	4.99	3.86	3.58	3.33	-1.37
AOAH	-0.894812	0.035764	-2.19884	0.648705	ENSG00000136250.12	9.32	8.11	9.87	8.72	6.98	8.6	10.24	7.94	10.13	8.37	7.35	8.11	9.51	8.64	9.82	9.07	7.98	8.92	9.95	8.47	9.87	8.73	8.15	8.57	3.62	2.5	4.6	3.06	1.36	2.99	4.13	2.53	4.98	2.95	1.22	2.91	-2.19
ARHGDIG	-0.891065	0.0387922	-2.30966	0.68798	ENSG00000242173.10	6.29	4.01	5.44	5.15	3.68	4.15	6.68	3.97	5.92	5.27	4.43	3.87	6.14	5.56	6	5.85	5.56	5.55	6.16	5.51	5.91	5.74	5.57	5.49	1.78	-0.16	1.41	0.81	-0.33	-0.08	2.07	0	1.6	0.73	0.43	-0.04	-1.95
PCDH20	-0.890967	0.0401949	-4.72621	1.41672	ENSG00000280165.1	4.47	-2.24	6.31	1.11	-3.37	-1.76	7.58	-6.64	8.14	3.15	-6.64	-6.64	6.7	5.38	7.12	6.04	5.21	5.46	7.02	5.13	7.36	5.38	5.12	5.13	-1.42	-5.1	-0.14	-3.26	-5.71	-4.84	0.01	-6.64	1.03	-3.88	-6.64	-6.64	-14.78
PLCB4	-0.876829	0.0328421	-2.03236	0.592786	ENSG00000101333.18	11.5	9.85	11.39	10.68	10.12	9.74	11.97	9.68	11.7	10.26	10.14	9.53	11.45	10.29	11.37	10.87	10.43	10.22	11.71	10.14	11.52	10.51	10.43	10.04	3.64	2.21	3.87	2.92	2.55	2.07	3.98	1.92	4.26	2.52	2.55	1.86	-2.02
LY6G6D	-0.861663	0.0394147	-5.08182	1.51808	ENSG00000226603.8	5.44	-0.26	6.13	2.59	-3.86	1.28	4.67	0.63	9.23	2.19	-6.64	1	6.67	4.88	8.03	5.77	4.43	5.07	5.62	4.5	8.55	4.69	4.36	4.51	1.53	-2.67	3.08	-0.57	-5.02	-1.67	0.68	-2.5	5.57	-1.65	-6.64	-2.09	-8.6
CAB39L	-0.851111	0.0202312	-1.65041	0.455068	ENSG00000102547.19	9.4	8.44	10.21	8.92	7.3	8.94	8.68	8.44	10.24	8.53	6.96	8.54	9.56	8.87	10	9.21	8.22	9.14	8.97	8.82	10	8.87	8.01	8.88	2.31	1.84	3.6	2.07	0.82	2.28	1.36	1.82	3.49	1.56	0.69	2.06	-1.8
RNF43	-0.842759	0.0389132	-2.14545	0.639606	ENSG00000108375.13	12.95	9.9	12.39	11.43	10.42	9.68	13.44	11.02	13.52	11.69	10.35	11.04	12.71	10.98	12.34	11.85	10.96	10.98	13.06	11.33	13.12	11.78	10.91	11.35	5.44	2.73	5.39	4.09	3.2	2.53	5.72	3.65	6.34	4.47	3.19	3.71	-2.5
SMIM10	-0.838501	0.018974	-1.60471	0.439634	ENSG00000184785.6	4.93	5.56	7.25	5.25	4.83	5.88	5.33	5.64	7.35	5.57	4.23	5.7	6.04	6.13	6.67	6.08	6.02	6.18	6.03	6.1	6.68	6.08	5.84	6.11	-0.71	0.14	1.94	-0.28	-0.51	0.43	-0.53	0.14	2.09	-0.02	-1.04	0.23	-1.71
NINL	-0.829826	0.0360266	-2.01566	0.595551	ENSG00000101004.15	7.8	6.71	8.41	7.25	6.16	6.95	8.22	7.07	8.91	7.51	5.64	7.1	7.88	7.42	8.31	7.65	7.18	7.53	8.06	7.47	8.47	7.69	6.93	7.49	0.94	0.39	2.24	0.66	-0.4	0.72	1.4	0.6	2.62	1	-0.98	0.68	-1.84
VSTM2L	-0.822435	0.0415713	-2.21843	0.669399	ENSG00000132821.12	5.32	3.76	6.65	4.54	0.3	5.24	5.85	4.91	6.86	5.24	2.81	5.4	6.11	5.99	6.46	6.05	5.56	6.17	6.08	5.82	6.45	5.9	5.52	5.94	-0.18	-1.15	1.38	-0.67	-3.23	-0.26	0.21	-0.47	1.41	-0.2	-2.39	-0.27	-1.95
TTPAL	-0.818928	0.00153623	-1.16666	0.259018	ENSG00000124120.11	9.8	9.18	10.3	9.49	9.5	9.04	9.74	9.36	10.39	9.45	9.44	8.83	9.8	9.42	10.13	9.61	9.61	9.33	9.76	9.52	10.18	9.58	9.57	9.2	1.65	1.24	2.5	1.44	1.65	1.06	1.49	1.27	2.75	1.44	1.61	0.81	-1.03
TRMT12	-0.81637	0.00438429	-1.25162	0.298257	ENSG00000183665.5	8.89	8.09	9.5	8.49	7.01	8.55	8.81	8.44	9.56	8.62	7.54	8.7	8.89	8.48	9.26	8.69	7.98	8.7	8.84	8.63	9.29	8.73	8.17	8.78	2.25	1.76	3.25	2	0.82	2.16	2.06	2.13	3.31	2.11	1.27	2.22	-1.12
RGN	-0.762036	0.0497841	-2.29209	0.708002	ENSG00000130988.13	2.5	4.19	6.47	3.35	2.59	4.87	2.87	4.63	6.23	4.26	2.75	5.26	5.17	5.3	5.79	5.24	5.09	5.39	5.07	5.25	5.67	5.19	5.03	5.38	-2.35	-0.98	1.26	-1.66	-2.39	-0.38	-2.17	-0.61	1.01	-0.94	-2.34	0.15	-1.6
EPHB1	-0.755833	0.0413306	-1.97174	0.594505	ENSG00000154928.19	6.84	5.39	7.48	6.11	4.22	5.89	7.54	5.72	7.37	6.03	3.54	5.75	7.18	6.51	7.3	6.84	6.24	6.63	7.26	6.51	7.18	6.61	6.05	6.52	-0.79	-1.83	0.25	-1.31	-2.95	-1.35	-0.25	-1.54	0.02	-1.23	-3.77	-1.43	-1.65
SEMA3C	-0.753982	0.0115692	-1.31615	0.339874	ENSG00000075223.14	10.77	10.51	11.86	10.64	10.32	10.59	10.7	10.63	12.08	10.7	10.54	10.77	10.88	10.71	11.64	10.8	10.58	10.77	10.82	10.78	11.79	10.82	10.72	10.87	3.46	3.43	4.89	3.44	3.32	3.47	3.2	3.57	5.06	3.39	3.53	3.77	-1.45
DMD	-0.74387	0.018974	-1.45105	0.397554	ENSG00000198947.18	7.42	7.34	8.91	7.38	6.95	7.51	6.78	7.45	9.08	7.21	7.46	7.43	7.84	7.73	8.56	7.79	7.54	7.81	7.44	7.74	8.64	7.63	7.75	7.73	0.36	0.69	2.36	0.52	0.62	0.72	0.01	0.97	2.41	0.64	0.85	1.1	-1.63
FAM217B	-0.739789	0.00773074	-1.22994	0.30639	ENSG00000196227.11	8.82	8.85	9.96	8.83	8.63	8.94	8.68	9.03	10.07	8.9	8.9	9.12	9	9.02	9.72	9.01	8.9	9.07	8.91	9.12	9.77	9.04	9.04	9.17	1.24	1.62	2.81	1.43	1.43	1.7	1.14	1.57	2.99	1.45	1.65	1.49	-1.04
LRMDA	-0.737196	0.0374382	-1.79554	0.532968	ENSG00000148655.15	6.84	5.94	8.13	6.39	5.43	6.16	6.94	6.02	8.2	6.4	4.6	6.36	7.14	6.85	7.71	7	6.77	6.88	7.11	6.77	7.71	6.9	6.41	6.88	2.23	1.58	3.5	1.91	1.15	1.76	2.78	1.51	3.7	2.23	0.59	1.88	-2.18
OLFM2	-0.730246	0.0410727	-1.87923	0.565839	ENSG00000105088.9	6.08	5.96	7.41	6.02	5.24	6.27	6.29	6.04	7.41	6.04	4.49	6.24	6.66	6.55	7.17	6.61	6.41	6.61	6.63	6.51	7.07	6.51	6.12	6.58	0.21	0.34	1.62	0.27	-0.39	0.66	0.41	0.63	1.94	0.63	-0.9	0.7	-1.37
ADAMTSL3	-0.708059	0.0516731	-2.12901	0.66239	ENSG00000156218.13	4.69	4.6	6.44	4.64	4.56	4.61	4.8	4.94	5.99	4.94	3.94	5.11	5.7	5.62	6.15	5.66	5.57	5.64	5.59	5.6	5.88	5.6	5.44	5.64	-2.91	-3.07	-1.22	-2.99	-3.08	-3.06	-3.46	-2.76	-1.29	-2.85	-3.75	-2.76	-1.05
ZNF518B	-0.704511	0.0408932	-1.78798	0.537324	ENSG00000178163.8	7.01	6.8	9.2	6.9	5.64	7.29	6.71	6.68	9.51	6.68	5.78	7.69	7.65	7.5	8.72	7.58	6.98	7.72	7.41	7.33	8.89	7.33	6.98	7.81	-0.8	-0.78	1.62	-0.79	-1.88	-0.31	-1.19	-0.89	1.82	-0.89	-1.89	-0.23	-2.83
PRELP	-0.702729	0.0356411	-1.66654	0.491356	ENSG00000188783.6	7.55	8.27	9.5	7.91	7.2	8.72	7.52	8.45	9.96	8.17	7.18	8.75	8.35	8.49	9.4	8.42	7.91	8.74	8.05	8.57	9.53	8.4	7.87	8.75	-0.35	0.48	1.89	0.07	-0.5	0.9	-0.58	0.52	2.27	0.36	-0.54	0.91	-1.51
NRCAM	-0.696419	0.0569023	-2.32547	0.735195	ENSG00000091129.21	4.93	3.94	6.58	4.43	4.81	3.56	6.21	4.79	6.37	5.56	5.12	4.46	6.37	5.89	6.58	6.13	5.89	5.88	6.25	5.8	6.32	6.02	5.88	5.72	-0.86	-1.58	-0.15	-1.22	-1.23	-1.73	-0.05	-1.21	-0.01	-0.72	-1.53	-1.11	-1.58
RGMB	-0.686064	0.031462	-1.55227	0.450686	ENSG00000174136.13	9.76	9.78	10.89	9.77	9.35	9.96	9.88	9.64	10.64	9.8	9.44	9.75	9.93	9.93	10.7	9.93	9.66	10.05	9.98	9.83	10.49	9.93	9.7	9.9	2.34	2.59	3.82	2.47	2.26	2.74	2.34	2.55	3.55	2.41	2.4	2.68	-1
HDGFL3	-0.674726	0.0401949	-1.68744	0.505882	ENSG00000166503.9	8.31	8.13	9.84	8.22	8.25	8.08	9.42	7.97	10.2	8.57	7.91	8.04	8.74	8.55	9.57	8.64	8.55	8.55	9.25	8.38	9.77	8.73	8.35	8.42	1.7	1.54	3.17	1.62	1.24	1.67	2.29	1.62	3.73	1.79	0.88	1.69	-2.23
PIPOX	-0.673929	0.0576352	-2.22525	0.705355	ENSG00000179761.12	5.89	5.48	7.67	5.69	4.71	5.81	5.63	5.18	8	5.28	4.55	5.23	6.47	6.36	7.41	6.41	6.06	6.49	6.32	6.16	7.39	6.2	6	6.18	-0.68	-0.45	1.67	-0.56	-1.01	-0.2	-1.21	-0.66	2.16	-0.82	-1.14	-0.64	-2.82
HDX	-0.664214	0.0507238	-1.89964	0.588832	ENSG00000165259.14	4.9	3.9	5.64	4.4	3.17	4.22	4.76	3.83	5.63	4.55	3.06	3.88	5.42	5.19	5.54	5.3	5.14	5.21	5.26	5.14	5.45	5.23	5.07	5.14	-1.94	-2.4	-0.93	-2.17	-2.22	-2.47	-1.36	-2.42	-0.48	-1.92	-2.6	-2.24	-1.8
DPY19L4	-0.647758	0.0068127	-1.08063	0.266141	ENSG00000156162.16	9.5	9.77	10.87	9.63	10.12	9.62	9.59	9.64	10.88	9.63	10	9.62	9.72	9.89	10.62	9.8	10.12	9.79	9.77	9.8	10.62	9.79	10.02	9.79	2.31	2.84	3.94	2.58	3.36	2.62	2.29	2.67	3.96	2.51	3.42	2.48	-1.24
FAM117A	-0.646789	0.004345	-1.03066	0.244521	ENSG00000121104.8	8.01	7.76	8.75	7.89	8.11	7.62	7.98	7.75	8.9	7.79	8.28	7.74	8.15	8	8.52	8.07	8.17	7.93	8.1	7.98	8.59	8	8.25	7.98	1.36	1.58	2.57	1.47	2.01	1.39	1.8	1.62	2.59	1.63	2.19	1.25	-1.15
AS3MT	-0.637875	0.056944	-1.99824	0.632234	ENSG00000214435.8	4.31	3.84	7.17	4.07	1.1	5.02	5.6	5.04	7.58	5.36	2.99	5.13	6.1	6.05	6.6	6.07	6.02	6.07	6.09	6	6.7	6.05	5.82	6.01	-1.64	-1.84	0.9	-1.74	-2.96	-1.35	-1.11	-1.23	1.2	-1.23	-2.94	-1.21	-2.54
TMEM47	-0.627865	0.0397016	-1.54422	0.461805	ENSG00000147027.4	7.14	7.56	9.02	7.35	7.34	7.65	7.36	7.73	9.31	7.73	6.61	7.74	7.84	7.88	8.73	7.86	7.78	7.93	7.76	7.92	8.84	7.92	7.4	7.93	0.31	0.9	2.48	0.6	0.76	0.96	0.3	0.82	2.85	0.82	0.03	0.93	-1.58
ZNF503	-0.617795	0.0238326	-1.27663	0.357212	ENSG00000165655.17	8.53	7.97	9.19	8.25	7.55	8.15	8.48	8.1	9.29	8.26	8.38	8.08	8.62	8.31	8.99	8.46	8.15	8.37	8.55	8.34	9.02	8.43	8.49	8.33	2.81	2.48	3.81	2.64	2.09	2.65	2.87	2.55	3.99	2.66	2.97	2.52	-1.19
SP6	-0.615427	0.0443887	-1.59276	0.484093	ENSG00000189120.5	8.76	7.53	8.65	8.14	7.51	7.53	9.1	7.63	9.34	8.13	7.5	7.8	8.69	7.99	8.68	8.34	7.95	8	8.83	8.01	8.98	8.27	7.95	8.09	1.66	0.64	1.9	1.15	0.71	0.62	1.91	0.74	2.43	1.04	0.7	0.9	-1.71
ZNF880	-0.609079	0.048793	-1.65539	0.510159	ENSG00000221923.9	6.72	5.74	7.55	6.23	5.33	5.92	6.88	5.93	7.66	6.53	5.34	6.51	7.06	6.64	7.31	6.85	6.52	6.69	6.95	6.63	7.3	6.82	6.45	6.81	1.16	0.57	2.3	0.86	0.28	0.69	1.52	0.54	2.22	0.81	-0.39	0.64	-1.73
PPP1R3D	-0.609062	0.0160353	-1.16192	0.312375	ENSG00000132825.7	8.76	8.62	9.67	8.69	8.15	8.82	8.67	8.84	9.84	8.73	8.44	8.92	8.89	8.81	9.45	8.85	8.57	8.92	8.83	8.93	9.54	8.86	8.7	8.97	1.88	1.95	3.13	1.92	1.59	2.11	1.76	2.09	3.31	1.92	1.89	2.24	-1
EPM2AIP1	-0.606846	0.0360266	-1.43172	0.422856	ENSG00000178567.8	9.44	8.43	10.17	8.93	6.56	9.23	9.38	8.92	10.15	9.21	5.99	9.23	9.44	8.93	9.92	9.18	8.03	9.31	9.4	9.12	9.89	9.29	7.75	9.31	1.43	0.56	2.22	0.99	-0.97	1.22	1.28	0.76	2.34	1.13	-1.52	1.2	-1.23
ZNF610	-0.603866	0.0650473	-2.08695	0.674394	ENSG00000167554.15	5.05	3.69	6.09	4.37	1	4.84	4.79	4.83	6.6	4.83	4.75	5.08	5.69	5.52	5.98	5.61	5.42	5.57	5.52	5.53	6	5.53	5.51	5.58	-1.03	-1.59	0.29	-1.31	-2.73	-1.11	-1.02	-0.99	0.84	-0.99	-1.18	-0.8	-1.77
ARHGAP44	-0.602528	0.0459376	-1.5841	0.484203	ENSG00000006740.17	7.69	7.1	8.89	7.39	8.45	6.52	7.59	6.92	9.1	7.15	8.09	6.31	7.94	7.63	8.56	7.78	8.29	7.34	7.82	7.5	8.66	7.59	8.07	7.24	0.52	0.07	1.84	0.3	1.62	-0.59	0.4	-0.27	2.44	-0.06	1.23	-0.43	-2.18
JCHAIN	-0.601102	0.0736056	-2.67095	0.882344	ENSG00000132465.12	6.47	7.69	9.18	7.08	8.97	7.14	7.29	7.1	9.02	7.29	9.27	6.34	7.54	7.96	9.05	7.75	8.74	7.63	7.63	7.53	8.76	7.63	8.92	7.1	1.38	2.73	4.38	2.05	4.21	2.09	1.98	2.33	4.29	1.98	4.44	1.32	-1.92
MPV17L	-0.600032	0.0670321	-2.15045	0.698764	ENSG00000156968.9	5.41	4.94	7.81	5.18	6.38	4.33	5.09	4.83	7.54	5.01	8.04	4.56	6.46	6.24	7.3	6.35	6.87	5.98	6.09	6.03	7.09	6.07	7.36	5.96	-1.87	-1.98	0.65	-1.92	-0.72	-2.52	-2.08	-2.28	0.36	-2.18	0.93	-2.35	-2.71
SEMA5A	-0.594049	0.0448667	-1.53991	0.469232	ENSG00000112902.12	10.73	9.32	10.88	10.02	8.17	9.81	10.72	9.46	11.27	10.39	7.68	9.62	10.63	9.75	10.76	10.19	9.12	10.03	10.61	9.79	11	10.39	8.8	9.89	1.79	0.68	2.27	1.23	-0.22	1.06	1.71	0.85	2.36	1.46	-0.67	0.95	-1.81
TBX18	-0.58413	0.0719639	-2.23226	0.733355	ENSG00000112837.17	5.69	4.56	6.87	5.13	3.64	4.95	5.39	4.17	7.33	4.52	3.35	4.86	6.41	6	6.78	6.2	5.7	6.12	6.08	5.77	6.81	5.84	5.65	5.91	-1.14	-2	0.3	-1.57	-3.03	-1.55	-1.51	-2.45	0.52	-2.17	-2.94	-1.31	-3.16
MUC12	-0.581195	0.0734277	-2.32589	0.767998	ENSG00000205277.10	11.85	8.81	10.29	10.33	7.8	9.24	11.34	8.98	10.81	9.81	7.2	9.14	11.55	9.48	10.63	10.52	8.92	9.72	11.12	9.51	10.73	10.05	8.54	9.62	5.81	2.97	4.98	4.39	1.8	3.47	5.59	3.16	5.14	3.86	1.35	3.25	-1.83
TFCP2L1	-0.579271	0.0662213	-1.97171	0.639007	ENSG00000115112.8	10.78	7.31	10.55	9.04	7.86	7.07	10.91	6.45	10.66	9.73	8.97	5.34	10.49	8.57	10.33	9.53	8.77	8.48	10.56	8.04	10.39	9.75	9.27	7.6	1.99	-1.07	2.13	0.46	-0.39	-1.36	1.95	-1.66	1.99	0.93	0.43	-3.05	-4.21
CTTNBP2	-0.551612	0.0662213	-1.81313	0.587663	ENSG00000077063.11	7.21	5.71	8.27	6.46	5.4	5.84	8.13	5.85	8.71	6.95	5.69	6.01	7.59	6.94	7.94	7.27	6.86	6.97	7.82	6.82	8.15	7.25	6.76	6.87	0.05	-0.84	1.27	-0.4	-0.51	-0.99	0.91	-0.93	1.44	-0.36	-0.68	-1.18	-2.86
ZNF439	-0.547421	0.0625758	-1.69282	0.542722	ENSG00000171291.9	6.71	6.02	7.4	6.37	5.18	6.38	6.76	5.97	7.09	6.35	5.28	6.27	6.92	6.65	7.23	6.79	6.37	6.77	6.87	6.58	7	6.71	6.39	6.68	0	-0.49	0.98	-0.25	-1.33	-0.13	0.16	-0.53	0.58	-0.36	-1.22	-0.27	-1.12
RBM11	-0.537163	0.0797029	-2.26751	0.761891	ENSG00000185272.14	4.16	1.61	5.92	2.88	-2.42	3.34	5.63	3.31	6.31	4.6	-6.64	3.37	5.43	5.2	5.63	5.31	5.21	5.19	5.47	5.14	5.65	5.28	5.03	5.14	-0.59	-2.21	1.01	-1.4	-3.94	-1.47	0.15	-1.3	1.2	-0.85	-6.64	-1.22	-3
TCF7	-0.531528	0.0502013	-1.40401	0.43446	ENSG00000081059.20	10.86	9.33	10.43	10.1	8.51	9.68	10.83	9.59	10.69	10.17	8.43	9.7	10.68	9.68	10.41	10.18	9.19	9.89	10.65	9.82	10.55	10.2	9.14	9.89	3.96	2.69	3.87	3.32	1.95	3.01	3.93	2.88	4.07	3.27	1.84	3.11	-1.1
OXGR1	-0.528699	0.0854266	-2.59821	0.883029	ENSG00000165621.9	5.4	2.74	5.77	4.07	3.99	2.21	5	3.33	7.19	3.99	3.7	3.03	6.09	5.58	6.27	5.83	5.62	5.56	5.73	5.43	6.46	5.51	5.47	5.39	-0.99	-2.8	-0.33	-1.9	-2.01	-3.14	-1.54	-2.99	0.96	-2.39	-2.38	-3.34	-3.86
ABCA1	-0.526743	0.0351778	-1.18392	0.348183	ENSG00000165029.17	8.08	8.72	9.84	8.4	8.6	8.78	7.87	8.78	10.05	8.58	8.63	8.94	8.51	8.84	9.54	8.68	8.76	8.88	8.35	8.86	9.66	8.74	8.76	8.95	-0.72	0.17	1.29	-0.27	0.17	0.18	-1.09	0.25	1.59	0.18	0.22	0.27	-1.27
VWA2	-0.526687	0.0620375	-1.58304	0.506704	ENSG00000165816.13	8.29	7.55	9.55	7.92	9.07	6.89	8.84	8.02	9.8	8.18	9.25	7.7	8.78	8.2	9.29	8.49	8.96	7.88	8.82	8.33	9.42	8.42	9.06	8.16	0.59	0.02	2.1	0.3	1.61	-0.66	1.15	0.38	2.17	0.6	1.76	0.24	-1.78
SCUBE2	-0.511485	0.0825237	-2.08432	0.703824	ENSG00000175356.14	6.27	5.4	7.14	5.84	4.56	5.76	6.77	5.06	7.07	6	3.91	5.11	6.74	6.36	7.01	6.55	6.26	6.4	6.74	6.13	6.87	6.43	5.89	6.14	-0.46	-0.54	0.86	-0.5	-1.4	-0.18	-0.05	-0.06	0.56	-0.06	-1.75	-0.05	-2.01
EPPK1	-0.509422	0.0404371	-1.19158	0.357518	ENSG00000261150.3	10.05	9.11	10.35	9.58	9.22	9.06	9.84	8.88	10.34	9.69	8.85	8.92	10	9.42	10.2	9.71	9.49	9.39	9.85	9.26	10.18	9.76	9.24	9.29	1.61	0.87	2.23	1.24	1.02	0.81	1.52	0.74	2.09	1.26	0.67	0.8	-1.46
HIPK3	-0.509235	0.0156875	-0.889738	0.237983	ENSG00000110422.12	10.27	10.7	11.64	10.49	10.8	10.66	10.21	10.56	11.67	10.48	10.75	10.55	10.5	10.77	11.42	10.64	10.84	10.75	10.44	10.67	11.44	10.62	10.8	10.67	2.22	2.87	3.95	2.55	3.04	2.8	2.04	2.8	4.01	2.62	2.99	2.76	-1.11
ZNF773	-0.508396	0.0394147	-1.17271	0.350392	ENSG00000152439.13	6.19	6.47	7.79	6.33	5.4	6.93	6.64	6.66	7.8	6.66	6	6.9	6.88	6.89	7.39	6.89	6.6	7.01	6.9	6.9	7.38	6.9	6.69	6.99	-0.17	0.13	1.57	-0.02	-0.9	0.58	0.4	0.44	1.58	0.43	-0.9	0.5	-1.14
SGK3	-0.506376	0.0177506	-0.913521	0.248656	ENSG00000104205.16	8.71	8.79	9.7	8.75	9.02	8.69	8.87	8.83	9.96	8.86	8.86	8.81	8.9	8.93	9.48	8.92	9.06	8.87	8.96	8.94	9.64	8.96	8.96	8.93	1.66	1.93	2.97	1.8	2.31	1.77	1.64	1.99	3.24	1.8	2.14	1.78	-1.13
ABCA13	-0.506179	0.0789757	-1.91758	0.643003	ENSG00000179869.15	3.31	4	6.52	3.66	3.21	4.34	5.42	3.98	5.95	4.4	3.95	4.01	5.61	5.36	6	5.48	5.2	5.42	5.59	5.27	5.75	5.35	5.27	5.27	-3.46	-3.4	-1.34	-3.43	-3.57	-3.33	-3.04	-3.39	-1.56	-3.04	-2.87	-3.91	-1.97
GSPT2	-0.503031	0.0733439	-1.71069	0.564675	ENSG00000189369.9	8.43	6.51	8.6	7.47	5.37	7.01	8.71	6.84	8.74	7.83	4.73	7.17	8.29	7.47	8.4	7.88	7.04	7.65	8.42	7.48	8.44	7.94	6.81	7.61	1.66	-0.02	2.19	0.82	-1.02	0.41	1.73	0.38	2.35	1.11	-1.68	0.67	-1.9
FNDC3B	-0.502524	0.0151866	-0.858132	0.228543	ENSG00000075420.13	11.19	10.95	11.88	11.07	11.34	10.79	11.17	10.84	11.89	10.9	11.17	10.79	11.25	11.09	11.72	11.17	11.35	10.97	11.23	11.01	11.73	11.05	11.23	10.97	3.26	3.21	4.3	3.24	3.63	3.03	3.08	3.03	4.26	3.03	3.66	3.02	-1.05
TMEM67	-0.498213	0.0424753	-1.1785	0.356546	ENSG00000164953.17	7.1	7.3	8.67	7.2	8.24	6.89	7.01	7.5	8.69	7.04	8.16	6.92	7.49	7.61	8.25	7.55	8.01	7.44	7.44	7.66	8.26	7.45	7.97	7.4	0.36	0.82	1.98	0.59	1.41	0.57	0.48	0.95	1.86	0.58	1.42	0.5	-1.19
TAF4	-0.497028	0.0180472	-0.881771	0.240395	ENSG00000130699.19	10.03	9.67	10.44	9.85	9.55	9.72	10.08	9.71	10.77	9.86	9.46	9.78	10.05	9.82	10.32	9.93	9.75	9.85	10.07	9.84	10.52	9.93	9.69	9.88	3.29	3.27	4.12	3.28	3.1	3.34	3.23	3.27	4.36	3.26	2.94	3.29	-1.06
CEL	-0.492117	0.0904282	-3.04659	1.05231	ENSG00000170835.17	7.8	5	9.12	6.4	3.52	5.63	6.85	4	9.02	5.42	3.21	4.05	8.09	6.64	8.87	7.36	5.92	6.94	7.25	5.99	8.65	6.52	5.8	6	1.44	-1.07	3.06	0.19	-2.56	-0.43	0.39	-2.13	3.07	-0.94	-2.67	-2.04	-5.02
SLC5A1	-0.491515	0.0565326	-1.33925	0.422831	ENSG00000100170.10	11.98	9.9	11.2	10.94	9.03	10.28	11.97	10.02	11.41	11.12	8.77	10.38	11.73	10.34	11.19	11.04	9.82	10.56	11.72	10.38	11.31	11.11	9.64	10.61	4.15	2.3	3.74	3.22	1.57	2.61	4.13	2.38	3.71	3.53	1.41	2.73	-1.39
CCDC170	-0.488231	0.0826529	-1.87135	0.632142	ENSG00000120262.10	7.76	6.13	8.42	6.95	5.15	6.55	8.56	5.85	8.25	7.05	4.61	6.32	7.91	7.15	8.17	7.53	6.75	7.32	8.2	6.93	8.02	7.4	6.59	7.09	0.34	-0.99	1.24	-0.33	-1.88	-0.61	0.81	-1.22	1.09	-0.51	-2.29	-0.89	-2.4
TRPM6	-0.485069	0.0897769	-2.23337	0.769503	ENSG00000119121.22	6.27	5.73	7.57	6	4.98	6.05	6.24	5.46	7.96	5.8	4.5	5.83	6.87	6.64	7.59	6.76	6.4	6.74	6.68	6.38	7.54	6.49	6.09	6.5	-2.02	-2.25	-0.36	-2.14	-2.19	-2.28	-1.85	-2.47	-0.01	-2.27	-2.54	-2.4	-2.5
CCDC136	-0.484064	0.0848811	-1.90899	0.648163	ENSG00000128596.17	5.19	4.36	6.65	4.78	4.58	4.27	5.01	4.07	6.9	4.36	4.35	3.63	5.86	5.7	6.28	5.78	5.66	5.72	5.72	5.57	6.27	5.6	5.6	5.51	-0.59	-1.11	0.6	-0.85	-1.29	-1.03	-0.4	-1.23	1.06	-0.89	-1.08	-1.34	-2.83
VANGL2	-0.483061	0.0782337	-1.71506	0.573824	ENSG00000162738.6	8.56	7.55	9.63	8.05	6.66	7.93	8.65	7.67	10.03	8.03	5.98	8.1	8.76	8.21	9.37	8.49	7.83	8.37	8.72	8.15	9.6	8.34	7.38	8.38	0.7	0.04	2.12	0.37	-0.9	0.44	0.82	0.08	2.2	0.41	-1.55	0.52	-2.36
SHROOM4	-0.482021	0.0645163	-1.41638	0.45696	ENSG00000158352.17	9.94	8.18	9.85	9.06	6.68	8.83	10.17	8.72	10.03	9.36	5.87	9.16	9.78	8.78	9.73	9.28	8.06	9.09	9.91	9	9.82	9.39	7.69	9.26	1.26	-0.35	1.44	0.45	-1.68	0.22	1.24	0.07	1.65	0.84	-2.5	0.78	-1.31
SLC51A	-0.478279	0.0530729	-1.23337	0.38603	ENSG00000163959.10	6.29	5.81	6.94	6.05	4.78	6.25	5.83	5.53	7.08	5.75	4.9	6.18	6.57	6.47	6.75	6.52	6.08	6.63	6.33	6.25	6.79	6.31	6.09	6.44	1.42	1.16	2.35	1.29	0.1	1.62	0.97	1	2.29	0.97	0.08	1.41	-1.55
ZNF483	-0.478202	0.0668195	-1.43691	0.466549	ENSG00000173258.13	5.85	5.2	6.58	5.53	4.78	5.38	5.63	5.15	6.41	5.37	5.28	5.02	6.1	5.92	6.3	6.01	5.83	5.96	5.98	5.87	6.2	5.92	5.9	5.85	-2.84	-3.04	-1.87	-2.94	-3.12	-3	-2.68	-3.14	-1.88	-2.92	-2.99	-3.28	-1.26
TBC1D5	-0.472816	0.0177506	-0.77967	0.212108	ENSG00000131374.14	10.86	10.58	11.33	10.72	10.47	10.62	10.88	10.5	11.65	10.62	10.45	10.56	10.89	10.7	11.21	10.8	10.63	10.73	10.9	10.65	11.43	10.72	10.61	10.68	2.73	2.68	3.43	2.7	2.82	2.61	2.61	2.66	3.47	2.66	2.8	2.6	-1.15
STK38L	-0.46129	0.0354852	-0.908264	0.267383	ENSG00000211455.8	11.11	10.8	11.72	10.95	11.33	10.57	11.33	10.86	11.92	11.02	11.29	10.84	11.17	10.95	11.58	11.06	11.3	10.8	11.3	10.98	11.71	11.09	11.27	10.97	3.9	3.82	4.81	3.86	4.4	3.57	4.24	3.9	5.07	4.06	4.38	3.5	-1.06
ZNF519	-0.455314	0.0724376	-1.39599	0.459594	ENSG00000175322.12	6.72	5.92	7.21	6.32	6.22	5.79	6.67	5.97	7.27	6.15	6.02	5.92	6.84	6.55	7.02	6.7	6.62	6.52	6.75	6.53	6.99	6.58	6.54	6.51	-0.24	-0.01	0.54	-0.12	0.31	-0.15	-0.12	0.24	0.36	0.11	0.27	0.21	-1.3
TFRC	-0.450246	0.0468016	-0.989918	0.303642	ENSG00000072274.13	12.85	12.57	13.51	12.71	12.72	12.51	13.03	12.37	13.56	12.73	12.33	12.41	12.91	12.71	13.37	12.81	12.81	12.66	13.02	12.56	13.4	12.81	12.53	12.59	5.11	5.09	6.13	5.1	5.32	4.99	5.12	4.89	6.23	4.91	4.92	4.83	-1.19
ZNF471	-0.437825	0.0891809	-1.64808	0.566459	ENSG00000196263.8	3.19	5.02	6.57	4.1	4.64	5.18	3.77	5.26	6.4	4.55	4.89	5.63	5.54	5.66	6.1	5.6	5.6	5.68	5.41	5.65	5.96	5.51	5.57	5.73	-3.41	-2.14	-0.81	-2.78	-2.62	-1.94	-4.01	-1.59	-0.55	-2.55	-2.92	-1.59	-1.14
OXR1	-0.43726	0.0424753	-0.845429	0.255672	ENSG00000164830.19	10.2	10.5	11.33	10.35	10.67	10.43	10.2	10.49	11.51	10.44	11.1	10.45	10.42	10.58	11.15	10.5	10.69	10.53	10.37	10.57	11.27	10.53	10.98	10.54	3.41	3.9	4.83	3.65	4.19	3.78	3.16	3.92	4.93	3.6	4.57	3.8	-1.02
LTN1	-0.431437	0.0566356	-0.988404	0.312189	ENSG00000198862.14	9.48	9.4	10.37	9.44	9.41	9.4	9.45	9.3	10.33	9.38	9.34	9.27	9.6	9.55	10.18	9.58	9.55	9.56	9.57	9.48	10.14	9.52	9.5	9.46	1.3	1.45	2.52	1.38	1.53	1.41	1.3	1.33	2.55	1.33	1.47	1.25	-1.03
PCBP3	-0.431329	0.0980668	-1.90259	0.668517	ENSG00000183570.17	6.5	4.37	6.67	5.44	4.09	4.49	6.47	4.34	6.74	5.35	4.02	4.67	6.77	5.98	6.66	6.38	5.93	6.01	6.47	5.86	6.58	6.1	5.8	5.93	0.54	-0.85	1.1	-0.16	-1.06	-0.76	0.92	-0.87	1.25	-0.13	-0.88	-0.85	-2.4
MED13	-0.420156	0.0479229	-0.77525	0.23835	ENSG00000108510.10	10.99	10.87	11.67	10.93	11.35	10.66	10.92	10.72	11.75	10.79	11.42	10.65	11.06	10.98	11.53	11.02	11.3	10.84	11.01	10.87	11.58	10.92	11.34	10.83	2.32	2.42	3.34	2.37	3.08	2.14	2.26	2.22	3.27	2.26	3.02	2.06	-1.03
CHST10	-0.417386	0.0933019	-1.59004	0.553153	ENSG00000115526.11	5.78	5.77	7.11	5.78	5.31	5.97	5.78	5.92	6.94	5.92	5.43	6.15	6.36	6.34	6.84	6.35	6.28	6.37	6.31	6.32	6.68	6.32	6.19	6.39	-1.1	-0.65	0.61	-0.88	-1.34	-0.35	-1.44	-0.5	-0.02	-0.82	-1.84	-0.36	-1.02
GPR160	-0.414294	0.087925	-1.38956	0.475585	ENSG00000173890.17	10.82	10.36	12.03	10.59	9.38	10.77	10.63	10.64	12.25	10.63	9.94	11.21	10.94	10.68	11.79	10.81	10.04	10.95	10.79	10.8	11.94	10.79	10.35	11.19	5.28	5.08	6.85	5.18	4.2	5.46	4.96	5.42	6.92	5.19	4.72	5.89	-1.61
ABAT	-0.414243	0.0891809	-1.43267	0.492598	ENSG00000183044.12	10.07	8.66	10.1	9.37	7.89	8.99	10.15	8.37	10.3	9.45	8.02	8.95	9.96	9.11	10.01	9.54	8.64	9.31	9.99	8.89	10.1	9.54	8.7	9.23	2.36	1.18	2.78	1.77	0.49	1.48	2.21	0.93	2.86	1.66	0.43	1.62	-1.93
ZDBF2	-0.410327	0.0973778	-1.62469	0.570267	ENSG00000204186.10	5.14	5.12	6.82	5.13	5.25	5.06	5.71	5.38	6.9	5.53	4.91	5.65	6	5.95	6.44	5.97	6.02	5.92	6.01	5.93	6.39	5.96	5.83	5.99	-3.16	-3.05	-1.35	-3.1	-2.76	-3.17	-2.78	-2.84	-1.32	-2.84	-3.14	-2.66	-1.52
FZD6	-0.407262	0.07546	-1.07314	0.356443	ENSG00000164930.12	9.22	9.54	10.38	9.38	10.17	9.26	9.31	9.43	10.43	9.39	10.41	9.32	9.43	9.62	10.19	9.53	10.03	9.45	9.47	9.55	10.2	9.52	10.18	9.48	2.16	2.71	3.67	2.44	3.43	2.41	2.25	2.55	3.86	2.51	3.67	2.45	-1
SLC7A6	-0.406681	0.0724376	-0.999568	0.329104	ENSG00000103064.15	10.72	9.57	10.61	10.15	9.6	9.56	10.59	9.47	10.69	10.07	9.61	9.32	10.62	9.86	10.54	10.24	9.86	9.86	10.51	9.78	10.58	10.16	9.87	9.69	2.78	1.92	2.87	2.35	1.93	1.92	2.62	1.9	2.91	2.27	2.02	1.79	-1.22
YY2	-0.402889	0.0787277	-1.09081	0.365432	ENSG00000230797.3	5.25	5.21	6.24	5.23	5.13	5.24	5.23	5.2	6.26	5.23	4.96	5.24	5.62	5.61	5.86	5.62	5.59	5.63	5.6	5.6	5.84	5.6	5.56	5.61	-1.4	-1.3	-0.1	-1.35	-1.25	-1.32	-1.55	-1.41	0.03	-1.47	-1.47	-1.36	-1.06
PLAGL1	-0.401387	0.0891809	-1.29735	0.44586	ENSG00000118495.20	8.27	7.85	9.36	8.06	7.73	7.91	8.55	7.77	9.54	8.19	7.46	7.85	8.47	8.25	9.09	8.36	8.25	8.26	8.57	8.15	9.18	8.37	8	8.19	1.59	1.47	3.15	1.53	1.57	1.43	1.97	1.63	3.45	1.72	1.1	1.65	-1.77
PHF6	-0.399111	0.0625758	-0.750891	0.240946	ENSG00000156531.17	9.55	9.82	10.63	9.69	10.39	9.58	9.62	9.67	10.75	9.67	10.76	9.38	9.74	9.9	10.43	9.82	10.27	9.74	9.76	9.8	10.51	9.8	10.51	9.62	2.2	2.66	3.61	2.43	3.28	2.4	2.14	2.51	3.6	2.41	3.6	2.31	-1.08
DNMT3B	-0.39864	0.0837951	-1.13007	0.382618	ENSG00000088305.18	6.69	6.71	7.78	6.7	7.33	6.45	6.93	6.62	7.9	6.62	7.07	6.53	7.09	7.04	7.5	7.06	7.28	6.93	7.1	6.98	7.53	6.98	7.15	6.95	-0.77	-0.5	0.66	-0.63	0.19	-0.79	-0.75	-0.53	0.7	-0.53	-0.02	-0.79	-1.28
ARHGAP23	-0.393352	0.0781874	-0.941217	0.314762	ENSG00000275832.5	8.81	8.45	9.44	8.63	8.56	8.4	9.05	8.26	9.42	8.62	8.17	8.33	8.94	8.68	9.27	8.81	8.74	8.66	9.02	8.56	9.24	8.76	8.51	8.6	1.46	1.59	2.55	1.53	1.74	1.53	1.46	1.55	2.57	1.52	1.53	1.58	-1.16
CDKL3	-0.39265	0.0933019	-1.3163	0.457853	ENSG00000006837.12	5.73	4.51	5.95	5.12	5.6	4.05	5.66	4.33	5.73	5.18	5.79	4.28	5.67	5.45	5.71	5.56	5.63	5.38	5.62	5.4	5.64	5.53	5.65	5.39	0.6	0.3	1.03	0.45	0.87	0.06	0.58	0.49	1.03	0.56	1	0.23	-1.4
AZIN2	-0.390225	0.0924345	-1.25738	0.436176	ENSG00000142920.17	6.58	6.79	7.74	6.69	7.15	6.64	6.7	6.99	8.02	6.87	7.03	6.95	7.07	7.07	7.55	7.07	7.21	7.02	7.02	7.13	7.6	7.08	7.15	7.12	0.75	1.06	1.56	0.9	1.19	1	0.96	1.17	1.78	1.05	1.1	1.23	-1.03
PGBD4	-0.386519	0.0807591	-0.882773	0.297181	ENSG00000182405.6	6.47	5.86	6.76	6.16	5.75	5.9	6.59	5.67	6.71	6.14	5.5	5.73	6.45	6.29	6.54	6.37	6.26	6.3	6.48	6.24	6.52	6.35	6.2	6.25	-1.62	-2.02	-0.99	-1.82	-2.11	-1.99	-1.5	-2.22	-0.99	-1.63	-2.32	-2.15	-1.04
RRS1	-0.379145	0.0885687	-0.935107	0.320673	ENSG00000179041.4	9.78	9.47	10.42	9.62	9.64	9.4	9.74	9.39	10.39	9.57	9.55	9.34	9.84	9.65	10.26	9.74	9.77	9.6	9.8	9.59	10.23	9.7	9.69	9.55	4.01	3.92	4.99	3.97	4.18	3.81	4.01	3.8	5.07	3.91	4.09	3.77	-1
LANCL1	-0.373448	0.0891834	-0.826034	0.284079	ENSG00000115365.12	10.4	10.54	11.36	10.47	11.2	10.26	10.39	10.51	11.56	10.39	11.34	10.04	10.54	10.63	11.19	10.59	11.08	10.44	10.52	10.6	11.33	10.52	11.17	10.3	2.97	3.33	4.32	3.15	4.07	3.02	3.1	3.33	4.52	3.24	4.21	2.95	-1.05
GBGT1	-0.372224	0.0973778	-1.10225	0.386884	ENSG00000148288.13	6.81	6.6	7.75	6.71	6.26	6.75	6.82	6.71	7.86	6.73	5.35	6.76	7.11	7.03	7.45	7.07	6.99	7.05	7.06	7.02	7.48	7.03	6.69	7.04	0.64	0.65	1.94	0.64	0.34	0.78	0.51	0.7	2.17	0.66	-0.36	0.83	-1.15
ADAT2	-0.369467	0.094192	-0.896727	0.312394	ENSG00000189007.16	8.78	8.44	9.31	8.61	8.09	8.59	8.68	8.35	9.49	8.41	8.28	8.65	8.86	8.65	9.16	8.75	8.45	8.73	8.77	8.58	9.26	8.61	8.54	8.75	1.13	1.08	1.77	1.11	0.9	1.15	1.42	1.01	1.75	1.09	0.96	1.13	-1.14
ATP9A	-0.364926	0.0997105	-0.963241	0.339546	ENSG00000054793.14	12.98	12.34	13.27	12.66	11.7	12.61	13.14	12.33	13.63	12.69	11.78	12.56	12.96	12.52	13.18	12.74	12.08	12.7	13.07	12.5	13.42	12.75	12.13	12.66	4.51	4.09	5.17	4.3	3.54	4.33	4.57	4.13	5.42	4.36	3.63	4.36	-1.3
ARL15	-0.364018	0.0973778	-0.814608	0.28564	ENSG00000185305.11	9.09	8.93	9.72	9.01	8.86	8.96	9.1	8.8	9.82	8.97	8.72	8.8	9.17	9.08	9.56	9.13	9.04	9.1	9.17	8.99	9.62	9.09	8.94	8.99	2.23	2.32	3.2	2.28	2.37	2.3	2.2	2.19	3.34	2.19	2.13	2.24	-1.02
DEPDC4	0.370423	0.0984665	1.09041	0.383492	ENSG00000166153.17	4.93	5.78	4.61	5.35	6.14	5.62	4.92	6	4.84	5.43	6.05	5.67	5.25	5.39	5.2	5.32	5.46	5.36	5.22	5.43	5.21	5.31	5.44	5.35	-0.32	0.23	0.15	-0.05	0.87	-0.05	-0.14	0.14	0.23	-0.07	1.03	-0.09	1.16
SREK1IP1	0.372076	0.092387	0.902294	0.312852	ENSG00000153006.16	10.8	10.73	9.63	10.76	11.05	10.59	10.83	10.73	9.71	10.78	11.25	10.69	10.68	10.63	9.94	10.65	10.85	10.54	10.7	10.63	9.96	10.66	10.99	10.6	4.64	4.88	4.3	4.76	5.13	4.77	4.61	4.78	4.27	4.71	5.31	4.72	1.02
C9orf116	0.377211	0.0891809	0.922742	0.317276	ENSG00000160345.13	5.6	6.09	5.19	5.84	6.28	6.01	5.46	6.12	5.05	6.01	6.05	6.2	5.84	5.9	5.69	5.87	5.95	5.88	5.74	5.89	5.65	5.86	5.87	5.91	1.15	1.91	1.13	1.53	2.13	1.81	1.07	2.04	0.99	1.72	2.03	2.06	1.07
EXOC3L4	0.377515	0.0987896	1.24194	0.437254	ENSG00000205436.7	6.91	7.09	5.87	7	6.83	7.2	7.2	7.27	6	7.2	6.78	7.9	6.9	6.97	6.56	6.93	6.83	7.03	6.96	6.99	6.55	6.96	6.8	7.27	2.32	2.61	1.82	2.46	2.39	2.7	2.3	3.21	1.79	2.73	2.21	3.28	1.27
DPYSL2	0.378489	0.0902752	1.0026	0.345944	ENSG00000092964.18	11.31	12.01	11.04	11.66	12.15	11.95	11.43	12.21	10.85	12.01	12.32	12.1	11.4	11.87	11.19	11.63	11.96	11.83	11.45	12	11.06	11.85	12.08	11.92	3.61	4.54	3.71	4.08	4.76	4.44	4.06	4.81	3.64	4.46	4.94	4.68	1.36
PLCB3	0.380307	0.0864519	0.883593	0.301105	ENSG00000149782.13	12.01	12.09	11.09	12.05	11.7	12.26	11.92	12.16	11.14	12.08	11.87	12.18	11.94	12	11.32	11.97	11.72	12.12	11.87	12.04	11.34	11.99	11.84	12.05	4.71	5.02	4.18	4.86	4.7	5.15	4.69	5.06	4.22	5	4.92	5.07	1.02
EZR	0.383813	0.0724376	0.702138	0.231139	ENSG00000092820.18	14.62	14.28	13.51	14.45	14.62	14.13	14.45	14.39	13.36	14.39	14.49	14.14	14.5	14.25	13.71	14.37	14.49	14.14	14.37	14.32	13.6	14.32	14.4	14.15	7.64	7.52	6.89	7.58	7.95	7.34	7.78	7.57	6.77	7.73	7.8	7.45	1.03
MLPH	0.399026	0.0924345	1.37039	0.475716	ENSG00000115648.14	11.95	11.4	9.91	11.67	11.02	11.56	12.3	11.46	9.99	11.71	11.32	11.61	11.77	11.36	10.39	11.57	11.13	11.46	11.98	11.38	10.39	11.55	11.27	11.48	5.91	5.56	4.16	5.73	5.4	5.62	6.11	5.67	4.28	5.94	5.66	5.68	1.47
PLLP	0.400304	0.0888708	1.27208	0.436554	ENSG00000102934.10	9.56	10.44	8.71	10	10.88	10.25	9.35	10.51	8.82	9.94	11.2	10.47	9.62	10.18	9.13	9.9	10.49	10.05	9.46	10.22	9.13	9.84	10.71	10.19	3.7	4.77	3.17	4.24	5.28	4.55	3.38	4.71	3.19	4.3	5.61	4.53	1.69
TBXAS1	0.403243	0.0933019	1.44162	0.501603	ENSG00000059377.18	10.68	10.13	8.97	10.41	8.21	10.95	10.7	10.92	8.87	10.74	7.64	11.22	10.49	10.16	9.38	10.33	8.98	10.67	10.48	10.64	9.29	10.51	8.62	10.84	4.47	4.17	3.13	4.32	2.53	4.88	4.42	4.75	3.1	4.64	1.94	4.87	2.05
SLC6A8	0.411121	0.0969789	1.60442	0.561885	ENSG00000130821.17	12.49	12.21	10.72	12.35	10.01	13.15	12.53	12.54	10.75	12.54	10.3	12.82	12.34	12.17	11.16	12.26	10.66	12.82	12.35	12.36	11.12	12.36	10.84	12.56	5.49	5.44	4.1	5.47	3.39	6.33	5.58	5.73	3.94	5.67	3.64	6.12	1.79
MSRA	0.412698	0.0668211	0.972684	0.315895	ENSG00000175806.15	9	9.01	7.96	9	8.43	9.26	9.12	9.13	8.02	9.13	8.64	9.2	8.9	8.9	8.33	8.9	8.56	9.04	8.95	8.95	8.34	8.95	8.67	9	3.23	3.49	2.58	3.36	3.01	3.7	3.45	3.58	2.55	3.53	3.21	3.68	1.11
BACE2	0.413721	0.0742253	1.12155	0.371536	ENSG00000182240.16	12.95	12.94	12.03	12.94	13.81	12.57	12.87	13.14	12.1	12.91	13.88	13.14	12.87	12.88	12.24	12.88	13.51	12.62	12.81	13	12.27	12.84	13.55	13	6.32	6.53	5.8	6.42	7.47	6.13	6.48	6.69	6	6.53	7.49	6.42	1.04
ADAMTSL5	0.420782	0.0718449	1.11879	0.366951	ENSG00000185761.11	7.8	8.27	7.03	8.03	8.23	8.28	7.96	8.28	6.9	8.14	8.54	8.26	7.83	8.05	7.48	7.94	8.04	8.05	7.87	8.03	7.4	7.96	8.18	8.03	2.01	2.48	1.52	2.24	2.3	2.55	1.91	2.62	1.42	2.53	2.78	2.6	1.38
CDCA2	0.422154	0.0742253	1.19875	0.397111	ENSG00000184661.14	8.08	8.73	7.55	8.4	9.49	8.4	8	8.63	7.45	8.29	9.76	8.58	8.14	8.51	7.89	8.32	8.95	8.32	8.09	8.42	7.82	8.24	9.11	8.4	1.11	1.89	0.99	1.5	2.67	1.55	1.19	1.83	1.09	1.43	2.62	1.48	1.18
CREB3L1	0.424333	0.0885687	1.50205	0.51515	ENSG00000157613.11	11.72	12.13	10.43	11.92	11.29	12.48	11.65	12.55	10.54	12.29	12.55	12.55	11.67	12	10.84	11.84	11.51	12.22	11.6	12.26	10.86	12.07	12.25	12.26	5.31	5.8	4.33	5.55	4.77	6.24	5.44	6.36	4.14	5.78	6.47	6.26	2.01
ONECUT2	0.427455	0.0973778	1.82455	0.640156	ENSG00000119547.6	7.1	8.75	6.57	7.93	8.97	8.66	6.68	8.59	6.08	8.11	8.36	8.67	7.54	8.38	7.32	7.96	8.54	8.32	7.23	8.23	6.97	7.95	8.1	8.28	-2.14	-0.35	-2.31	-1.24	-0.08	-0.46	-2.21	-0.61	-2.79	-0.94	-0.71	-0.51	2.51
ANTKMT	0.443701	0.0645163	1.19195	0.384425	ENSG00000103254.10	8.45	8.39	7.32	8.42	8	8.56	8.38	8.33	7.24	8.38	8.19	8.75	8.31	8.3	7.75	8.31	8.07	8.4	8.26	8.23	7.7	8.26	8.16	8.46	5.27	5.5	4.55	5.38	5.24	5.6	5.27	5.61	4.57	5.32	5.5	5.75	1.09
RGPD1	0.445765	0.0985464	2.17685	0.765922	ENSG00000187627.17	6.18	6.43	4.79	6.31	6.4	6.45	6.35	6.71	4.94	6.71	5.55	6.85	6.53	6.6	5.95	6.57	6.65	6.58	6.38	6.52	5.86	6.52	6.05	6.58	-1.28	-0.73	-1.9	-1.01	-0.43	-0.86	-1.24	-0.62	-1.92	-0.76	-0.79	-0.48	1.77
BCL2L14	0.445927	0.0718449	1.31556	0.431887	ENSG00000121380.12	10.17	10.56	9.47	10.37	10.8	10.46	10.28	10.66	9.46	10.53	10.16	10.72	10.2	10.44	9.73	10.32	10.64	10.36	10.23	10.48	9.7	10.4	10.14	10.53	4.02	4.61	3.57	4.31	4.92	4.47	4.37	4.66	3.59	4.62	4.27	4.67	1.2
ALDH3B1	0.450817	0.0569023	1.13247	0.35811	ENSG00000006534.16	10.47	11	9.89	10.73	10.22	11.33	10.49	11.23	10.01	10.74	10.18	11.34	10.48	10.85	10.11	10.67	10.33	11.07	10.49	10.99	10.17	10.66	10.28	11.08	3.81	4.52	3.54	4.16	3.84	4.81	3.74	4.61	3.37	4.21	3.78	4.71	1.22
PITPNC1	0.45398	0.0530395	1.10057	0.344341	ENSG00000154217.15	10.11	10	9.08	10.06	10.15	9.93	9.99	10.32	9.26	10.15	9.83	10.38	10	9.94	9.35	9.97	10.04	9.9	9.91	10.13	9.45	10.02	9.81	10.17	3.46	3.5	2.81	3.48	3.96	3.31	3.57	3.72	2.69	3.66	3.66	3.77	1.06
ZFPM1	0.454304	0.0718449	1.36261	0.446846	ENSG00000179588.9	7.81	7.69	6.52	7.75	7.08	7.94	7.63	7.52	6.37	7.63	6.73	7.72	7.62	7.59	7.09	7.61	7.3	7.72	7.52	7.47	7.01	7.52	7.14	7.57	1.41	1.55	0.7	1.48	0.77	1.89	1.17	1.52	0.65	1.42	1.41	1.59	1.15
TTC9	0.45469	0.0738417	1.42483	0.471245	ENSG00000133985.3	8.92	8.85	7.26	8.89	8.82	8.87	9.07	8.82	7.54	9.01	8.58	9.06	8.82	8.74	7.92	8.78	8.71	8.75	8.84	8.69	7.98	8.8	8.55	8.83	1.26	1.42	-0.04	1.34	1.47	1.39	1.55	1.44	0.33	1.53	1.22	1.66	1.28
OTC	0.45625	0.0987896	2.78534	0.98059	ENSG00000036473.8	4.8	5.34	3.95	5.07	3.68	6.05	4.92	6.95	5.01	5.13	2.13	8.17	6.17	6.68	5.79	6.42	5.9	7.01	5.67	6.64	5.7	5.76	5.05	7.29	-0.41	0.54	-1.01	0.07	-1.4	1.38	-0.87	1.37	-0.41	-0.34	-2.35	2.7	1.94
WARS1	0.463663	0.0727836	1.45554	0.479669	ENSG00000140105.18	11.86	12.56	11.57	12.21	13.58	12.13	12.02	12.58	11.43	12.07	13.62	12.44	11.92	12.44	11.72	12.18	13.2	12.12	12.02	12.42	11.62	12.06	13.2	12.32	5.16	6.05	5.24	5.6	7.21	5.55	5.29	5.98	5.28	5.54	7.16	5.93	1.15
EMC9	0.464115	0.0281086	0.845614	0.242124	ENSG00000100908.14	8.83	8.9	8.1	8.86	8.68	9	8.89	9.13	8.09	9.02	8.81	9.26	8.75	8.8	8.36	8.78	8.67	8.86	8.78	8.92	8.34	8.86	8.73	9	4.12	4.42	3.78	4.27	4.34	4.45	4.21	4.52	3.81	4.37	4.48	4.55	1.04
PTPN7	0.46544	0.0823428	1.67812	0.566415	ENSG00000143851.15	6.32	7.83	6.51	7.08	7.08	8.15	6.92	7.68	6.23	7.6	7.25	8.46	6.94	7.58	6.93	7.26	7.13	7.77	7.07	7.4	6.77	7.36	7.19	7.82	-0.62	1.17	0.2	0.28	0.57	1.43	-0.12	0.9	0.17	0.46	0.63	1.87	1.45
TBC1D8	0.473974	0.0447854	1.09558	0.333695	ENSG00000204634.13	10.04	10.71	9.81	10.38	11.44	10.4	10.02	10.84	9.81	10.27	11.1	10.3	10.12	10.57	9.96	10.34	11.07	10.35	10.09	10.64	9.95	10.25	10.82	10.27	2.92	3.76	2.93	3.34	4.51	3.44	3.17	3.87	2.92	3.42	4.2	3.48	1.03
KAZALD1	0.474482	0.0360266	0.989475	0.292338	ENSG00000107821.15	8.5	8.59	7.55	8.54	8.91	8.45	8.5	8.86	7.51	8.78	8.91	8.68	8.42	8.45	7.92	8.44	8.62	8.38	8.4	8.6	7.89	8.55	8.62	8.49	2.71	3.03	2.3	2.87	3.39	2.87	2.79	3.34	2.41	3.17	3.4	3.27	1.35
ZMYND15	0.485752	0.0518362	1.24805	0.388894	ENSG00000141497.14	6.59	7.99	6.6	7.29	7.96	8.01	6.99	8.17	6.47	7.17	8.25	8.08	7	7.58	7.01	7.29	7.56	7.59	7.11	7.65	6.92	7.18	7.69	7.61	0.11	1.64	0.39	0.88	1.68	1.62	0.42	1.92	0.55	0.92	2.08	1.83	1.7
NRGN	0.486861	0.0441457	1.14488	0.347708	ENSG00000154146.13	6.05	6.66	5.59	6.36	6.04	6.93	6.15	6.79	5.73	6.61	5.87	7.26	6.24	6.41	6.09	6.32	6.21	6.49	6.22	6.42	6.11	6.36	6.14	6.59	1.13	1.99	1.07	1.56	1.37	2.26	1.07	2.18	1.19	1.79	1.2	2.38	1.06
CD82	0.491754	0.0506092	1.24918	0.387031	ENSG00000085117.12	11.31	12.04	10.88	11.67	11.78	12.14	11.4	12.06	10.73	11.59	11.55	12.06	11.36	11.88	11.07	11.62	11.71	11.95	11.41	11.87	10.96	11.54	11.51	11.88	4.97	6.06	4.98	5.52	5.87	6.14	5.25	6.16	4.82	5.38	5.43	6.18	1.33
DOCK5	0.49239	0.0412996	1.13923	0.34328	ENSG00000147459.18	10.77	11.09	9.82	10.93	11.41	10.95	10.83	11.09	9.76	10.92	11.49	10.78	10.72	10.94	10.11	10.83	11.16	10.84	10.75	10.94	10.05	10.81	11.21	10.71	2.09	2.64	1.57	2.37	3.02	2.48	2.17	2.49	1.6	2.41	3.13	2.45	1.33
UPP1	0.492751	0.0296818	1.00096	0.288829	ENSG00000183696.14	9.56	9.63	8.49	9.6	9.25	9.8	9.62	9.82	8.81	9.68	9.24	9.95	9.46	9.5	8.84	9.48	9.26	9.6	9.48	9.61	9	9.52	9.25	9.69	4.34	4.72	3.73	4.53	4.57	4.79	4.41	4.7	3.89	4.62	4.64	4.7	1.01
PGAP4	0.495641	0.056944	1.36871	0.432977	ENSG00000165152.9	10.38	11	9.18	10.69	10.86	11.06	10.37	11.1	9.64	10.82	10.7	11.24	10.35	10.77	9.67	10.56	10.68	10.82	10.33	10.84	9.86	10.65	10.56	10.94	2.8	3.64	1.96	3.22	3.57	3.66	3	3.8	2.3	3.27	3.4	3.89	1.46
SLC1A1	0.504408	0.0518362	1.32904	0.414036	ENSG00000106688.12	9.73	10.39	9.09	10.06	9.23	10.88	10.5	10.29	9.04	10.37	9.17	10.46	9.83	10.22	9.38	10.02	9.45	10.55	10.27	10.13	9.33	10.19	9.41	10.24	2.53	3.41	2.25	2.97	2.34	3.87	3.25	3.28	2.17	3.28	2.29	3.57	1.25
TCIRG1	0.505163	0.0390094	1.15433	0.344302	ENSG00000110719.10	11	10.98	9.91	10.99	10.42	11.21	10.81	10.95	9.84	10.93	10.92	11.29	10.9	10.89	10.18	10.9	10.51	11.05	10.76	10.86	10.12	10.84	10.84	11.09	5.29	5.46	4.58	5.38	4.89	5.71	5.25	5.53	4.69	5.35	5.26	5.7	1.11
CHP1	0.515304	0.0142055	0.889251	0.235074	ENSG00000187446.12	12.48	12.6	11.76	12.54	12.94	12.46	12.72	12.68	11.62	12.68	12.82	12.6	12.43	12.52	11.93	12.47	12.76	12.42	12.59	12.57	11.83	12.57	12.67	12.51	5.35	5.72	5.02	5.53	6.13	5.54	5.72	5.8	4.97	5.72	6.02	5.67	1.06
KCNK1	0.520807	0.0526644	1.41005	0.440458	ENSG00000135750.15	9.91	11.14	9.67	10.53	12.42	10.59	10.18	10.91	9.88	10.49	12.33	10.46	10.09	10.9	9.93	10.5	11.82	10.5	10.22	10.72	10.03	10.43	11.75	10.41	3.83	5.28	3.95	4.55	6.63	4.7	4.15	4.94	4.07	4.64	6.5	4.66	1.03
CD55	0.521307	0.0691434	1.70567	0.556301	ENSG00000196352.16	13.53	13.95	12.66	13.74	15.81	13.15	13.47	13.32	12.32	13.4	15.56	13.21	13.52	13.84	12.92	13.68	15.24	13.23	13.46	13.35	12.66	13.41	15.03	13.27	7.12	7.76	6.62	7.44	9.73	6.92	7.1	7.1	6.04	7.1	9.5	7.01	1
NT5E	0.52813	0.0621824	1.59303	0.510137	ENSG00000135318.12	10.71	11.96	10.41	11.34	10.28	12.69	11.56	12.29	9.89	11.89	9.68	12.62	10.93	11.77	10.67	11.35	10.6	12.27	11.43	11.96	10.31	11.67	10.17	12.21	3.66	5.17	3.74	4.41	3.65	5.82	4.34	5.46	3.29	4.91	3.32	5.76	2.4
RNASE1	0.537336	0.0284407	1.14335	0.328132	ENSG00000129538.14	11.56	12.38	11.25	11.97	12.72	12.23	11.79	12.26	11.02	12.06	12.18	12.33	11.64	12.21	11.42	11.92	12.46	12.1	11.78	12.11	11.26	11.97	12.06	12.17	6.43	7.48	6.47	6.95	7.85	7.31	6.64	7.3	6.41	7.21	7.25	7.34	1.24
MYOM2	0.539549	0.0702285	1.835	0.599922	ENSG00000036448.10	6.59	6.72	5	6.65	6.27	6.9	6.23	6.32	5.23	6.23	5.96	6.66	6.91	6.74	6.12	6.82	6.56	6.82	6.44	6.48	6.09	6.44	6.33	6.62	1.25	1.64	0.43	1.45	1.17	1.85	1.11	1.41	0.35	1.4	0.36	1.5	1.09
INF2	0.542151	0.0198466	1.05256	0.289722	ENSG00000203485.14	12.8	12.32	11.38	12.56	11.49	12.67	12.92	12.58	11.45	12.64	11.25	12.59	12.63	12.29	11.64	12.46	11.71	12.54	12.71	12.46	11.68	12.51	11.55	12.48	6.31	6.15	5.31	6.23	5.46	6.45	6.4	6.34	5.42	6.38	5.32	6.52	1.13
MICALL2	0.563266	0.0275681	1.20375	0.343822	ENSG00000164877.19	10.53	10.3	9.31	10.41	9.12	10.8	10.52	10.42	9.31	10.52	9.32	10.91	10.41	10.26	9.6	10.33	9.5	10.58	10.38	10.31	9.59	10.38	9.6	10.64	4.95	4.85	4.09	4.9	3.93	5.25	4.78	4.93	4.16	4.81	3.9	5.23	1.11
GBP2	0.56358	0.0254999	1.17966	0.333926	ENSG00000162645.13	11.64	12.63	11.38	12.13	12.96	12.49	11.64	12.48	11.26	12.14	13.25	12.41	11.74	12.43	11.56	12.09	12.67	12.33	11.72	12.32	11.46	12.07	12.89	12.26	5.43	6.59	5.5	6.01	6.96	6.43	5.48	6.46	5.57	6.07	7.34	6.43	1.22
BSG	0.563585	0.0157089	1.05392	0.282492	ENSG00000172270.22	14.37	14.51	13.58	14.44	14.14	14.66	14.5	14.61	13.54	14.53	13.72	14.67	14.31	14.42	13.76	14.37	14.15	14.53	14.4	14.49	13.73	14.43	13.85	14.53	8.45	8.81	8.02	8.63	8.52	8.94	8.58	8.89	8.19	8.66	8.15	8.92	1.07
RASA3	0.567277	0.0368743	1.33588	0.395919	ENSG00000185989.11	10.41	11.3	10.01	10.86	10.24	11.75	10.41	11.15	10.05	10.71	10.51	11.74	10.54	11.12	10.24	10.83	10.38	11.43	10.48	10.99	10.24	10.69	10.55	11.42	2.85	3.97	2.81	3.41	2.98	4.39	2.87	3.89	2.93	3.42	3.24	4.52	1.1
SOX8	0.568913	0.075749	2.38793	0.794196	ENSG00000005513.10	6.61	5.69	3.19	6.15	5.21	5.89	7.11	5.61	3.6	5.86	4.3	5.8	7.21	6.28	5.57	6.75	6.19	6.32	6.83	6.02	5.38	6.12	5.55	6.09	0.32	-0.45	-2.09	-0.07	-0.98	-0.23	0.7	-0.51	-1.92	-0.38	-1.64	-0.41	2.01
NUCB2	0.569036	0.0266023	1.20477	0.342385	ENSG00000070081.17	11.22	11.65	10.65	11.43	12.21	11.4	11.08	11.79	10.49	11.34	12.36	11.48	11.22	11.53	10.83	11.38	11.93	11.35	11.12	11.61	10.72	11.3	12.02	11.39	5.63	6.3	5.45	5.96	6.86	6.06	5.53	6.45	5.4	5.65	7.06	6.25	1.3
CYSTM1	0.571041	0.0254999	1.19827	0.339098	ENSG00000120306.11	12.86	12.71	11.59	12.78	13.28	12.47	12.85	12.83	11.54	12.85	13.09	12.58	12.74	12.64	11.86	12.69	13.04	12.46	12.72	12.71	11.81	12.72	12.9	12.53	8.02	8.09	7.12	8.06	8.73	7.82	8.08	8.22	7.11	8.11	8.52	7.86	1.29
SERF2	0.573178	0.0119485	1.01545	0.263143	ENSG00000140264.21	14.51	14.63	13.71	14.57	14.04	14.88	14.3	14.7	13.65	14.44	13.73	14.84	14.46	14.55	13.89	14.5	14.12	14.73	14.3	14.59	13.84	14.4	13.9	14.69	9.92	10.27	9.53	10.1	9.72	10.51	9.91	10.44	9.44	10.03	9.37	10.52	1.05
CLTB	0.577512	0.0238326	1.18563	0.331887	ENSG00000175416.16	12.16	12.33	11.26	12.25	12.67	12.18	12.18	12.32	11.23	12.18	13.05	11.8	12.1	12.23	11.49	12.17	12.47	12.12	12.11	12.21	11.45	12.11	12.74	11.85	7.3	7.68	6.73	7.49	8.09	7.5	7.28	7.5	6.86	7.28	8.49	7.06	1.09
B3GALT5	0.578152	0.0700735	2.08356	0.680885	ENSG00000183778.18	9.9	10.02	7.57	9.96	8.5	10.67	9.98	10.25	7.39	9.98	7.9	11.16	9.78	9.88	8.44	9.83	8.84	10.33	9.78	9.97	8.21	9.78	8.47	10.62	1.52	2.11	0.07	1.82	0.97	2.59	1.83	2.23	0.44	1.89	1.11	2.74	2.86
IL1R2	0.583158	0.049477	1.57524	0.486182	ENSG00000115590.14	8.13	8.7	7.05	8.41	9.28	8.44	8.1	8.38	6.78	8.25	9.18	8.32	8.19	8.46	7.66	8.32	8.82	8.31	8.1	8.26	7.48	8.18	8.72	8.22	2.48	3.17	1.73	2.83	4.06	2.78	2.53	2.89	1.63	2.83	4.01	2.78	1.6
TPGS1	0.588133	0.0556187	1.73478	0.546622	ENSG00000141933.9	6.19	6.06	4.21	6.13	5.54	6.29	6.86	6.29	4.47	6.43	6.21	6.36	6.21	6.1	5.78	6.16	6.01	6.14	6.28	6.1	5.76	6.14	6.08	6.12	2.76	2.49	1.4	2.63	2.13	2.65	3.19	2.66	1.52	3	2.43	2.89	1.82
OTX1	0.608732	0.0650473	2.12159	0.685671	ENSG00000115507.10	5.63	6.22	4.2	5.93	7.92	5.5	6.01	6.01	4.76	6.01	8.44	5.81	5.86	6.07	5.61	5.97	6.75	5.78	5.9	5.9	5.61	5.9	6.92	5.84	-0.71	0.17	-1.63	-0.27	1.82	-0.53	-0.1	0.07	-1.42	0.02	2.29	0.06	1.25
CCDC68	0.619234	0.0455802	1.63214	0.498416	ENSG00000166510.14	7.72	9.53	7.74	8.63	10.51	9.12	7.55	9.59	7.59	8.71	11.1	9.42	8.11	9.16	8.13	8.63	9.8	8.88	7.96	9.16	7.99	8.61	10.19	9.05	0.8	2.75	1.27	1.77	3.81	2.29	0.76	2.57	1.23	2.16	4.31	2.52	2
FOXL1	0.619952	0.0616016	2.02434	0.646752	ENSG00000176678.6	7.49	7.45	5.52	7.47	7.02	7.64	7.59	7.41	6.09	7.59	6.98	7.84	7.39	7.43	6.7	7.41	7.18	7.54	7.38	7.3	6.74	7.38	7.09	7.5	0.13	0.32	-1.28	0.23	-0.09	0.5	0.21	0.23	-0.69	0.21	-0.09	0.54	1.32
SPATA18	0.623298	0.0510056	1.75759	0.545658	ENSG00000163071.11	7.87	7.71	6.12	7.79	9.32	7.02	7.33	7.79	5.86	7.7	9.34	7.18	7.73	7.67	6.94	7.7	8.52	7.3	7.39	7.62	6.79	7.57	8.52	7.32	0.62	0.74	-0.56	0.68	2.49	-0.01	0.28	0.55	-0.6	0.46	2.47	0.06	1.93
RHOF	0.633001	0.0514807	1.80649	0.561715	ENSG00000139725.8	10.06	10.36	8.82	10.21	11.11	10.04	10.17	10.53	8.83	10.22	10.54	10.53	9.99	10.23	9.26	10.11	10.78	9.99	10.06	10.3	9.2	10.09	10.31	10.3	3.51	4.07	2.63	3.79	4.8	3.75	3.6	4.15	2.49	3.89	4.24	4.1	1.7
BEST4	0.634119	0.0611056	2.08481	0.665085	ENSG00000142959.5	6.02	5.65	3.91	5.84	4.67	6.07	6.23	5.45	4	5.85	3.61	5.8	5.83	5.79	5.43	5.81	5.58	5.88	5.84	5.63	5.38	5.73	5.34	5.71	-0.53	-0.74	-2.17	-0.64	-1.6	-0.37	-0.23	-1.04	-2.06	-0.41	-2.62	-0.9	1.45
INPP1	0.636107	0.012908	1.16036	0.303747	ENSG00000151689.13	11.13	11.31	10.11	11.22	11.38	11.28	10.96	11.31	9.95	11.19	11.79	11.27	11.06	11.18	10.39	11.12	11.23	11.16	10.93	11.17	10.27	11.09	11.51	11.15	4.94	5.36	4.33	5.15	5.51	5.3	5.02	5.38	4.22	5.21	5.92	5.38	1.36
STYK1	0.6468	0.0156875	1.22509	0.32794	ENSG00000060140.9	9.08	9.54	8.53	9.31	10.16	9.28	9.15	9.57	8.29	9.48	9.79	9.46	9.1	9.39	8.81	9.25	9.78	9.22	9.13	9.4	8.63	9.33	9.53	9.32	2.29	3.01	2.15	2.65	3.63	2.75	2.37	3.04	2	2.91	3.27	2.93	1.28
FBP1	0.658331	0.0509966	1.88821	0.586025	ENSG00000165140.12	11.66	11.69	10.41	11.67	11.06	11.96	11.39	11.87	10.47	11.5	10.26	11.92	11.57	11.66	10.74	11.61	11.34	11.79	11.37	11.71	10.74	11.45	10.61	11.75	5.84	6.11	4.98	5.98	5.58	6.33	5.63	6.11	5.04	5.85	4.7	6.23	1.4
GCHFR	0.659177	0.0124381	1.1886	0.309226	ENSG00000137880.6	9.27	9.66	8.6	9.46	9.36	9.78	9.24	9.86	8.51	9.38	9.72	10.02	9.25	9.51	8.86	9.38	9.32	9.59	9.22	9.61	8.8	9.31	9.53	9.72	4.9	5.52	4.57	5.21	5.31	5.61	4.71	5.8	4.56	5.28	5.65	6	1.35
SRD5A3	0.661214	0.0109692	1.17131	0.301315	ENSG00000128039.13	10.23	10.72	9.64	10.47	11.38	10.44	9.99	10.92	9.75	10.55	11.55	10.9	10.26	10.58	9.86	10.42	11.03	10.39	10.08	10.7	9.92	10.45	11.15	10.69	4.73	5.46	4.55	5.09	6.1	5.18	4.5	5.56	4.57	5.36	6.39	5.51	1.17
RPS27L	0.662202	0.000449276	0.920074	0.188667	ENSG00000185088.14	12.59	12.59	11.64	12.59	12.75	12.52	12.71	12.6	11.49	12.6	12.77	12.57	12.51	12.5	11.85	12.51	12.62	12.45	12.59	12.51	11.74	12.51	12.63	12.49	8.22	8.47	7.61	8.35	8.69	8.38	8.35	8.43	7.61	8.41	8.71	8.39	1.11
GALNT8	0.72463	0.0535867	2.34958	0.736747	ENSG00000130035.9	6.61	6.97	5.31	6.79	6.2	7.3	5.59	7.34	5.29	5.86	6.8	7.88	7.12	7.16	6.25	7.14	6.94	7.26	6.27	7.13	6.12	6.36	6.82	7.45	0.98	1.36	-0.1	1.17	0.89	1.56	0.32	1.75	0.25	0.62	1.53	1.97	2.05
PAQR6	0.740542	0.0156875	1.37845	0.368741	ENSG00000160781.17	6.8	6.98	5.72	6.89	7.36	6.82	7.28	7.07	5.65	7.11	7.42	6.42	6.77	6.81	6.39	6.79	6.93	6.75	6.89	6.81	6.35	6.82	6.95	6.58	0.79	1.2	0.02	0.99	1.72	0.98	1.06	1.12	-0.02	1.06	1.74	0.59	1.42
REEP4	0.768944	0.000245852	1.01736	0.199868	ENSG00000168476.12	9.71	9.89	8.89	9.8	10.12	9.8	9.96	9.9	8.77	9.96	10.31	9.78	9.66	9.76	9.14	9.71	9.91	9.7	9.8	9.76	9.07	9.8	10.03	9.69	4.07	4.44	3.57	4.25	4.72	4.32	4.15	4.27	3.53	4.21	4.94	4.25	1.13
NOXA1	0.802985	0.00929453	1.34209	0.3402	ENSG00000188747.9	8.69	8.49	7.31	8.59	8.17	8.62	8.52	8.48	7.34	8.52	8.26	8.63	8.51	8.4	7.79	8.45	8.21	8.48	8.39	8.37	7.79	8.39	8.25	8.45	3.83	3.81	2.76	3.82	3.64	3.89	3.63	3.79	2.83	3.69	3.66	3.92	1.14
COLCA2	0.817871	0.0362998	1.98938	0.588319	ENSG00000214290.8	7.09	7.93	5.84	7.51	7.09	8.29	7.14	8.31	5.73	7.93	7.94	8.68	7.38	7.74	6.81	7.56	7.41	7.88	7.23	7.84	6.67	7.63	7.63	8.05	1.77	2.77	0.68	2.27	2.07	3.08	1.61	3.25	0.67	2.88	2.87	3.61	2.58
METTL27	0.826112	0.023167	1.65622	0.461989	ENSG00000165171.11	7.9	8.18	6.55	8.04	8.32	8.12	7.78	8.2	7.07	7.98	8.22	7.72	7.87	8	7.28	7.93	8.03	7.98	7.75	7.97	7.41	7.85	7.98	7.71	3.31	3.79	2.3	3.55	4.04	3.69	3.23	3.92	2.72	3.52	4.01	3.45	1.13
ANXA2R	0.829132	0.0242568	1.69103	0.474821	ENSG00000177721.5	5.76	6.82	4.98	6.29	7.12	6.69	5.48	7.09	5.22	6.28	7.56	6.88	6.16	6.44	5.94	6.3	6.57	6.39	5.99	6.5	5.93	6.21	6.7	6.42	0.51	1.71	0.25	1.11	1.92	1.62	0.22	1.9	0.72	1.23	2.41	1.75	1.87
S100A16	0.831785	0.00438429	1.26595	0.301206	ENSG00000188643.11	13.55	13.5	12.1	13.52	13.95	13.31	13.54	13.5	12.25	13.5	14.03	13.37	13.43	13.39	12.43	13.41	13.72	13.25	13.41	13.38	12.5	13.39	13.77	13.29	8.01	8.2	6.93	8.11	8.73	7.97	8.06	8.25	6.96	8.13	8.81	8.04	1.25
IQGAP2	0.86995	0.0116413	1.46964	0.379846	ENSG00000145703.16	10.19	11.21	9.67	10.7	11.17	11.22	10.4	11.3	9.95	11.06	11.21	11.39	10.32	10.98	9.96	10.65	10.97	10.98	10.41	11.03	10.11	10.86	10.97	11.09	3.32	4.49	3.19	3.91	4.59	4.45	3.77	4.61	3.56	4.25	4.6	4.63	1.35
SEMG1	0.883146	0.0466202	3.30556	1.01305	ENSG00000124233.12	-0.71	4.86	0.58	2.08	2.78	5.76	0.8	7.15	0.67	3.3	7.16	7.15	4.74	5.45	4.72	5.09	5.42	5.46	4.59	5.69	4.59	4.72	5.69	5.69	-4.37	-0.58	-3.72	-2.48	-1.16	-0.33	-5.02	1.18	-4.43	-2.66	1.28	1.09	6.48
SYTL1	0.897447	0.0180472	1.68016	0.4582	ENSG00000142765.18	8.84	8.89	7.16	8.87	8.57	9.03	9.25	9.2	7.16	9.25	9.65	9.06	8.8	8.76	7.83	8.78	8.63	8.82	8.94	8.91	7.78	8.94	9.19	8.82	3.26	3.57	2.28	3.42	3.56	3.58	3.67	3.77	2.05	3.72	4.47	3.66	2.04
EPHA4	0.908504	0.0408932	2.57934	0.77614	ENSG00000116106.12	8.07	8.24	6.2	8.16	8.6	8.09	7.98	8.46	6.42	8.2	8.57	8.34	7.98	8.27	7.15	8.12	8.31	8.25	7.9	8.19	7.09	8.03	8.26	8.12	0.91	1.37	-0.5	1.14	1.68	1.23	1.19	1.41	-0.3	1.21	1.72	1.03	2.04
MAOB	0.936355	0.0284407	2.0441	0.586504	ENSG00000069535.14	7.21	9.01	7.96	8.11	8.32	9.31	7.87	9.29	7.24	8.76	9.14	9.43	7.86	8.88	8.19	8.37	8.41	9.09	8.06	8.94	7.7	8.59	8.84	9.03	0.39	2.32	1.41	1.35	1.71	2.59	0.98	2.66	0.73	2.03	2.53	2.78	2.05
SYTL5	0.939948	0.0399042	2.63473	0.788602	ENSG00000147041.12	7.78	8.37	6.24	8.08	5.15	9.76	6.71	8.74	6.2	7.54	5.28	10.25	7.88	8.35	7.11	8.12	6.51	9.14	7.18	8.4	6.93	7.65	6.54	9.43	0.01	0.84	-1.1	0.43	-2.23	2.15	-1.09	1.21	-1.27	0.06	-2.15	2.73	2.54
ABCA3	0.998111	0.0250523	2.04563	0.576769	ENSG00000167972.14	6.94	9.41	6.81	8.18	9.68	9.3	6.82	9.2	6.73	8.46	10.7	8.84	7.54	8.88	7.52	8.21	9.09	8.8	7.39	8.72	7.35	8.25	9.73	8.49	-0.57	1.79	-0.21	0.61	2.27	1.59	-0.3	1.29	-0.65	0.68	3.05	1.27	2.47
ERVMER34-1	1.00532	0.0356411	2.63155	0.775912	ENSG00000226887.8	4.27	5.57	5.05	4.92	2.92	6.7	4.27	7.83	5.6	5.63	6.67	7.85	5.78	6.64	5.86	6.21	6.33	6.78	5.61	6.87	5.93	5.95	6.32	6.88	-2.19	-0.78	-1.25	-1.48	-1.51	-0.46	-1.98	0.31	-0.86	-1.16	0.38	0.24	2.23
TBX6	1.00869	0.0253265	2.08285	0.588327	ENSG00000149922.11	6.29	6.57	5.17	6.43	5.01	7.25	6.39	6.3	5.13	6.39	5.14	7.45	6.33	6.52	6.01	6.42	5.96	6.75	6.32	6.31	5.97	6.32	5.97	6.74	0.44	0.94	-0.28	0.69	-0.45	1.54	0.6	0.7	-0.24	0.6	-0.03	1.66	1.17
ALOX5	1.01448	0.0175087	1.84663	0.501592	ENSG00000012779.11	9.53	10.48	8.44	10	10.97	10.28	10.31	10.42	8.8	10.4	10.89	10.38	9.66	10.23	9.01	9.95	10.55	10.1	10.09	10.16	9.11	10.15	10.49	10.14	3.04	4.17	2.35	3.61	4.7	3.94	3.76	4.1	2.7	3.93	4.61	3.93	1.62
DNAH2	1.02987	0.0241538	2.07312	0.581482	ENSG00000183914.14	7.39	8.3	6.43	7.85	9.1	7.96	7.91	8.79	6.5	8.17	9.62	8.43	7.59	8.09	7.17	7.84	8.53	7.9	7.77	8.27	7.11	7.91	8.79	8.06	-0.97	0.34	-1.23	-0.32	1.05	0.03	-0.57	0.42	-1.32	-0.41	1.55	0.38	2.29
CABP4	1.0856	0.0267089	2.34219	0.666276	ENSG00000175544.14	6.01	6.62	4.79	6.32	5.26	7.21	5.9	7.34	5.05	6.81	4.68	7.58	6.39	6.69	6	6.54	6.29	6.86	6.21	6.77	5.98	6.53	5.91	6.88	-0.21	-0.11	-0.75	-0.16	-0.95	0.25	-0.2	0.72	-0.87	0.21	-1.63	1.13	2.29
F5	1.18417	0.0311522	3.48144	1.00933	ENSG00000198734.12	7.7	9.87	7.52	8.78	5.58	11.71	7.58	10.86	7.77	8.81	4.44	11.44	8.25	9.8	8.23	9.03	7.19	10.92	8.02	10.28	8.12	8.79	6.45	10.72	1.16	3.54	1.47	2.35	0.28	4.94	0.95	4.04	1.4	1.68	0.09	4.79	3.09
AGR2	1.19651	0.0166126	2.10601	0.567939	ENSG00000106541.12	15.32	16.85	13.79	16.09	17.22	16.69	15.46	16.85	14.24	16.19	17.39	16.51	15.41	16.51	14.6	15.96	16.79	16.4	15.48	16.5	14.64	16	16.92	16.25	9.44	11.23	8.37	10.34	11.67	11.05	9.67	11.3	8.84	10.45	11.89	10.95	2.61
HSPA4L	1.24959	0.0138312	2.04977	0.540194	ENSG00000164070.12	6.76	8.61	6.85	7.69	10.06	7.99	6.71	8.51	6.91	7.81	10.48	8.44	7.28	8.23	7.3	7.76	9.12	7.85	7.18	8.1	7.27	7.72	9.38	8.06	-0.57	1.47	-0.15	0.45	2.8	0.89	-0.39	1.23	-0.12	0.45	3.08	1.11	1.6
SPINK4	1.25487	0.0284407	3.61627	1.03725	ENSG00000122711.9	6.97	10.15	4.45	8.56	11.26	9.68	5.87	10.47	5.74	8.41	10.96	10.01	8.08	9.77	7.04	8.92	10.63	9.4	6.81	9.89	6.74	8.38	10.27	9.54	3.41	6.86	1.61	5.13	8.02	6.36	2.49	6.97	2.67	5.12	7.74	6.29	4.73
ABLIM3	1.27295	0.00939351	1.90485	0.483657	ENSG00000173210.20	9.38	9.14	7.49	9.26	8.92	9.23	9.85	9.27	7.38	9.56	9.21	10.11	9.24	9.09	8.12	9.17	8.89	9.17	9.48	9.1	8.03	9.28	9.06	9.65	1.83	1.85	0.43	1.84	1.83	1.85	2.52	2.15	0.38	2.35	2	2.92	1.89
CLDN14	1.27933	0.0244123	2.78215	0.781835	ENSG00000159261.12	4.79	5.56	2.74	5.18	2.74	6.77	5.12	6.89	3.03	5.67	2.34	7.05	5.45	5.77	5.22	5.61	5.17	6.04	5.41	5.92	5.13	5.53	5.1	5.98	-0.53	0.53	-1.69	0	-2.08	1.65	-0.09	1.62	-1.62	0.49	-2.66	2.1	3.86
C19orf38	1.30532	0.0175087	2.37208	0.644283	ENSG00000214212.9	5.06	6.48	4.46	5.77	7.59	6.01	4.93	6.21	4.81	5.56	7.22	6.19	5.65	6.15	5.57	5.9	6.56	5.97	5.58	5.92	5.56	5.73	6.3	5.91	-0.46	1.13	-0.55	0.34	2.29	0.64	-0.48	0.9	-0.32	0.05	1.97	0.87	1.4
LIPH	1.33637	0.000417447	1.5224	0.310474	ENSG00000163898.10	11.74	12.38	10.79	12.06	12.56	12.3	11.67	12.4	11.02	12.1	13	12.23	11.73	12.18	11.1	11.95	12.32	12.12	11.67	12.19	11.23	11.97	12.63	12.07	4.23	5.13	3.69	4.68	5.41	5	4.39	5.15	3.76	4.6	5.93	5.01	1.38
ANG	1.40915	0.00376586	1.81097	0.425226	ENSG00000214274.10	10.28	11.09	9.19	10.69	10.59	11.31	10.3	11.18	9.52	10.89	11.08	11.74	10.31	10.86	9.62	10.58	10.5	11.01	10.29	10.9	9.78	10.69	10.83	11.3	4.91	5.94	4.25	5.42	5.59	6.08	5.09	6.11	4.52	5.59	6.1	6.11	1.66
BTN1A1	1.42788	0.0236161	3.48616	0.974157	ENSG00000124557.14	2.37	4.31	1.05	3.34	3.27	4.76	3.39	5.92	2.19	4.02	1.78	6.17	4.52	4.93	4.47	4.73	4.68	5.04	4.49	4.94	4.41	4.56	4.39	5	-3.85	-1.82	-4.13	-2.83	-3.26	-1.2	-3.43	-0.92	-3.94	-2.97	-4.75	-0.68	3.73
GALNT5	1.43328	0.000268118	1.58176	0.312876	ENSG00000136542.9	10.88	11.94	10.31	11.41	12.25	11.81	11.07	12.15	10.66	11.68	12.16	11.88	10.99	11.7	10.59	11.34	11.92	11.61	11.08	11.84	10.8	11.51	11.85	11.65	2.28	3.54	2.05	2.91	4.01	3.33	2.2	3.81	2.46	3.43	3.89	3.6	1.49
KLHL35	1.46305	0.0068127	2.01966	0.497537	ENSG00000149243.16	6.39	8.5	6.96	7.45	9.49	8.08	6.42	8.4	6.69	7	9.76	7.54	7.04	8.11	7.25	7.57	8.65	7.88	7	7.97	7.11	7.25	8.81	7.5	0.99	3.4	2.03	2.19	4.43	2.96	0.92	3.4	1.79	1.76	4.77	2.5	1.71
CHST5	1.49308	0.0177506	2.88848	0.785978	ENSG00000135702.15	5.96	8.62	4.04	7.29	6.88	9.37	8.15	9.01	4.82	8.88	6.35	9.02	7.58	8.3	6.61	7.94	7.43	8.68	7.88	8.42	6.32	8.34	6.91	8.43	0.25	2.7	-1.06	1.48	1.26	3.32	1.18	2.98	-0.62	2.7	0.88	3.1	4.19
EIF5AL1	1.50879	0.00791999	2.13834	0.534261	ENSG00000253626.4	6.15	7.23	5.11	6.69	8.44	6.71	6.18	7.12	5.04	6.75	7.9	6.85	6.43	6.82	6.14	6.63	7.38	6.58	6.37	6.72	6.07	6.57	7.07	6.61	-1.32	-0.02	-1.98	-0.67	1.22	-0.55	-1.36	-0.03	-2.03	-0.68	0.67	-0.45	2.08
MS4A8	1.51356	0.0147679	2.57586	0.683571	ENSG00000166959.8	6.67	8.9	6.35	7.78	7.36	9.56	8.54	9.49	5.94	8.87	8.57	9.85	7.99	8.71	7.3	8.35	7.88	9.07	8.32	8.94	6.99	8.53	8.34	9.18	1.37	3.44	1.03	2.4	2.02	4.05	2.59	4.03	0.53	3.27	3.2	4.18	3.55
SCIN	1.52339	0.00319598	1.90261	0.441669	ENSG00000006747.15	8.61	11.02	8.81	9.81	9.85	11.52	8.53	11.41	9.19	9.71	9.54	11.58	9.06	10.6	9.18	9.83	9.78	10.94	8.94	10.87	9.34	9.68	9.57	10.99	1.63	4.22	2.22	2.92	3.15	4.67	1.72	4.47	2.74	3.1	2.92	4.7	2.22
RP11-903H12.5	1.54839	0.00153623	1.83491	0.407692	ENSG00000259171.1	9.23	10.37	8.26	9.8	10.02	10.52	9.93	10.38	8.92	10.25	10.55	10.37	9.37	10.05	8.79	9.71	9.82	10.15	9.74	10.05	9.1	9.96	10.16	10.04	3.43	4.78	2.82	4.1	4.45	4.92	4.15	4.87	3.34	4.47	4.96	4.83	1.46
UGT2B7	1.56921	0.015759	2.8663	0.769064	ENSG00000171234.14	4.96	7.15	4.29	6.06	8.31	6.65	5.83	7.18	4.92	6.44	9.11	7.08	6.49	6.99	5.94	6.74	7.56	6.74	6.2	6.82	5.89	6.47	7.95	6.77	-0.49	1.3	-1.25	0.41	2.46	0.8	-0.27	1.45	-1.11	0.25	3.25	1.36	2.26
AMN	1.5702	0.00184838	1.88216	0.423634	ENSG00000166126.11	9.52	10.48	8.53	10	10.05	10.67	9.55	10.45	9.17	9.93	9.94	11.36	9.62	10.22	9	9.92	9.91	10.35	9.57	10.18	9.33	9.82	9.83	10.82	4.34	5.66	3.91	5	5.44	5.76	4.33	5.66	4.12	4.91	5.37	6	1.28
PON3	1.5721	0.0151537	2.74356	0.72995	ENSG00000105852.11	6.17	8.55	6.12	7.36	8.94	8.38	6.7	8.77	6.81	7.35	9.03	8	6.96	8.31	6.96	7.64	8.35	8.29	7.04	8.24	7.09	7.38	8.41	7.76	0.63	3.15	1.06	1.89	3.59	2.97	1.22	3.34	1.69	1.8	3.78	2.22	1.96
ALPI	1.6099	0.0152218	2.86725	0.764064	ENSG00000163295.5	4.53	6.28	3.61	5.4	4.35	7.1	4.52	6.29	4.08	5.12	4.89	6.57	5.39	6.01	5.49	5.7	5.42	6.26	5.34	5.87	5.25	5.48	5.42	5.98	-2.21	-0.27	-2.1	-1.24	-1.98	0.46	-2.13	-0.16	-2.28	-1.72	-2.14	-0.12	2.21
LPCAT4	1.90578	0.000129145	2.04193	0.390396	ENSG00000176454.14	11.59	11.83	10.14	11.71	12.64	11.49	11.67	11.78	10.14	11.71	12.17	11.39	11.49	11.67	10.51	11.58	12.27	11.42	11.54	11.62	10.51	11.57	11.9	11.34	5.47	5.9	4.35	5.68	6.83	5.5	5.75	5.77	4.22	5.75	6.42	5.66	1.64
GRAMD1B	1.9189	0.00381406	2.4143	0.567667	ENSG00000023171.19	8.9	9.26	7.3	9.08	8.76	9.48	9.35	9.11	7.4	9.24	8.6	9.49	8.86	9.1	7.95	8.98	8.81	9.22	9.09	8.93	7.95	9.01	8.62	9.18	1.1	1.67	0.04	1.39	0.95	1.98	1.14	1.47	-0.33	1.14	-0.18	2.17	1.71
PRDM8	1.94112	0.00654958	2.67003	0.655005	ENSG00000152784.16	4.65	6.61	4.59	5.63	6.83	6.52	4.41	6.56	5.06	5.67	7.04	6.09	5.64	6.18	5.57	5.91	6.2	6.18	5.47	6.07	5.6	5.76	6.25	5.89	-1.75	0.71	-1.36	-0.52	0.66	0.74	-1.46	0.42	-0.76	-0.22	0.62	-0.09	1.5
PRSS2	1.95162	0.0135236	3.94325	1.03581	ENSG00000275896.6	2.75	6.73	1.26	4.74	4.15	7.83	4.04	6.17	3.42	4.65	4.65	7.84	5.17	7.34	4.64	6.25	5.23	8.24	4.67	6.11	4.36	5.02	5.02	7.31	-1.08	2.2	-1.88	0.56	-0.1	3.19	-0.84	1.65	-0.99	-0.08	0.2	3.11	2.75
BOLA2	1.96385	0.00482836	2.57199	0.617285	ENSG00000183336.8	7.6	6.29	3.04	6.95	5.99	6.42	7.49	6.87	4.09	7.39	5.4	7.07	6.94	6.5	5.91	6.72	6.35	6.57	6.87	6.61	5.9	6.82	6.14	6.69	2.75	1.56	-1.24	2.15	1.16	1.73	2.65	2.03	-0.57	2.42	0.92	2.15	2.78
ULBP2	1.96494	0.00149636	2.28529	0.504835	ENSG00000131015.5	5.52	7.55	5.41	6.54	8.74	7.04	5.81	7.67	5.39	6.98	8.57	7.14	6.33	7.04	6.24	6.69	7.59	6.81	6.3	7.02	6.18	6.71	7.48	6.78	-0.22	1.92	-0.01	0.85	3.22	1.37	0.05	2.09	-0.15	1.36	3.02	1.41	2.28
HSD17B2	2.12811	0.00851736	3.2914	0.826895	ENSG00000086696.11	8.97	11.27	5.96	10.12	10.57	11.58	9.27	11.62	7.37	10.54	9.71	11.97	9.25	10.77	8.25	10.01	10.28	10.98	9.35	11	8.19	10.2	9.62	11.27	3.21	5.68	1.16	4.44	5	5.97	3.45	6.12	1.65	5.07	4.26	6.5	4.25
TRIM7	2.18867	0.00438115	2.85964	0.679198	ENSG00000146054.18	7.33	9.31	5.54	8.32	10.19	8.94	8.03	9.78	5.89	8.94	10.28	8.94	7.84	8.83	7.06	8.34	9.37	8.6	7.98	9.09	6.96	8.53	9.43	8.53	2.01	3.96	0.62	2.98	4.98	3.53	2.61	4.44	0.5	3.51	5.01	3.53	3.89
DUSP4	2.19165	0.00153623	2.5838	0.57361	ENSG00000120875.9	10.88	11.04	8.28	10.96	12.33	10.49	11.18	11.45	7.86	11.3	12.09	11.15	10.71	10.85	9.12	10.78	11.76	10.46	10.89	11.09	8.79	10.98	11.56	10.87	3.08	3.49	0.84	3.28	4.84	2.91	3.36	3.9	0.51	3.6	4.59	3.55	3.59
CYP3A4	2.35529	0.0085522	4.13901	1.04093	ENSG00000160868.15	5.05	6.86	3.14	5.96	4.59	7.84	5.19	6.96	3.95	5.25	3.91	7.08	5.81	7.3	5.55	6.56	5.83	7.93	5.75	6.64	5.37	5.77	5.3	6.72	-1.25	1.23	-1.71	-0.01	-0.45	1.95	-1.29	1.1	-1.43	-0.75	-1.16	1.39	3.01
LCK	2.46251	0.000549029	2.80254	0.583417	ENSG00000182866.17	7.63	9.17	7.02	8.4	9.01	9.24	7.72	8.85	7.02	8.47	8.76	8.93	8.02	8.88	7.58	8.45	8.71	8.96	7.91	8.58	7.54	8.35	8.53	8.64	1.29	2.89	0.93	2.09	2.82	2.92	1.33	2.64	0.99	2.22	2.56	2.72	1.83
DEGS2	2.46738	4.69096e-05	2.67641	0.487803	ENSG00000168350.8	9.81	9.82	7.56	9.82	8.26	10.49	9.97	10.81	7.85	10.06	8.05	10.89	9.63	9.68	8.29	9.65	8.63	10.12	9.71	10.29	8.4	9.77	8.51	10.35	3.39	3.64	2.48	3.51	1.89	4.39	3.5	4.2	2.31	3.59	1.87	4.57	2.96
RP11-77K12.7	2.46997	0.0040247	3.30445	0.779907	ENSG00000260092.1	5.44	6.81	3.74	6.12	2.49	8.65	6.26	8.95	4.44	8.07	4.8	9.09	7.1	7.57	6.11	7.33	6.62	7.97	6.66	8.13	5.94	7.59	6.05	8.22	0.06	1.48	-1.29	0.77	-1.56	2.78	0.56	3	-0.98	2.28	-1.6	3.38	4.51
MARCO	2.49114	0.000962894	2.91118	0.626948	ENSG00000019169.11	7.7	8.99	6.32	8.35	9.13	8.93	7.86	9.3	7.25	8.67	9.63	9.06	8.06	8.72	7.25	8.39	8.83	8.67	7.94	8.83	7.58	8.42	9.05	8.67	1.8	3.21	1.01	2.51	3.51	3.08	2.06	3.62	1.15	3.09	4.01	3.34	2.05
TFF1	2.54788	0.00503989	3.72374	0.898341	ENSG00000160182.3	11.75	12.44	8.07	12.09	12.48	12.43	11.36	13.33	7.84	11.92	14.17	12.49	11.66	12.2	9.57	11.93	12.32	12.15	11.3	12.79	9.11	11.71	13.44	12.13	7.89	8.8	4.5	8.35	8.91	8.75	7.55	9.75	4.27	7.86	10.59	8.9	5.49
PLA2G2A	2.55738	0.00438429	3.57297	0.851091	ENSG00000188257.12	8.6	10.98	8.15	9.79	12.09	10.51	8.6	10.64	8.29	9.3	12.41	9.18	9.15	10.67	8.71	9.91	11.48	10.33	8.91	10.35	8.71	9.37	11.67	9.29	3.71	6.24	3.64	4.97	7.45	5.72	3.39	5.91	4	4.53	7.84	4.38	2.35
CREG2	2.72653	0.00204292	3.46547	0.784386	ENSG00000175874.10	4.67	6.66	4.06	5.66	5.23	7.27	4.42	5.84	4.75	5.63	5.64	6.04	5.76	6.45	5.5	6.11	6.14	6.59	5.47	5.88	5.54	5.81	5.81	5.96	-1.03	0.81	-1.45	-0.11	0.11	1.1	-1.22	-0.1	-1.78	-0.16	-0.13	-0.08	1.09
PIWIL1	2.79033	9.12789e-05	3.10336	0.581304	ENSG00000275051.2	4.71	9.75	6.18	7.23	10.11	9.6	5.71	10.02	6.14	8.26	10.96	9.76	7.12	9.08	7.11	8.1	9.34	8.97	6.83	9.23	6.94	8.06	9.91	9.05	-1.12	3.09	0.02	0.98	3.59	2.87	-0.77	3.3	-0.01	1.75	4.29	2.95	3.88
CCNP	2.79192	0.000360069	3.19935	0.646931	ENSG00000105219.10	6.41	7.65	4.67	7.03	8.28	7.38	6.42	8.09	5.29	7.18	8.41	7.22	6.65	7.25	6.17	6.95	7.49	7.14	6.59	7.38	6.19	6.91	7.56	6.93	1.41	2.49	-0.01	1.95	2.98	2.28	0.96	2.77	0.66	2.36	2.83	2.17	2.8
AADAC	2.79815	0.00153623	3.48954	0.776174	ENSG00000114771.14	4.41	6.7	3.5	5.56	9.35	5.57	5.24	6.46	4.53	5.59	9.04	5.57	5.95	6.43	5.58	6.19	7.48	5.98	5.74	6.21	5.55	5.85	7.46	5.84	-0.87	1.27	-1.3	0.2	3.95	0.12	-0.24	0.96	-0.54	0.2	3.67	0.02	1.93
MYBPC1	2.84068	0.00335683	3.94384	0.91921	ENSG00000196091.15	6.69	6.01	3.5	6.35	5.1	6.41	6.19	6.79	3.73	6.51	3.05	7.09	7	6.57	4.95	6.78	6.1	6.77	6.19	6.6	4.83	6.4	4.54	6.81	-0.04	-0.18	-2.58	-0.11	-0.64	0.02	-1.04	0.37	-2.26	-0.6	-2.35	0.82	3.06
TM4SF4	3.3842	0.00153623	4.58839	1.0187	ENSG00000169903.7	6.28	9.47	4.56	7.88	6.64	10.69	7.45	10.5	4.67	8.16	7.54	11.3	7.69	9.41	6.49	8.55	8.05	9.99	7.6	9.76	6.17	8.06	7.66	10.37	1.25	4.19	-0.29	2.72	1.84	5.2	1.59	4.94	-0.36	2.48	2.3	5.67	5.83
ARX	3.46233	0.00111222	4.53741	0.985388	ENSG00000004848.8	1.19	6.53	-0.39	3.86	6.16	6.69	3.88	6.33	-0.15	5.64	6.22	6.45	5.05	5.77	4.91	5.41	5.6	5.84	4.98	5.64	4.62	5.39	5.6	5.69	-2.67	0.63	-3.94	-1.02	0.74	0.58	-1.68	0.61	-5.13	0.26	0.83	0.57	6.48
NXF3	3.9008	0.000104634	4.66106	0.880982	ENSG00000147206.17	4.79	5.7	1.75	5.25	6.29	5.45	3.83	5.86	2.33	4.86	7.43	5.29	5.4	5.66	4.81	5.53	5.99	5.51	4.94	5.51	4.74	5.18	6.16	5.31	-0.51	-0.03	-2.33	-0.27	0.31	-0.18	-1.34	-0.31	-1.91	-1.13	0.57	-0.81	3.53
CTSE	4.18992	9.12789e-05	5.08138	0.953817	ENSG00000196188.12	9.13	12.41	6.87	10.77	12.27	12.47	9.09	12.22	6.84	10.84	11.49	12.95	9.57	11.83	8.37	10.7	11.69	11.89	9.36	11.64	8.05	10.59	11.07	12.21	2.3	5.85	0.65	4.08	5.77	5.89	2.21	5.71	0.85	4.55	4.96	6.45	5.38
JSRP1	4.31332	6.03405e-07	4.89815	0.775158	ENSG00000167476.10	5.7	5.76	1.85	5.73	5.81	5.73	6.06	5.14	2.82	6	4.33	5.96	5.76	5.85	5.02	5.8	5.84	5.86	5.72	5.46	5.04	5.7	5.25	5.68	1.93	2.25	-1.07	2.09	2.27	2.24	2.29	1.58	-0.52	2.23	0.81	2.36	2.32
REG4	4.34423	0.000289968	5.59597	1.11387	ENSG00000134193.15	9.87	16.16	6.44	13.02	16.03	16.21	11.77	16.49	7.09	15.13	16.29	16.69	12.13	15.37	10.3	13.75	15.27	15.41	12.04	15.62	9.67	14.53	15.46	15.78	4.25	10.67	1.28	7.46	10.62	10.68	6.46	11.03	1.81	9.55	10.88	11.18	9.4
TFF2	4.39492	0.000129145	5.47251	1.04531	ENSG00000160181.9	7.11	9.53	5.17	8.32	9.57	9.52	6.32	10.19	4.81	8.45	12.82	8.73	7.72	9.76	6.53	8.74	10.37	9.5	6.94	9.66	6.17	8.32	11.85	8.52	2.81	5.52	1.28	4.16	5.68	5.45	1.86	6.19	0.96	4.2	8.86	4.74	5.38
FEZF1	5.66472	4.31832e-10	6.34226	0.835351	ENSG00000128610.12	2.76	7.66	-3.15	5.21	7.01	7.94	4.47	7.97	-6.64	6.86	6.67	8.47	5.8	6.76	5.19	6.28	6.38	6.92	5.52	6.85	5.13	6.3	6.21	7.13	-1.19	2.64	-4.86	0.72	1.96	2.93	0.18	2.97	-6.64	1.7	1.73	3.29	14.61
ANXA10	6.54439	1.19333e-07	8.0119	1.20935	ENSG00000109511.12	0.8	6.87	-3.22	3.83	5.74	7.35	-2.24	6.86	-6.64	6.13	5.65	8.3	6.46	7.22	4.4	6.84	5.9	7.79	4.47	6.57	4.27	6.11	5.83	7.66	-1.91	1.51	-5.13	-0.2	0.52	1.94	-4.86	1.57	-6.64	0.83	0.21	2.98	13.5

## Sheet: KRASvsBRAF
Gene	log2FoldChange	padj	unshrunken_log2FoldChange	unshrunken_lfcSE	ENSG	KRAS_normcount_mean	BRAF_normcount_mean	WT_normcount_mean	KRAS+BRAF_normcount_mean	BRAF_msi_normcount_mean	BRAF_mss_normcount_mean	KRAS_normcount_median	BRAF_normcount_median	WT_normcount_median	KRAS+BRAF_normcount_median	BRAF_msi_normcount_median	BRAF_mss_normcount_median	KRAS_rlog_mean	BRAF_rlog_mean	WT_rlog_mean	KRAS+BRAF_rlog_mean	BRAF_msi_rlog_mean	BRAF_mss_rlog_mean	KRAS_rlog_median	BRAF_rlog_median	WT_rlog_median	KRAS+BRAF_rlog_median	BRAF_msi_rlog_median	BRAF_mss_rlog_median	KRAS_tpm_mean	BRAF_tpm_mean	WT_tpm_mean	KRAS+BRAF_tpm_mean	BRAF_msi_tpm_mean	BRAF_mss_tpm_mean	KRAS_tpm_median	BRAF_tpm_median	WT_tpm_median	KRAS+BRAF_tpm_median	BRAF_msi_tpm_median	BRAF_mss_tpm_median	med_normcount_foldchange_kras_braf
UST	-3.16795	0.000118949	-3.81418	0.700996	ENSG00000111962.8	5.44	7.98	6.69	6.71	8.78	7.64	5.55	7.26	6.89	6.61	9.22	6.61	6.41	7.92	7.01	7.17	8.16	7.81	6.39	7.2	7	6.85	8.43	6.85	-1.3	1.12	-0.16	-0.09	2	0.74	-1.11	0.5	-0.39	-0.12	2	0.04	-1.71
CPS1	-2.89053	0.000288969	-3.40847	0.652929	ENSG00000021826.17	5.16	6.99	7.71	6.08	7.21	6.89	4.34	6.83	7.58	5.31	6.16	7.05	6.16	7.12	7.66	6.64	7.23	7.07	5.59	6.89	7.37	6.03	6.5	7.02	-1.33	0.13	0.98	-0.6	0.52	-0.03	-1.6	-0.43	0.5	-1.03	-0.23	-0.59	-2.49
FER1L6	-2.85053	0.000653571	-3.42511	0.684275	ENSG00000214814.7	3.16	7.29	1.42	5.23	7.84	7.06	3.76	7.5	1.76	5.44	8.73	7.06	5.4	6.58	5.45	5.99	6.84	6.47	5.27	6.57	5.07	5.68	7.25	6.34	-4.02	-0.75	-4.37	-2.39	-0.14	-1.01	-3.94	-0.55	-5.35	-2.52	0.72	-0.9	-3.74
AQP5	-2.76015	0.00450546	-4.8272	1.10109	ENSG00000161798.7	3.35	5.19	4.53	4.27	-1.86	8.21	2.35	8.01	3.56	4.12	-6.64	8.84	5.23	7.43	5.93	6.33	5.45	8.28	4.85	7.39	5.11	5.28	4.6	8.04	-2.07	0.92	-0.53	-0.58	-3.59	2.85	-3.2	2.71	-1.35	-1.29	-6.64	3.61	-5.66
CYP3A4	-2.60637	0.00469666	-3.65748	0.837358	ENSG00000160868.15	5.05	6.86	3.14	5.96	4.59	7.84	5.19	6.96	3.95	5.25	3.91	7.08	5.81	7.3	5.55	6.56	5.83	7.93	5.75	6.64	5.37	5.77	5.3	6.72	-1.25	1.23	-1.71	-0.01	-0.45	1.95	-1.29	1.1	-1.43	-0.75	-1.16	1.39	-1.77
RSAD2	-2.53374	0.00359821	-3.19987	0.710391	ENSG00000134321.13	5.91	8.32	8.19	7.11	9.34	7.88	6.68	8.19	8.26	6.87	8.83	7.61	7.03	8.25	8.11	7.64	9.07	7.91	7.2	8.04	8.08	7.3	8.43	7.69	-0.79	1.57	1.57	0.39	2.86	1.02	-0.34	1.23	1.66	0.38	2.35	0.56	-1.51
PRSS2	-2.43578	0.00732089	-3.88362	0.924885	ENSG00000275896.6	2.75	6.73	1.26	4.74	4.15	7.83	4.04	6.17	3.42	4.65	4.65	7.84	5.17	7.34	4.64	6.25	5.23	8.24	4.67	6.11	4.36	5.02	5.02	7.31	-1.08	2.2	-1.88	0.56	-0.1	3.19	-0.84	1.65	-0.99	-0.08	0.2	3.11	-2.13
GBP4	-2.31946	0.00359851	-2.83706	0.635298	ENSG00000162654.9	7.78	9.93	9.18	8.86	11.95	9.06	8.17	9.97	8.86	8.98	12.4	9.64	8.38	9.76	9.22	9.07	11.18	9.15	8.53	9.7	8.96	9.03	11.5	9.47	0.73	3.04	2.57	1.88	4.73	2.32	1.19	2.82	2.37	1.91	5.45	2.47	-1.8
STK31	-2.26162	0.00359851	-2.74452	0.615484	ENSG00000196335.13	6.93	8.7	7.3	7.81	10.09	8.11	7.15	8.8	6.75	7.82	10.46	8.14	7.41	8.51	7.66	7.96	9.31	8.17	7.48	8.43	7.28	7.84	9.56	8.02	0.21	1.94	0.86	1.08	3.12	1.43	0.53	1.76	0.59	1.08	3.82	1.44	-1.65
PON3	-2.16169	0.00732089	-2.91425	0.695266	ENSG00000105852.11	6.17	8.55	6.12	7.36	8.94	8.38	6.7	8.77	6.81	7.35	9.03	8	6.96	8.31	6.96	7.64	8.35	8.29	7.04	8.24	7.09	7.38	8.41	7.76	0.63	3.15	1.06	1.89	3.59	2.97	1.22	3.34	1.69	1.8	3.78	2.22	-2.07
KLHL35	-2.15747	0.00236032	-2.46179	0.525483	ENSG00000149243.16	6.39	8.5	6.96	7.45	9.49	8.08	6.42	8.4	6.69	7	9.76	7.54	7.04	8.11	7.25	7.57	8.65	7.88	7	7.97	7.11	7.25	8.81	7.5	0.99	3.4	2.03	2.19	4.43	2.96	0.92	3.4	1.79	1.76	4.77	2.5	-1.98
MCOLN3	-2.12014	0.00688761	-2.77487	0.657696	ENSG00000055732.13	4.19	6.65	5.32	5.42	6.87	6.56	4.81	7.07	6.19	5.38	6.9	7.7	5.79	6.58	6.22	6.18	6.46	6.63	5.81	6.54	6.22	5.94	6.47	6.84	-2.39	0.1	-0.93	-1.15	0.44	-0.04	-1.75	0.6	-0.28	-1.1	0.42	1.22	-2.26
CXCL10	-1.84211	0.0172104	-3.48437	0.899204	ENSG00000169245.6	6.12	8.78	8.64	7.45	10.69	7.96	6.38	8.65	8.43	7.15	9.6	7.98	7.25	8.75	8.57	8	9.99	8.22	7.16	8.5	8.35	7.57	9.14	8.06	0.77	3.56	3.59	2.17	5.56	2.71	0.94	3.44	3.42	2.04	4.46	2.58	-2.27
ABCA3	-1.78044	0.00663152	-2.20275	0.520455	ENSG00000167972.14	6.94	9.41	6.81	8.18	9.68	9.3	6.82	9.2	6.73	8.46	10.7	8.84	7.54	8.88	7.52	8.21	9.09	8.8	7.39	8.72	7.35	8.25	9.73	8.49	-0.57	1.79	-0.21	0.61	2.27	1.59	-0.3	1.29	-0.65	0.68	3.05	1.27	-2.38
BST2	-1.70628	0.00450546	-2.00109	0.455716	ENSG00000130303.14	10.28	12.16	11.02	11.22	12.95	11.82	10.36	11.89	11	10.91	12.91	11.82	10.62	11.92	11.14	11.27	12.5	11.67	10.64	11.7	11.09	11.01	12.45	11.65	5.01	7.12	6.11	6.06	7.98	6.75	4.87	6.77	6.2	5.86	7.96	6.57	-1.53
DACT2	-1.68599	0.0211984	-3.47857	0.916705	ENSG00000164488.12	0.68	5.64	2.79	3.16	4.53	6.11	3.04	6.35	4.71	4.54	6.42	6.29	4.94	5.5	5.17	5.22	5.39	5.55	4.9	5.53	5.11	5.08	5.55	5.5	-3.4	-0.09	-1.91	-1.75	-0.75	0.19	-2.91	0.07	-1.26	-1.21	0.58	-0.45	-3.31
IFIT1	-1.5449	0.0172104	-2.33058	0.6016	ENSG00000185745.10	7.09	8.94	9.39	8.01	9.85	8.54	7.01	8.54	9.22	7.8	8.72	8.19	7.81	8.88	9.19	8.34	9.51	8.61	7.72	8.57	9.01	8.14	8.68	8.36	-0.4	1.68	2.24	0.64	2.65	1.27	-0.45	1.34	2.31	0.49	1.53	1.12	-1.53
ALPI	-1.51511	0.0218438	-2.55136	0.67553	ENSG00000163295.5	4.53	6.28	3.61	5.4	4.35	7.1	4.52	6.29	4.08	5.12	4.89	6.57	5.39	6.01	5.49	5.7	5.42	6.26	5.34	5.87	5.25	5.48	5.42	5.98	-2.21	-0.27	-2.1	-1.24	-1.98	0.46	-2.13	-0.16	-2.28	-1.72	-2.14	-0.12	-1.77
TUBAL3	-1.46978	0.0139366	-2.03621	0.512227	ENSG00000178462.12	6.08	7.86	5.7	6.97	6.46	8.45	6.19	7.73	5.85	7.23	7.12	8.33	6.65	7.45	6.69	7.05	6.8	7.73	6.64	7.31	6.52	7.06	7.02	7.63	-0.21	1.77	-0.18	0.78	0.5	2.31	-0.16	1.73	0.06	0.82	1.11	2.19	-1.54
IFIT3	-1.37603	0.0211984	-2.17913	0.574222	ENSG00000119917.15	7.92	9.72	9.99	8.82	10.9	9.21	8.11	9.5	9.69	8.24	10.35	8.89	8.53	9.63	9.8	9.08	10.45	9.28	8.58	9.44	9.57	8.66	10.01	9.05	1.15	3.19	3.6	2.17	4.44	2.65	1.25	3.03	3.48	1.87	3.92	2.42	-1.39
DAPK1	-1.36803	0.00636368	-1.67967	0.393481	ENSG00000196730.13	9.09	11.05	9.54	10.07	11.41	10.9	9.55	11.05	9.62	10.3	11.17	10.76	9.48	10.73	9.77	10.1	10.98	10.62	9.71	10.72	9.75	10.2	10.8	10.51	1.16	3.4	2.19	2.28	3.78	3.24	1.62	3.3	2.18	2.94	3.56	2.95	-1.5
PAG1	-1.31928	0.00316629	-1.51973	0.33272	ENSG00000076641.4	8.89	10.47	9.71	9.68	10.89	10.29	8.77	10.36	9.74	9.82	11.08	10.07	9.23	10.23	9.76	9.73	10.52	10.11	9.14	10.15	9.75	9.79	10.65	9.95	0.44	2.05	1.65	1.25	2.16	2.01	0.24	2.1	1.87	1.21	2.24	1.97	-1.59
DDX60	-1.31734	0.0236664	-2.23645	0.600902	ENSG00000137628.18	9.13	10.32	10.38	9.73	12.11	9.56	9.07	10.08	10.57	9.22	12.32	9.48	9.46	10.29	10.28	9.88	11.57	9.75	9.4	10.06	10.4	9.49	11.68	9.66	1.12	2.56	2.7	1.84	4.39	1.78	1.12	2.29	2.91	1.44	4.6	1.74	-1.01
SCIN	-1.27905	0.0172104	-1.88799	0.486977	ENSG00000006747.15	8.61	11.02	8.81	9.81	9.85	11.52	8.53	11.41	9.19	9.71	9.54	11.58	9.06	10.6	9.18	9.83	9.78	10.94	8.94	10.87	9.34	9.68	9.57	10.99	1.63	4.22	2.22	2.92	3.15	4.67	1.72	4.47	2.74	3.1	2.92	4.7	-2.88
PPM1K	-1.26463	0.0128253	-1.72797	0.43019	ENSG00000163644.15	7.32	8.89	8.32	8.11	9.55	8.61	7.45	8.8	8.39	8.01	8.86	8.7	7.84	8.66	8.33	8.25	9.06	8.49	7.86	8.57	8.34	8.13	8.61	8.52	-0.1	1.35	1.13	0.62	2.06	1.04	0.14	1.43	1.13	0.59	1.62	1.27	-1.35
SLC9A7	-1.26106	0.0249205	-2.18834	0.592461	ENSG00000065923.10	7.53	9.47	8.37	8.5	10.81	8.9	7.06	9.67	8.76	9	10.65	9.52	8.07	9.22	8.48	8.65	10.11	8.84	7.76	9.28	8.7	8.85	9.96	9.18	-0.68	0.96	0.37	0.14	2.64	0.24	-0.76	1.31	0.44	0.29	2.52	1.01	-2.61
CNTNAP2	-1.16128	0.022435	-1.87551	0.498921	ENSG00000174469.23	7.44	9.42	8.65	8.43	8.25	9.93	7.34	9.27	8.99	8.8	8.21	9.82	8.07	9.16	8.73	8.62	8.42	9.48	7.95	9.03	8.85	8.74	8.4	9.39	-0.41	1.75	1.12	0.67	0.61	2.24	-0.65	1.76	1.17	0.8	0.61	2.23	-1.93
CCDC152	-1.14113	0.032279	-2.21566	0.617479	ENSG00000198865.10	4.42	6.04	6.42	5.23	5.36	6.33	4.59	6.02	6.42	5	5.97	6.07	5.71	6.16	6.26	5.94	5.94	6.26	5.7	6.04	6.17	5.78	6.02	6.05	-1.32	0.36	1.11	-0.48	-0.32	0.65	-1.09	0.16	1.25	-0.53	0.18	0.15	-1.43
LGR4	-1.13141	0.00732089	-1.47875	0.353162	ENSG00000205213.14	10.45	11.86	11.43	11.16	12.43	11.62	10.5	11.56	11.54	11.2	12.18	11.55	10.74	11.7	11.4	11.22	12.12	11.52	10.76	11.48	11.46	11.22	11.92	11.47	3.06	4.68	4.37	3.87	5.35	4.39	3.06	4.44	4.44	4.04	5.11	4.1	-1.06
CCDC68	-1.03004	0.024577	-1.75309	0.47347	ENSG00000166510.14	7.72	9.53	7.74	8.63	10.51	9.12	7.55	9.59	7.59	8.71	11.1	9.42	8.11	9.16	8.13	8.63	9.8	8.88	7.96	9.16	7.99	8.61	10.19	9.05	0.8	2.75	1.27	1.77	3.81	2.29	0.76	2.57	1.23	2.16	4.31	2.52	-2.04
FAM216A	-1.01127	0.00732089	-1.36	0.324402	ENSG00000204856.12	6.3	7.6	7.47	6.95	7.73	7.54	6.39	7.78	7.52	6.96	7.97	7.73	6.93	7.39	7.34	7.16	7.44	7.37	6.94	7.46	7.34	7.12	7.54	7.44	1.1	2.67	2.65	1.89	2.92	2.57	1.12	2.81	2.66	1.88	3.1	2.65	-1.39
FAM72B	-0.978009	0.0475812	-2.28212	0.662516	ENSG00000188610.12	4.06	7.53	5.7	5.8	7.88	7.38	3.78	7.55	6.72	6.68	8.01	7.43	6.09	6.96	6.47	6.53	7.12	6.9	5.9	6.94	6.61	6.57	7.16	6.88	-1.83	1.51	0.01	-0.16	2.06	1.27	-2.31	1.48	1.29	0.66	2	0.95	-3.77
CD109	-0.927051	0.0497755	-2.20356	0.64445	ENSG00000156535.15	8.37	9.94	8.59	9.16	12.09	9.02	9.15	10.16	8.63	9.35	12.07	8.86	8.76	9.79	8.87	9.27	11.27	9.15	9.14	9.84	8.81	9.28	11.24	8.96	-0.17	1.73	0.59	0.78	3.93	0.79	0.67	2.01	0.62	1.08	3.89	0.6	-1.01
PNMA2	-0.923719	0.0497994	-2.19867	0.643346	ENSG00000240694.9	6.25	8.33	7.65	7.29	9.31	7.91	6.54	8.24	7.31	6.72	10.23	7.33	7.13	8.15	7.78	7.64	8.77	7.89	7.12	8.03	7.49	7.2	9.27	7.5	-1.17	0.84	0.27	-0.17	1.91	0.38	-1	0.81	0.07	-0.62	2.86	-0.04	-1.7
IFI16	-0.874573	0.0249205	-1.53272	0.414858	ENSG00000163565.19	10.32	11.71	10.98	11.01	12.7	11.28	10.28	11.99	10.69	10.92	12.55	11.41	10.58	11.53	11.02	11.05	12.25	11.22	10.54	11.72	10.81	10.96	12.13	11.3	3.91	5.54	5.04	4.73	6.61	5.08	3.68	5.85	4.91	4.87	6.47	5.24	-1.71
IRS1	-0.821305	0.0279731	-1.5045	0.41257	ENSG00000169047.6	9.54	11.04	9.84	10.29	10.67	11.2	9.78	11.03	10.24	10.24	10.24	11.13	9.82	10.8	10.04	10.31	10.53	10.91	9.93	10.78	10.23	10.24	10.24	10.84	1.54	3.12	2.19	2.33	2.71	3.3	1.61	3.01	2.34	2.55	2.6	3.1	-1.25
HS3ST3B1	-0.807599	0.0511774	-1.90881	0.562809	ENSG00000125430.9	4.91	6.56	6.55	5.73	7.24	6.27	5.1	6.99	6.61	5.54	7.2	6.81	6.04	6.54	6.54	6.29	6.8	6.42	6.03	6.6	6.45	6.12	6.69	6.53	-1.99	-0.66	-0.39	-1.32	0.15	-1.01	-1.81	-0.87	-0.18	-1.48	0.09	-1.49	-1.89
OSR2	-0.807337	0.0393492	-1.63456	0.463695	ENSG00000164920.9	6.32	8.09	7.07	7.2	8.66	7.84	5.95	8.15	7.09	7.68	8.59	8.12	7.02	7.76	7.36	7.39	8.05	7.64	6.84	7.76	7.25	7.52	8	7.74	0.45	2.33	1.5	1.39	2.9	2.09	0.35	2.52	1.34	1.74	3.03	2.46	-2.2
BTN1A1	-0.771418	0.0686512	-2.97214	0.914376	ENSG00000124557.14	2.37	4.31	1.05	3.34	3.27	4.76	3.39	5.92	2.19	4.02	1.78	6.17	4.52	4.93	4.47	4.73	4.68	5.04	4.49	4.94	4.41	4.56	4.39	5	-3.85	-1.82	-4.13	-2.83	-3.26	-1.2	-3.43	-0.92	-3.94	-2.97	-4.75	-0.68	-2.53
C19orf38	-0.755186	0.0609228	-2.00806	0.606859	ENSG00000214212.9	5.06	6.48	4.46	5.77	7.59	6.01	4.93	6.21	4.81	5.56	7.22	6.19	5.65	6.15	5.57	5.9	6.56	5.97	5.58	5.92	5.56	5.73	6.3	5.91	-0.46	1.13	-0.55	0.34	2.29	0.64	-0.48	0.9	-0.32	0.05	1.97	0.87	-1.28
HSPA4L	-0.742191	0.059411	-1.91336	0.575917	ENSG00000164070.12	6.76	8.61	6.85	7.69	10.06	7.99	6.71	8.51	6.91	7.81	10.48	8.44	7.28	8.23	7.3	7.76	9.12	7.85	7.18	8.1	7.27	7.72	9.38	8.06	-0.57	1.47	-0.15	0.45	2.8	0.89	-0.39	1.23	-0.12	0.45	3.08	1.11	-1.8
HLA-DQB1	-0.71894	0.0594448	-1.84723	0.556605	ENSG00000179344.16	10.48	12.08	11.03	11.28	12.96	11.71	10.63	11.91	11.23	11.49	13.06	11.7	10.8	11.9	11.27	11.35	12.57	11.62	10.85	11.74	11.26	11.44	12.59	11.59	4.96	6.88	5.94	5.92	7.78	6.5	5.25	6.7	6.02	6.1	7.91	6.55	-1.28
TP73	-0.700947	0.0519422	-1.64823	0.487204	ENSG00000078900.15	4.9	6.34	5.47	5.62	6.51	6.27	5.11	6.58	5.88	5.6	5.83	6.99	5.72	6.11	5.91	5.91	6.14	6.09	5.73	6.12	5.91	5.83	5.89	6.25	-1.93	-0.89	-1.32	-1.41	-0.19	-1.19	-1.75	-0.87	-1.11	-1.58	-0.71	-1.2	-1.47
ESCO1	-0.692862	0.0254787	-1.28098	0.347624	ENSG00000141446.11	9.24	10.39	9.72	9.82	10.32	10.42	9.1	10.32	9.69	9.91	10.36	10.29	9.47	10.21	9.76	9.84	10.15	10.24	9.37	10.15	9.74	9.88	10.17	10.12	2.68	3.84	3.47	3.26	3.81	3.86	2.62	3.96	3.51	3.14	3.95	3.99	-1.22
CXCL11	-0.69153	0.0799713	-2.48151	0.779431	ENSG00000169248.13	5.3	7.73	7.21	6.52	8.08	7.58	5.01	6.92	6.71	6.38	6.4	6.95	6.49	7.67	7.47	7.08	7.97	7.55	6.17	7.05	6.94	6.76	6.77	7.07	-0.08	2.45	2.04	1.18	2.92	2.25	-0.61	1.56	1.77	1.22	1.26	1.79	-1.91
ZMYND15	-0.685825	0.0310426	-1.33384	0.369894	ENSG00000141497.14	6.59	7.99	6.6	7.29	7.96	8.01	6.99	8.17	6.47	7.17	8.25	8.08	7	7.58	7.01	7.29	7.56	7.59	7.11	7.65	6.92	7.18	7.69	7.61	0.11	1.64	0.39	0.88	1.68	1.62	0.42	1.92	0.55	0.92	2.08	1.83	-1.18
ULBP2	-0.682954	0.0660193	-1.85769	0.56731	ENSG00000131015.5	5.52	7.55	5.41	6.54	8.74	7.04	5.81	7.67	5.39	6.98	8.57	7.14	6.33	7.04	6.24	6.69	7.59	6.81	6.3	7.02	6.18	6.71	7.48	6.78	-0.22	1.92	-0.01	0.85	3.22	1.37	0.05	2.09	-0.15	1.36	3.02	1.41	-1.86
GBP1	-0.644322	0.0641516	-1.70309	0.518602	ENSG00000117228.11	9.55	10.68	10.4	10.12	12.19	10.04	9.8	10.92	10.51	10.14	11.78	9.79	9.84	10.62	10.4	10.23	11.66	10.17	9.97	10.73	10.44	10.19	11.35	9.96	2.53	3.95	3.8	3.24	5.47	3.29	2.96	4.21	3.97	3.17	5.06	2.69	-1.12
IFIT2	-0.627134	0.0609228	-1.60104	0.484018	ENSG00000119922.11	7.6	8.84	8.78	8.22	9.81	8.42	7.45	8.55	8.76	8.31	9.25	8.44	8.04	8.74	8.71	8.39	9.37	8.47	7.94	8.53	8.65	8.39	8.95	8.46	0.53	2.07	2.04	1.3	3.11	1.62	0.52	1.81	2.19	1.25	2.55	1.76	-1.1
SUSD4	-0.626896	0.0861433	-2.17082	0.690036	ENSG00000143502.16	3.85	6.85	5.84	5.35	7.95	6.37	4.09	7.07	5.35	5.82	8.07	5.99	5.77	6.55	6.31	6.16	7.01	6.36	5.66	6.58	5.93	6.07	7.06	6.13	-2.04	0.25	-0.37	-0.89	1.3	-0.2	-1.88	0.49	-0.8	-0.67	1.22	-0.38	-2.98
PRSS35	-0.626038	0.085595	-2.1324	0.676906	ENSG00000146250.7	4.35	5.83	5.78	5.09	5.05	6.16	4.69	6.06	5.25	5.2	5.64	6.65	5.5	6	5.9	5.75	5.69	6.13	5.51	5.9	5.65	5.63	5.75	6.11	-2.16	-0.47	-0.39	-1.32	-1.21	-0.16	-1.75	-0.26	-0.88	-1.52	-0.64	0.36	-1.37
HLA-DPA1	-0.60144	0.0793333	-1.81298	0.568397	ENSG00000235844.8	10.84	12.32	11.67	11.58	13.39	11.86	10.91	12.19	11.77	11.56	12.8	11.98	11.18	12.19	11.75	11.68	12.98	11.85	11.16	12.05	11.75	11.61	12.5	11.9	4.58	6.3	5.77	5.44	7.44	5.81	4.51	6.18	5.96	5.57	6.83	5.93	-1.28
TMOD2	-0.597947	0.0462332	-1.31065	0.378336	ENSG00000128872.10	7.35	8.81	8.28	8.08	8.73	8.84	7.58	8.8	8.16	8.21	8.97	8.69	7.85	8.56	8.27	8.21	8.51	8.58	7.9	8.55	8.19	8.22	8.64	8.48	-1	0.56	0.27	-0.22	0.83	0.44	-0.91	0.49	0.27	0.14	1.02	0.35	-1.22
BAG2	-0.593931	0.0596905	-1.49555	0.450979	ENSG00000112208.11	7.48	9.2	8.67	8.34	9.03	9.27	7.13	9.01	9.1	8.44	9.24	8.78	8.05	8.97	8.7	8.51	8.85	9.02	7.83	8.84	8.89	8.5	8.97	8.7	-0.17	1.72	1.38	0.77	1.66	1.75	-0.72	1.63	1.8	1.08	1.88	1.39	-1.88
PELI2	-0.533449	0.0702191	-1.45696	0.450124	ENSG00000139946.10	7.99	9.22	9.08	8.61	9.88	8.94	8.15	9.33	9.11	8.68	9.41	9.22	8.4	9.13	9.03	8.76	9.51	8.96	8.45	9.14	9.01	8.75	9.19	9.08	0.21	1.66	1.65	0.94	2.4	1.35	0.59	1.82	1.67	1.01	1.95	1.76	-1.18
TRIL	-0.529306	0.097724	-1.85546	0.602023	ENSG00000255690.3	5.64	7.1	7.4	6.37	6.48	7.37	5.4	7.18	7	6.7	6.08	7.32	6.56	7.12	7.21	6.84	6.82	7.24	6.42	7.06	6.99	6.85	6.62	7.12	-1.39	0.22	0.68	-0.58	-0.32	0.45	-1.93	0.38	0.42	-0.3	-0.74	0.59	-1.78
MUC5AC	-0.515182	0.089674	-3.98912	1.27552	ENSG00000215182.8	5.15	6.14	2.28	5.64	12.46	3.43	5.96	7.75	3.23	6.25	12.04	4.13	6.02	7.16	5.38	6.59	10.3	5.81	6.05	7.22	4.84	6.23	9.95	5.1	-3.68	-1.75	-4.47	-2.71	3.16	-3.85	-3.42	-1.47	-5.07	-3.08	2.74	-4.7	-1.79
DEPDC1	-0.461983	0.0776997	-1.28178	0.400802	ENSG00000024526.17	7.92	9.06	8.83	8.49	9.96	8.67	7.96	9.24	8.87	8.4	9.98	8.62	8.29	8.93	8.78	8.61	9.48	8.7	8.28	9.01	8.78	8.51	9.48	8.64	0.81	1.83	1.96	1.32	2.8	1.42	0.84	2	2	1.14	3.19	1.76	-1.28
BTNL9	-0.433749	0.0926412	-1.31589	0.422945	ENSG00000165810.17	8.02	9.6	8.19	8.81	9.91	9.46	8.13	9.48	8.04	8.96	10.04	9.46	8.4	9.28	8.5	8.84	9.47	9.2	8.39	9.19	8.34	8.87	9.55	9.18	1.27	3.12	1.83	2.2	3.52	2.95	1.69	3.16	1.96	2.21	3.48	2.99	-1.35
PDE5A	-0.429127	0.0686512	-1.08963	0.335276	ENSG00000138735.16	8.59	9.87	9.28	9.23	9.93	9.84	8.66	9.87	9.65	9.33	9.92	9.86	8.91	9.67	9.36	9.29	9.71	9.66	8.92	9.67	9.53	9.32	9.7	9.66	1.33	2.61	2.24	1.97	2.59	2.62	1.65	2.4	2.26	2.07	2.42	2.33	-1.21
LIPT2	-0.425426	0.0793444	-1.15744	0.363152	ENSG00000175536.7	6.61	7.69	7.21	7.15	7.36	7.83	6.5	7.69	7.42	7.28	7.68	7.7	7.03	7.48	7.28	7.25	7.32	7.54	6.97	7.45	7.33	7.27	7.45	7.45	0.67	1.76	1.68	1.21	1.36	1.93	0.57	1.84	1.78	1.35	2.05	1.63	-1.19
MAMLD1	-0.414384	0.0992972	-1.31513	0.429102	ENSG00000013619.15	5.44	6.73	6.68	6.08	6.9	6.65	5.3	6.68	6.34	6.3	7.6	6.6	6.22	6.61	6.63	6.41	6.75	6.55	6.16	6.55	6.44	6.42	6.93	6.52	-1.65	-0.16	-0.14	-0.9	0.26	-0.34	-2.07	-0.42	-0.42	-0.76	1.06	-0.44	-1.38
ENSG00000271254	-0.360404	0.0968349	-0.950538	0.307364	ENSG00000271254.6	9.07	9.98	9.97	9.53	9.72	10.1	8.93	10.12	9.93	9.82	9.86	10.41	9.33	9.9	9.89	9.62	9.72	9.98	9.23	9.97	9.85	9.78	9.81	10.17	1.58	2.69	2.84	2.13	2.5	2.77	1.5	2.81	2.79	2.31	2.68	3.17	-1.19
SH3KBP1	0.338948	0.0996784	0.813989	0.266161	ENSG00000147010.18	11.78	11.03	11.04	11.41	10.67	11.19	12.05	10.93	11.07	11.44	10.82	11.36	11.65	11.12	11.13	11.38	10.88	11.23	11.83	11.05	11.14	11.4	10.98	11.34	4.58	4.08	4.2	4.33	3.76	4.21	4.94	4.04	4.32	4.45	4.02	4.42	1.12
ABCC3	0.35587	0.0968967	0.923794	0.299231	ENSG00000108846.16	12.81	11.95	11.38	12.38	11.42	12.18	13.03	12.01	11.61	12.33	11.51	12.2	12.62	12	11.64	12.31	11.63	12.16	12.76	12.03	11.76	12.26	11.69	12.17	5.56	4.99	4.47	5.27	4.61	5.16	5.83	5.02	4.71	5.29	4.7	5.25	1.02
DNTTIP1	0.380025	0.0977909	1.10596	0.359241	ENSG00000101457.13	12.51	11.37	11.55	11.94	10.8	11.62	12.49	11.15	11.94	11.83	10.89	11.36	12.33	11.53	11.67	11.93	11.14	11.7	12.3	11.37	11.91	11.84	11.2	11.51	6.89	6	6.31	6.45	5.52	6.2	7.23	5.85	6.77	6.43	5.6	5.89	1.34
SCRN2	0.386108	0.085595	1.02206	0.324283	ENSG00000141295.14	10.12	8.97	9.52	9.55	8.54	9.16	10.38	9.15	9.63	9.78	8.89	9.59	9.94	9.23	9.55	9.59	8.97	9.35	10.1	9.31	9.61	9.71	9.16	9.58	4.3	3.43	4.07	3.86	2.96	3.63	4.35	3.65	4.06	4.12	3.41	4.04	1.23
PKD1	0.399279	0.0475812	0.772464	0.224376	ENSG00000008710.20	10.23	9.42	9.05	9.82	9.31	9.46	10.35	9.22	9.39	9.97	9.08	9.36	10.01	9.5	9.31	9.76	9.43	9.53	10.09	9.37	9.47	9.84	9.28	9.46	3.92	3.57	3.51	3.74	3.39	3.65	4.04	3.63	3.38	3.85	3.91	3.57	1.13
SEC16B	0.399454	0.0996784	1.24783	0.407775	ENSG00000120341.18	8.99	7.69	7.92	8.34	6.88	8.04	9.06	7.86	7.5	8.47	7.06	7.87	8.72	8.04	8.12	8.38	7.71	8.18	8.73	8.07	7.89	8.39	7.69	8.07	2.27	1.19	1.45	1.73	0.49	1.5	2.25	1.47	1.26	1.92	0.6	1.56	1.2
ACSL5	0.425149	0.067594	1.05865	0.324466	ENSG00000197142.11	13.84	12.87	13.51	13.35	11.94	13.26	14.06	13.02	13.83	13.37	11.95	13.33	13.74	13.05	13.51	13.39	12.42	13.31	13.89	13.14	13.72	13.39	12.43	13.36	6.62	5.86	6.65	6.24	5.01	6.22	6.79	6.01	7.15	6.2	4.99	6.04	1.04
ATP10B	0.435092	0.0919355	1.31357	0.421595	ENSG00000118322.14	12.59	10.76	12.19	11.67	8.86	11.57	12.49	11.11	12.5	12.31	8.88	11.73	12.4	11.2	12.14	11.8	10.04	11.69	12.32	11.37	12.33	12.19	10.05	11.78	4.32	2.73	4.28	3.53	0.94	3.5	4.39	3.13	4.65	4	0.99	3.83	1.38
MT-CYB	0.4411	0.059411	1.05029	0.315957	ENSG00000198727.2	18.14	17.14	17	17.64	16.78	17.3	17.95	16.85	16.92	17.84	16.81	16.88	17.96	17.24	17.14	17.6	16.97	17.35	17.81	17.02	17.08	17.73	17	17.05	12.7	11.92	11.92	12.31	11.63	12.04	12.67	11.64	11.93	12.26	11.64	11.64	1.1
TELO2	0.441701	0.0633376	1.08337	0.328752	ENSG00000100726.15	10.39	9.47	9.47	9.93	9.25	9.56	10.55	9.44	9.63	9.73	9.47	9.4	10.2	9.6	9.6	9.9	9.46	9.65	10.3	9.57	9.69	9.75	9.59	9.55	4.58	3.96	3.92	4.27	4.15	3.89	4.53	3.94	4.04	4.21	4.2	3.78	1.11
MT-ND1	0.447114	0.0641516	1.11312	0.338754	ENSG00000198888.2	17.42	16.41	16.73	16.91	16.25	16.47	17.53	16.5	16.65	16.99	16.5	16.73	17.29	16.55	16.79	16.92	16.44	16.6	17.35	16.61	16.71	16.96	16.61	16.77	12.26	11.47	11.93	11.86	11.39	11.5	12.25	11.63	11.97	11.82	11.63	11.79	1.03
LTB4R	0.452471	0.0989972	1.4911	0.485797	ENSG00000213903.9	8.61	6.76	6.97	7.68	5.79	7.18	8.89	6	6.51	8.19	5.68	7.49	8.18	7.31	7.39	7.75	6.89	7.49	8.31	6.96	7.14	7.91	6.86	7.56	1.75	1.03	1	1.39	0.46	1.27	1.65	0.88	0.85	1.16	0.52	1.04	2.89
CCDC57	0.47642	0.0692703	1.26557	0.390252	ENSG00000176155.19	9.9	8.6	9.04	9.25	7.94	8.88	10.22	8.68	8.97	9.38	7.66	8.8	9.68	8.9	9.14	9.29	8.56	9.04	9.87	8.9	9.08	9.33	8.36	8.97	4.82	3.73	4.32	4.28	3.13	3.99	5	3.98	4.41	4.51	2.65	4.02	1.54
BLACAT1	0.47944	0.0919355	1.50321	0.482429	ENSG00000281406.2	9.41	8.18	7.66	8.79	7.93	8.29	9.7	8.07	8.14	8.77	8.29	7.85	9.15	8.37	8.14	8.76	8.23	8.43	9.27	8.28	8.32	8.68	8.4	8.16	0.98	0.23	-0.15	0.6	0.09	0.28	1.53	0.22	0.35	0.54	0.44	0.15	1.63
MAPRE3	0.48175	0.0807824	1.39195	0.438415	ENSG00000084764.12	9.87	8.48	9.18	9.17	7.8	8.77	10.06	8.41	9.33	9.29	7.63	8.63	9.67	8.83	9.23	9.25	8.43	9	9.77	8.75	9.3	9.27	8.33	8.88	3.66	2.59	3.41	3.13	2.06	2.82	3.87	2.61	3.73	3.07	1.92	2.75	1.65
SLC7A6	0.483188	0.0568054	1.16626	0.349131	ENSG00000103064.15	10.72	9.57	10.61	10.15	9.6	9.56	10.59	9.47	10.69	10.07	9.61	9.32	10.62	9.86	10.54	10.24	9.86	9.86	10.51	9.78	10.58	10.16	9.87	9.69	2.78	1.92	2.87	2.35	1.93	1.92	2.62	1.9	2.91	2.27	2.02	1.79	1.12
MT-ND4L	0.490575	0.0503098	1.12545	0.330912	ENSG00000212907.2	15.49	14.48	14.6	14.98	14.48	14.48	15.32	14.3	14.71	14.81	14.31	14.08	15.33	14.6	14.69	14.97	14.6	14.61	15.19	14.47	14.76	14.83	14.48	14.32	12.96	12.17	12.42	12.57	12.24	12.14	13.05	12.07	12.6	12.45	12.09	11.83	1.02
EPDR1	0.49127	0.087216	1.5004	0.477994	ENSG00000086289.12	10.06	8.64	10.5	9.35	7.94	8.95	10.89	8.44	10.59	9.45	7.89	8.63	10.04	9.15	10.31	9.6	8.83	9.29	10.55	8.99	10.35	9.59	8.68	9.09	3.63	2.41	4.39	3.02	1.79	2.68	4.38	2.05	4.24	3.11	1.74	2.08	2.45
CHFR	0.493512	0.0723016	1.34868	0.418225	ENSG00000072609.18	8.94	7.66	8.62	8.3	7.2	7.86	9.17	7.95	8.93	8.39	7.09	8.17	8.8	8.1	8.6	8.45	7.89	8.19	8.9	8.2	8.75	8.44	7.79	8.32	2.63	1.67	2.91	2.15	1.31	1.83	2.64	1.7	2.79	2.15	1.21	1.85	1.22
RP11-159D12.5	0.512326	0.096884	1.72844	0.559327	ENSG00000266086.3	8.44	7.27	7.65	7.85	7.87	7.01	9.42	7.46	7.82	7.88	8.29	7.14	8.36	7.65	7.87	8.01	7.95	7.52	8.83	7.71	7.89	7.92	8.15	7.55	2.22	1.32	1.94	1.77	1.94	1.05	2.52	1.28	2.2	2.06	2.43	0.55	1.96
GVQW3	0.530316	0.067594	1.402	0.429556	ENSG00000179240.13	7.76	6.7	8.07	7.23	6.67	6.71	7.96	6.8	8.41	6.89	6.84	6.75	7.76	7.24	7.91	7.5	7.22	7.25	7.8	7.26	8.04	7.3	7.28	7.24	-0.36	-0.85	0.34	-0.6	-0.91	-0.82	-0.19	-0.76	0.16	-0.71	-0.75	-0.77	1.16
ENGASE	0.535973	0.059411	1.33588	0.402341	ENSG00000167280.17	11.21	10.1	10.88	10.65	9.75	10.25	11.25	10.22	10.94	10.46	9.89	10.29	11.1	10.34	10.88	10.72	10.11	10.44	11.11	10.41	10.89	10.56	10.19	10.45	4.07	3.06	4.06	3.57	2.61	3.25	4.24	3.11	3.97	3.43	2.75	3.53	1.03
SHROOM4	0.53688	0.0662382	1.40993	0.431033	ENSG00000158352.17	9.94	8.18	9.85	9.06	6.68	8.83	10.17	8.72	10.03	9.36	5.87	9.16	9.78	8.78	9.73	9.28	8.06	9.09	9.91	9	9.82	9.39	7.69	9.26	1.26	-0.35	1.44	0.45	-1.68	0.22	1.24	0.07	1.65	0.84	-2.5	0.78	1.45
KATNIP	0.54256	0.0221458	0.990129	0.262625	ENSG00000047578.13	10.08	9.13	9.55	9.61	9.25	9.09	10.36	9.09	9.78	9.36	9.18	9	9.92	9.33	9.58	9.62	9.4	9.3	10.09	9.29	9.72	9.46	9.34	9.24	2.18	1.83	2.13	2	2.03	1.75	2	1.84	1.88	1.94	2.14	1.8	1.27
THADA	0.557394	0.0224883	1.02478	0.272933	ENSG00000115970.19	11.28	10.31	10.6	10.8	10.11	10.4	11.53	10.4	10.54	10.73	10.14	10.53	11.12	10.47	10.65	10.79	10.33	10.53	11.29	10.52	10.61	10.74	10.34	10.6	3.68	3.29	3.68	3.49	3.2	3.33	3.57	3.39	3.71	3.48	3.39	3.39	1.13
FAXDC2	0.574472	0.0883429	1.89665	0.605385	ENSG00000170271.11	9.84	8.07	9.08	8.96	6.6	8.7	9.9	8.27	9.08	8.8	5.91	8.82	9.67	8.6	9.12	9.13	7.88	8.9	9.65	8.61	9.1	8.92	7.51	8.93	2.9	1.23	2.59	2.06	-0.11	1.8	2.72	1.53	2.87	1.91	-1.01	1.87	1.63
GPR153	0.57587	0.0559242	1.39828	0.417409	ENSG00000158292.7	10.76	9.42	9.8	10.09	8.43	9.85	10.68	9.46	9.71	10.18	8.2	10.16	10.55	9.68	9.92	10.12	9.07	9.94	10.48	9.67	9.83	10.14	8.93	10.12	3.8	2.69	3.18	3.25	1.79	3.08	4.16	2.7	3.22	3.22	1.55	3.45	1.22
EPS8L1	0.609864	0.0404354	1.29163	0.368314	ENSG00000131037.15	10.59	9.36	9.65	9.97	8.95	9.53	10.57	9.37	9.84	10.04	8.74	9.39	10.39	9.58	9.77	9.98	9.34	9.68	10.35	9.57	9.87	9.99	9.19	9.58	5.58	4.58	4.89	5.08	4.21	4.74	5.29	4.6	4.83	5.11	3.84	4.63	1.2
RHBDL1	0.611223	0.0660193	1.62558	0.496618	ENSG00000103269.14	6.9	4.91	5.38	5.9	4.01	5.3	6.95	4.83	5.88	6.16	3.94	5.2	6.42	5.92	6.08	6.17	5.74	6	6.41	5.84	6.07	6.15	5.72	5.91	1.76	0.03	0.6	0.89	-0.77	0.38	1.64	0.11	1.15	1.28	-0.89	0.23	2.12
CCL24	0.624296	0.0906417	2.87148	0.919731	ENSG00000106178.7	11.03	6.49	9.13	8.76	6.73	6.38	11.96	6.22	10.78	8.06	6.26	6.17	10.63	7.93	9.66	9.28	8.51	7.68	11.28	7.58	10.39	8.54	7.59	7.57	5.54	1.23	3.95	3.39	1.55	1.09	6.4	0.67	5.99	2.6	0.81	0.54	5.74
SP6	0.632536	0.0475812	1.41185	0.410663	ENSG00000189120.5	8.76	7.53	8.65	8.14	7.51	7.53	9.1	7.63	9.34	8.13	7.5	7.8	8.69	7.99	8.68	8.34	7.95	8	8.83	8.01	8.98	8.27	7.95	8.09	1.66	0.64	1.9	1.15	0.71	0.62	1.91	0.74	2.43	1.04	0.7	0.9	1.47
KLK6	0.633211	0.0858314	3.17018	1.007	ENSG00000167755.15	9.81	5.7	6.85	7.75	1.61	7.46	10.59	7.27	8.03	8.53	1.13	7.86	9.62	7.69	8.07	8.65	7.14	7.92	9.98	7.72	8.18	8.51	5.86	8.07	3.7	0.56	1.42	2.13	-1.99	1.65	4.37	1.54	2.62	2.81	-3.9	2	3.32
TNFRSF6B	0.634044	0.0883429	2.91757	0.9312	ENSG00000243509.6	8.05	6.33	6.32	7.19	7.11	5.99	9.3	6.7	6.46	7.92	7.97	6.65	8.72	7.15	7.05	7.93	7.65	6.93	8.72	7.11	6.99	7.81	7.84	7.08	4.26	2.35	2.35	3.3	3.23	1.97	5.22	2.38	2.48	3.69	4	2.32	2.6
TIGD7	0.637663	0.0503098	1.4638	0.429668	ENSG00000140993.11	7.06	5.76	8.13	6.41	5.5	5.87	7.12	5.96	8.36	6.43	5.51	6	7.2	6.71	7.65	6.95	6.65	6.73	7.16	6.74	7.75	6.89	6.62	6.75	0.22	-0.66	1.46	-0.22	-1.12	-0.47	0.4	-0.6	1.61	-0.15	-1.23	-0.25	1.16
MYH7B	0.65681	0.084817	2.38606	0.755998	ENSG00000078814.17	6.89	4.86	6.28	5.87	5.09	4.75	6.61	4.52	5.48	5.58	5.78	3.87	6.84	6	6.59	6.42	6.1	5.95	6.54	5.78	6.07	6.11	6.18	5.61	0.41	-1.27	-0.04	-0.43	-1.29	-1.26	-0.1	-1.47	-0.52	-1.06	-1.53	-1.41	2.09
PRSS22	0.657384	0.0501411	1.49911	0.439297	ENSG00000005001.10	10	8.59	8.9	9.29	7.56	9.03	9.85	8.75	9.03	9.41	6.91	8.8	9.76	8.9	9.09	9.33	8.37	9.12	9.64	8.94	9.12	9.35	8	8.97	4.97	3.73	4.26	4.35	2.67	4.19	4.71	3.94	4.17	4.5	1.98	4.09	1.1
MT-ND2	0.660733	0.0301492	1.28518	0.355465	ENSG00000198763.3	18.37	17.26	17.54	17.82	17.11	17.33	18.26	16.97	17.55	17.68	16.97	16.97	18.22	17.41	17.62	17.82	17.3	17.46	18.13	17.2	17.6	17.7	17.2	17.2	13.15	12.25	12.67	12.7	12.17	12.29	13.09	12.04	12.82	12.55	12.05	12.03	1.29
MT-ND6	0.676836	0.0260508	1.26428	0.344013	ENSG00000198695.2	15.37	14.17	14.38	14.77	14.09	14.2	15.5	14.06	14.56	14.78	14.47	13.85	15.19	14.33	14.48	14.76	14.29	14.35	15.28	14.24	14.59	14.75	14.52	14.09	11.45	10.47	10.82	10.96	10.46	10.47	11.43	10.2	10.96	10.86	10.83	10.19	1.44
FITM2	0.699812	0.0141631	1.13749	0.287648	ENSG00000197296.6	10.03	9.01	10.37	9.52	9.11	8.97	10.08	8.91	10.34	9.4	9.08	8.74	9.98	9.33	10.21	9.66	9.39	9.31	10	9.26	10.17	9.56	9.37	9.16	2.3	1.5	3	1.9	1.69	1.42	2.55	1.46	3.1	1.84	1.71	1.3	1.17
CAPN12	0.701796	0.0793444	2.64384	0.829209	ENSG00000182472.9	9.35	6.29	7.34	7.82	6.65	6.13	9.89	5.81	8.2	8.06	5.75	5.88	9.01	7.35	7.89	8.18	7.42	7.32	9.28	6.92	8.17	8.09	6.9	6.94	3.84	0.95	2.37	2.39	0.73	1.04	4.15	0.49	2.96	2.64	-0.41	0.6	4.08
ASIC1	0.714438	0.059411	1.82745	0.550325	ENSG00000110881.12	8.82	7.2	7.97	8.01	8.27	6.74	8.66	7.36	8.11	7.77	7.66	7.11	8.59	7.73	8.12	8.16	8.25	7.51	8.45	7.74	8.13	7.94	7.88	7.62	1.49	0.17	1.13	0.83	1.37	-0.34	1.27	0.45	1.2	0.87	0.82	-0.32	1.3
SLC35E4	0.717401	0.026463	1.33118	0.36302	ENSG00000100036.13	9.48	8	8.28	8.74	7.15	8.36	9.36	7.94	8.29	9.01	7.69	8.32	9.18	8.35	8.54	8.76	7.93	8.53	9.09	8.27	8.46	8.88	8.14	8.48	3.11	1.87	2.25	2.49	1.11	2.2	3.16	1.89	2.49	2.58	1.62	2.07	1.42
CCDC9B	0.722224	0.0526874	1.71204	0.506871	ENSG00000188549.12	9.75	8.25	8.76	9	6.88	8.83	10.03	8.56	8.76	9.16	6.26	8.62	9.57	8.63	8.92	9.1	7.95	8.93	9.68	8.75	8.87	9.12	7.62	8.78	2.38	1.15	1.71	1.76	0.15	1.58	2.94	1.41	2.06	1.95	-0.71	1.49	1.47
CST1	0.729622	0.0745659	2.78591	0.867266	ENSG00000170373.9	7.6	3.65	6.91	5.63	0.64	4.95	7.25	3.8	7.74	6.41	2.83	4.58	7.63	6.05	7.38	6.84	5.4	6.32	7.16	5.46	7.5	6.66	5.17	5.71	2.88	-0.3	2.57	1.29	-2.36	0.59	2.69	-0.38	3.35	1.5	-1.53	0.17	3.45
AMOT	0.737464	0.0262591	1.35745	0.369777	ENSG00000126016.17	11.17	9.87	10.82	10.52	9	10.24	10.83	9.71	10.9	10.39	8.91	10.18	11.03	10.16	10.78	10.59	9.62	10.39	10.77	10.04	10.82	10.48	9.56	10.34	2.86	1.79	2.86	2.33	0.97	2.15	2.57	1.71	3.05	2.18	0.85	2	1.12
GRAMD1A	0.755164	0.0171944	1.23347	0.316848	ENSG00000089351.15	11.23	9.83	10.79	10.53	9.62	9.92	11.24	10.06	10.8	10.68	10.44	9.76	11.06	10.15	10.75	10.6	10.08	10.18	11.06	10.26	10.75	10.68	10.51	10.07	5.1	3.94	4.97	4.52	3.87	3.97	5.22	4.08	5.04	4.83	4.78	3.91	1.18
WFS1	0.76714	0.02271	1.33787	0.356837	ENSG00000109501.15	11	9.51	9.6	10.25	9.41	9.55	10.88	9.39	9.14	10.41	8.94	9.5	10.72	9.74	9.8	10.23	9.69	9.76	10.62	9.64	9.49	10.3	9.37	9.71	3.89	2.62	2.81	3.26	2.54	2.66	4.07	2.6	2.29	3.23	2.2	2.68	1.49
IFFO2	0.799859	0.0156353	1.26911	0.323405	ENSG00000169991.11	10	8.8	9.75	9.4	8.46	8.94	10.17	9.05	9.59	9.31	8.98	9.13	9.86	9.12	9.72	9.49	8.95	9.19	9.96	9.25	9.58	9.4	9.2	9.29	2.01	1.05	2.12	1.53	0.77	1.17	2.15	1.28	1.89	1.41	1.28	1.27	1.12
EDN2	0.818584	0.0633376	2.50205	0.760141	ENSG00000127129.10	5.86	3.49	4.65	4.68	3.42	3.52	6.23	3.01	3.89	5.23	2.55	3.08	5.93	5.33	5.65	5.63	5.28	5.35	5.83	5.18	5.28	5.53	5.15	5.19	0.54	-1.15	0.23	-0.31	-1.38	-1.05	0.63	-1.59	-0.76	0.02	-1.84	-1.36	3.22
MT-ND5	0.847169	0.0172104	1.35231	0.348995	ENSG00000198786.2	17.27	15.94	16.3	16.6	16.04	15.9	17.14	15.76	16.45	16.67	16.04	15.48	17.08	16.13	16.38	16.6	16.19	16.1	16.97	15.99	16.47	16.63	16.18	15.8	11.06	9.96	10.46	10.51	10.14	9.88	10.85	9.76	10.64	10.52	10.15	9.61	1.38
RPS6KL1	0.865492	0.00648618	1.20061	0.282355	ENSG00000198208.12	8.72	7.57	7.78	8.14	7.32	7.68	8.76	7.51	7.96	8.12	7.25	7.83	8.43	7.84	7.96	8.14	7.72	7.89	8.44	7.8	8.02	8.1	7.69	7.96	2.4	1.89	1.88	2.15	2.02	1.83	2.35	1.82	2.25	2.01	2.36	1.69	1.25
MISP3	0.935466	0.022435	1.55369	0.413466	ENSG00000141854.9	9.85	8.28	8.42	9.07	8.19	8.32	9.78	8.29	8.8	9.01	8.41	8.18	9.55	8.61	8.73	9.08	8.54	8.63	9.49	8.57	8.86	8.99	8.64	8.51	4.76	3.54	3.71	4.15	3.47	3.57	4.74	3.81	4.14	4.2	3.76	3.85	1.49
PCBP3	0.938673	0.0526912	2.60787	0.772433	ENSG00000183570.17	6.5	4.37	6.67	5.44	4.09	4.49	6.47	4.34	6.74	5.35	4.02	4.67	6.77	5.98	6.66	6.38	5.93	6.01	6.47	5.86	6.58	6.1	5.8	5.93	0.54	-0.85	1.1	-0.16	-1.06	-0.76	0.92	-0.87	1.25	-0.13	-0.88	-0.85	2.13
CEACAM5	0.95365	0.0232866	1.60012	0.428242	ENSG00000105388.16	17.14	15.01	14.29	16.08	13.17	15.8	17	15.02	16.31	16.57	14.13	16.13	16.88	15.44	16.1	16.16	14.34	15.91	16.77	15.37	16.26	16.45	14.79	16.13	9.92	8	8.12	8.96	6.22	8.77	9.78	7.78	9.62	9.43	7.23	9.24	1.98
MGAT5	0.974686	0.00550492	1.27877	0.295932	ENSG00000152127.9	13.08	11.95	12.65	12.51	11.77	12.02	13.12	12.06	12.74	12.28	11.54	12.12	12.95	12.15	12.64	12.55	12.03	12.2	12.97	12.22	12.69	12.37	11.87	12.26	4.5	3.67	4.45	4.08	3.7	3.65	4.7	3.52	4.37	3.91	3.61	3.43	1.06
EPHB2	0.986515	0.0119223	1.40499	0.34729	ENSG00000133216.17	12.31	10.94	12.52	11.62	10.28	11.22	12.5	11.28	12.4	11.51	10.8	11.3	12.22	11.3	12.37	11.76	10.92	11.46	12.34	11.5	12.27	11.65	11.18	11.5	4.2	3.07	4.74	3.64	2.57	3.29	4.52	3.31	4.6	3.61	3.07	3.35	1.22
OSBP2	1.00386	0.00909079	1.37872	0.333559	ENSG00000184792.16	8.61	7.27	7.67	7.94	7.18	7.31	8.59	7.41	7.57	7.87	7.6	7.22	8.31	7.64	7.84	7.98	7.61	7.65	8.28	7.68	7.75	7.9	7.77	7.59	1.42	0.57	1.02	1	0.56	0.58	1.39	0.65	1.13	1.04	0.82	0.64	1.18
LINC00514	1.0121	0.0475812	3.56889	1.03468	ENSG00000262152.7	6.83	3.68	4.05	5.25	3.06	3.94	5.59	3.36	3.56	4.86	2.6	4.11	7.37	5.41	5.4	6.39	5.06	5.56	5.84	5.1	5.11	5.54	4.94	5.26	0.19	-2.61	-2.24	-1.21	-3.01	-2.45	-1.3	-2.84	-2.83	-2.01	-3.51	-2.18	2.23
TFCP2L1	1.01584	0.041803	2.19687	0.62886	ENSG00000115112.8	10.78	7.31	10.55	9.04	7.86	7.07	10.91	6.45	10.66	9.73	8.97	5.34	10.49	8.57	10.33	9.53	8.77	8.48	10.56	8.04	10.39	9.75	9.27	7.6	1.99	-1.07	2.13	0.46	-0.39	-1.36	1.95	-1.66	1.99	0.93	0.43	-3.05	4.46
CRYAB	1.02504	0.048957	2.80921	0.819727	ENSG00000109846.9	10.02	8.39	8.8	9.2	7.82	8.63	10.2	8.15	8.68	8.96	6.9	8.44	9.88	8.74	8.96	9.31	8.45	8.86	9.89	8.53	8.85	9.04	7.83	8.71	4.94	3.61	4.07	4.27	3.2	3.79	5.28	3.41	4.07	3.91	2.06	3.88	2.05
ADH6	1.03885	0.0475812	2.7455	0.798526	ENSG00000172955.17	6.79	3.35	5.98	5.07	6.56	1.98	6.73	4.26	6.7	5.15	6.22	2.99	6.76	5.89	6.43	6.32	6.46	5.65	6.52	5.76	6.5	5.96	6.3	5.59	0.48	-1.64	-0.09	-0.58	0.24	-2.44	0.1	-1.33	-0.03	-0.82	0.16	-1.58	2.47
IL17RD	1.06744	0.0170988	1.59212	0.408297	ENSG00000144730.19	9.38	7.74	8.18	8.56	7.54	7.82	9.46	8.16	8.13	8.65	7.74	8.21	9.07	8.16	8.39	8.62	8.05	8.21	9.1	8.33	8.31	8.6	8.11	8.35	0.8	-0.58	0.14	0.11	-0.69	-0.54	0.9	-0.23	-0.02	0.18	-0.51	-0.09	1.3
ADGRG1	1.07132	0.014118	1.55029	0.391587	ENSG00000205336.14	13.23	11.48	12.49	12.36	10.13	12.05	13.06	11.73	12.8	12.54	9.99	12.18	13.03	11.83	12.5	12.43	10.99	12.18	12.89	11.96	12.7	12.52	10.87	12.26	6.04	4.56	5.66	5.3	3.32	5.08	5.82	4.91	6.06	5.31	3.27	5.22	1.33
CEACAM6	1.08305	0.0232244	1.78339	0.476907	ENSG00000086548.9	15.66	14.12	14.85	14.89	13.37	14.44	15.97	14.2	15.23	15.36	13.22	15	15.57	14.41	15	14.99	13.9	14.63	15.71	14.44	15.16	15.26	13.79	15	8.81	7.48	8.34	8.15	6.82	7.77	9.18	7.68	8.68	8.52	6.66	8.32	1.77
PLCB4	1.08326	0.0320774	2.05224	0.570835	ENSG00000101333.18	11.5	9.85	11.39	10.68	10.12	9.74	11.97	9.68	11.7	10.26	10.14	9.53	11.45	10.29	11.37	10.87	10.43	10.22	11.71	10.14	11.52	10.51	10.43	10.04	3.64	2.21	3.87	2.92	2.55	2.07	3.98	1.92	4.26	2.52	2.55	1.86	2.29
LYPD3	1.0904	0.0404354	2.41774	0.689733	ENSG00000124466.9	7.67	6.24	6.52	6.96	6.57	6.1	7.52	5.78	6.19	6.14	5.8	5.77	7.61	6.76	6.9	7.18	6.94	6.68	7.36	6.52	6.68	6.66	6.52	6.51	1.81	0.53	0.97	1.17	0.86	0.38	1.8	-0.13	0.94	0.19	-0.23	-0.11	1.74
GPX2	1.09831	0.0119223	1.51965	0.375301	ENSG00000176153.12	15.43	13.76	13.48	14.6	12.68	14.22	15.34	13.76	14.99	14.74	12.58	14.31	15.2	14.01	14.32	14.6	13.29	14.32	15.11	13.98	14.86	14.67	13.21	14.36	10.15	8.69	8.59	9.42	7.69	9.12	10.06	8.67	9.96	9.55	7.57	9.31	1.58
CAPS	1.11914	0.0236664	1.85483	0.497417	ENSG00000105519.18	8.64	7.63	8.72	8.14	6.54	8.1	8.38	7.3	8.72	7.94	6.48	7.4	8.63	8.09	8.66	8.36	7.5	8.34	8.41	7.82	8.62	8.16	7.43	7.87	3.12	2.61	3.45	2.87	1.67	3.02	2.91	2.09	3.31	2.39	1.74	2.26	1.08
INHBB	1.12131	0.0383089	2.37535	0.671911	ENSG00000163083.6	8.44	7.26	8.54	7.85	6.56	7.56	8.18	7.12	7.82	7.43	6.34	7.16	8.53	7.73	8.54	8.13	7.37	7.89	8.22	7.61	8	7.78	7.23	7.63	1.64	0.71	2.09	1.17	0.04	0.99	1.48	0.59	1.17	0.73	-0.19	0.65	1.06
TGFBI	1.12437	0.0211984	1.76334	0.463815	ENSG00000120708.17	15.49	13.77	14.3	14.63	12.82	14.17	15.41	13.87	14.41	15.02	11.92	14.01	15.28	14.05	14.42	14.67	13.47	14.3	15.19	14.08	14.47	14.9	12.85	14.18	9.32	7.83	8.48	8.57	6.99	8.18	9.43	7.97	8.51	9.05	6.15	8.12	1.54
HSD11B2	1.13886	0.014118	1.62574	0.410403	ENSG00000176387.7	11.71	9.93	10.42	10.82	8.71	10.45	11.61	10.01	10.59	11.04	9.14	10.77	11.44	10.25	10.59	10.85	9.52	10.57	11.36	10.27	10.64	10.95	9.73	10.77	6.03	4.46	5.15	5.24	3.51	4.87	5.83	4.57	5.3	5.48	3.77	5.23	1.6
NEK5	1.17826	0.0240968	1.98775	0.535807	ENSG00000197168.13	7.24	5.74	6.88	6.49	5.66	5.77	6.97	5.81	6.89	6.24	5.59	5.99	7.1	6.49	6.88	6.8	6.5	6.49	6.88	6.48	6.85	6.61	6.42	6.53	0.1	-1.13	0.06	-0.52	-1.13	-1.13	-0.22	-1.03	0.23	-0.84	-1.15	-0.99	1.16
FAM166C	1.1789	0.0172104	1.75881	0.454396	ENSG00000173557.15	7.95	5.94	6.35	6.95	5.77	6.02	7.91	6.41	6.62	7.16	6.92	6.01	7.49	6.75	6.94	7.12	6.76	6.74	7.44	6.82	6.89	7.1	7	6.68	2.47	0.93	1.33	1.7	1.31	0.77	2.24	1.01	1.78	1.95	2.34	0.96	1.5
RUBCNL	1.20083	0.0383089	2.91578	0.825067	ENSG00000102445.20	10.59	7.51	10.66	9.05	6.06	8.13	11.7	7.5	10.88	9.09	6.39	8.18	10.52	8.59	10.57	9.56	7.79	8.93	11.21	8.41	10.63	9.36	7.88	8.8	3.95	1.27	4.42	2.61	0.25	1.71	4.89	1.31	4.55	2.63	-0.15	1.72	4.2
ATP6V0A1	1.20683	6.83721e-06	1.26031	0.21021	ENSG00000033627.17	11.66	10.48	10.73	11.07	10.5	10.47	11.66	10.42	10.81	10.84	10.45	10.36	11.46	10.64	10.82	11.05	10.66	10.64	11.45	10.6	10.87	10.88	10.62	10.56	4.5	3.67	3.99	4.09	3.74	3.65	4.47	3.68	4.07	3.92	3.83	3.54	1.24
BMP4	1.20715	0.0205548	1.86792	0.489878	ENSG00000125378.16	11.93	10.19	9.95	11.06	9.53	10.47	12.44	10.17	9.97	11.07	10.11	10.22	11.67	10.42	10.3	11.04	10	10.6	11.99	10.37	10.24	10.99	10.33	10.41	5.87	4.33	4.27	5.1	3.79	4.57	6.51	4.36	4.21	5.2	4.34	4.37	2.27
EFNA3	1.21281	0.0193473	1.85263	0.483624	ENSG00000143590.14	10.85	9.34	9.73	10.1	10.07	9.03	10.72	9.28	9.77	10.14	10.12	9.2	10.63	9.62	9.94	10.13	10.08	9.42	10.51	9.56	9.87	10.12	10.1	9.5	4.91	3.62	4.18	4.27	4.36	3.3	4.63	3.44	4.25	4.26	4.43	3.27	1.44
ALDH4A1	1.23053	0.0125078	1.67768	0.416258	ENSG00000159423.17	10.5	9.02	9.62	9.76	8.59	9.21	10.47	9.25	9.98	9.81	9.09	9.41	10.28	9.33	9.7	9.81	9.1	9.43	10.24	9.44	9.91	9.79	9.35	9.54	3.46	2.29	2.92	2.87	1.97	2.42	3.46	2.48	3.03	2.86	2.46	2.49	1.22
ZNRF3	1.24004	0.00278321	1.42796	0.307855	ENSG00000183579.16	10.15	8.92	10.24	9.53	8.92	8.92	10.5	8.88	10.72	9.14	8.9	8.86	10.06	9.26	10.13	9.66	9.27	9.26	10.27	9.24	10.42	9.39	9.25	9.23	2.33	1.29	2.75	1.81	1.4	1.24	2.36	1.32	2.9	1.53	1.38	1.28	1.62
TCF7	1.28616	0.00307415	1.48399	0.323734	ENSG00000081059.20	10.86	9.33	10.43	10.1	8.51	9.68	10.83	9.59	10.69	10.17	8.43	9.7	10.68	9.68	10.41	10.18	9.19	9.89	10.65	9.82	10.55	10.2	9.14	9.89	3.96	2.69	3.87	3.32	1.95	3.01	3.93	2.88	4.07	3.27	1.84	3.11	1.24
PSTPIP2	1.30227	0.014118	1.82729	0.461612	ENSG00000152229.18	8.68	7.15	9.07	7.91	7.52	6.99	8.96	7.15	9.24	7.64	7.01	7.29	8.65	7.79	8.86	8.22	7.98	7.71	8.75	7.77	8.92	8	7.7	7.83	1.75	0.44	2.45	1.1	0.87	0.25	1.72	0.42	2.37	0.91	0.29	0.56	1.81
ASPSCR1	1.33006	0.00636368	1.6408	0.384552	ENSG00000169696.16	10.29	9.05	9.37	9.67	8.75	9.18	10.4	9.08	9.11	9.46	8.6	9.12	10.1	9.27	9.5	9.68	9.08	9.35	10.14	9.28	9.3	9.52	9	9.3	5.1	4.08	4.37	4.59	3.97	4.13	5.06	4.01	4.1	4.26	3.9	4.07	1.32
KRT6A	1.37489	0.0285099	3.47303	0.954714	ENSG00000205420.11	5.96	0.44	1.87	3.2	3.57	-0.89	7.11	1.77	2.49	4.49	4.66	1.7	5.79	4.95	5.16	5.37	5.03	4.91	5.96	4.78	4.83	5.11	5.14	4.78	0.23	-3.53	-1.85	-1.65	-2.16	-4.12	1.27	-4.12	-1.46	-0.79	-1.22	-5.01	5.34
ALDH3A1	1.39273	0.0218438	2.24908	0.59516	ENSG00000108602.18	8.89	7.04	7.47	7.97	6.03	7.48	8.87	7.46	7.71	8.1	5.94	8.09	8.68	7.63	7.92	8.15	7.14	7.84	8.56	7.74	7.88	8.09	7.05	8.08	2.9	1.33	1.89	2.11	0.54	1.66	3.03	1.76	2.16	2.03	0.28	2.02	1.41
WFDC3	1.40823	0.0236664	2.44832	0.657116	ENSG00000124116.19	7.73	5.25	6.54	6.49	3.91	5.83	7.82	5.04	6.72	6.36	3.57	5.27	7.48	6.53	7.05	7.01	6.19	6.67	7.42	6.36	6.9	6.76	6.13	6.41	3.59	1.42	2.85	2.51	0.29	1.91	4.05	1.14	3.41	2.49	0.71	1.4	2.78
UGT1A6	1.46513	0.0236664	2.66962	0.717911	ENSG00000167165.19	7.65	5.28	5.99	6.47	4.41	5.66	7.67	5.74	5.47	6.34	3.81	6.13	7.5	6.39	6.95	6.95	6.01	6.56	7.36	6.4	6.3	6.66	5.84	6.56	1.68	-0.44	0.33	0.62	-1.29	-0.08	1.44	-0.26	-0.87	0.42	-1.15	0.29	1.93
PTPRD	1.48681	0.0222271	2.51756	0.66868	ENSG00000153707.18	8	6.8	8.97	7.4	7.22	6.62	8.3	6.78	9	7.2	7.36	6.72	8.35	7.47	8.81	7.91	7.69	7.37	8.27	7.42	8.72	7.64	7.73	7.39	-0.22	-1.27	1.16	-0.75	-1.25	-1.27	0.32	-1.34	1.53	-0.77	-1.54	-1.14	1.52
RTEL1	1.53331	0.00148962	1.67924	0.349477	ENSG00000258366.10	10.41	9.01	9.19	9.71	9.15	8.95	10.11	9.11	9.14	9.46	9.37	9.01	10.15	9.23	9.38	9.69	9.32	9.2	9.93	9.29	9.3	9.51	9.45	9.23	3.86	2.67	3.07	3.26	2.63	2.69	3.63	2.87	2.99	3.08	2.87	2.87	1
PPP2R2C	1.54782	0.0218438	4.23723	1.1204	ENSG00000074211.14	7.44	1.48	3.52	4.46	-1.75	2.86	7.95	2.09	2.87	5.23	-6.64	2.19	7.76	5.28	5.5	6.52	5.58	5.15	7.32	4.87	5.01	5.73	4.68	4.87	0	-4.13	-3.28	-2.07	-4.18	-4.1	0.39	-4.68	-3.79	-2.14	-6.64	-4.59	5.86
SLC6A6	1.54959	0.000288969	1.64281	0.315083	ENSG00000131389.18	11.78	10.27	11.95	11.03	9.62	10.56	12.03	10.33	12.2	10.7	9.91	10.57	11.68	10.65	11.8	11.17	10.25	10.83	11.84	10.68	11.97	10.92	10.41	10.84	3.71	2.49	4.19	3.1	2	2.7	3.82	2.56	4.34	2.82	2.24	2.68	1.7
RNLS	1.6293	0.0130715	2.23905	0.559093	ENSG00000184719.12	7.61	5.51	7.95	6.56	4.75	5.84	8.53	5.34	8.17	6.69	4.4	5.58	7.67	6.77	7.68	7.22	6.61	6.84	7.97	6.65	7.77	7.08	6.46	6.71	1.45	-0.44	2.12	0.5	-0.8	-0.29	2.15	-0.33	2.28	0.88	-1.24	-0.15	3.19
LIME1	1.64686	0.0175007	2.60741	0.675829	ENSG00000203896.10	9.18	6.48	7.15	7.83	5.8	6.77	9.79	6.09	6.54	7.36	5.59	6.58	8.84	7.22	7.59	8.03	6.85	7.38	9.12	6.96	7.16	7.59	6.75	7.17	4.62	2.27	3.22	3.45	1.82	2.47	4.82	1.99	3.27	3.23	1.5	2.26	3.7
RNF43	1.66082	0.0125722	2.25949	0.561323	ENSG00000108375.13	12.95	9.9	12.39	11.43	10.42	9.68	13.44	11.02	13.52	11.69	10.35	11.04	12.71	10.98	12.34	11.85	10.96	10.98	13.06	11.33	13.12	11.78	10.91	11.35	5.44	2.73	5.39	4.09	3.2	2.53	5.72	3.65	6.34	4.47	3.19	3.71	2.42
EDAR	1.66264	0.0211984	3.01388	0.793595	ENSG00000135960.10	9.99	7.53	8.21	8.76	5.34	8.47	11.18	8.24	9.01	8.85	5.39	8.63	9.88	8.35	8.82	9.12	7.57	8.69	10.55	8.53	9.01	8.91	7.12	8.76	2.46	0.27	1.1	1.37	-1.61	1.07	3.4	0.74	1.83	1.38	-1.78	0.9	2.94
ECM1	1.708	0.00307415	1.92426	0.419651	ENSG00000143369.15	11.7	9.87	10.19	10.79	9.23	10.14	11.81	10.17	10.01	10.92	8.99	10.36	11.42	10.16	10.38	10.79	9.76	10.33	11.48	10.33	10.23	10.84	9.6	10.46	5.3	3.7	4.16	4.5	3.09	3.96	5.5	4	4.26	4.64	2.64	4.11	1.64
NOXO1	1.74723	0.0104499	2.30352	0.562842	ENSG00000196408.12	9.2	6.84	7.13	8.02	6.71	6.9	9.48	6.93	7.87	8.56	7.36	6.49	8.88	7.57	7.95	8.22	7.47	7.61	8.97	7.51	7.98	8.38	7.71	7.3	4.37	2.31	2.72	3.34	2.25	2.34	4.54	2.33	3.4	3.74	2.7	1.95	2.55
ENPP3	1.80389	0.0174518	3.25539	0.843021	ENSG00000154269.15	6.11	3.32	6.44	4.71	2.21	3.8	6.37	4.02	6	4.29	1.71	4.25	6.41	5.4	6.55	5.91	5.16	5.5	6.27	5.39	6.1	5.46	5.05	5.46	-0.61	-2.91	0.11	-1.76	-3.9	-2.48	-0.64	-2.41	-0.59	-1.92	-4.61	-1.95	2.35
UNC13D	1.83936	0.00648618	2.26559	0.532351	ENSG00000092929.12	9.87	8.32	8.8	9.09	7.74	8.57	10.44	8.39	8.41	8.8	7.44	8.58	9.72	8.65	8.94	9.18	8.32	8.79	10	8.67	8.68	8.92	8.14	8.78	3.08	1.91	2.26	2.5	1.5	2.09	3.35	1.81	2.23	2.38	1.33	1.95	2.05
SLC5A1	1.85499	0.000288969	1.98198	0.380712	ENSG00000100170.10	11.98	9.9	11.2	10.94	9.03	10.28	11.97	10.02	11.41	11.12	8.77	10.38	11.73	10.34	11.19	11.04	9.82	10.56	11.72	10.38	11.31	11.11	9.64	10.61	4.15	2.3	3.74	3.22	1.57	2.61	4.13	2.38	3.71	3.53	1.41	2.73	1.95
SH3D21	1.85958	4.69536e-06	1.93869	0.317695	ENSG00000214193.11	10.1	8.25	8.71	9.18	8.11	8.31	10.18	8.45	8.78	8.94	8.36	8.53	9.75	8.62	8.9	9.19	8.53	8.65	9.79	8.71	8.91	9	8.66	8.76	3.24	1.72	2.26	2.48	1.71	1.73	3.19	2.04	2.31	2.44	1.76	2.06	1.73
ARHGDIG	2.13199	0.00450546	2.59769	0.592662	ENSG00000242173.10	6.29	4.01	5.44	5.15	3.68	4.15	6.68	3.97	5.92	5.27	4.43	3.87	6.14	5.56	6	5.85	5.56	5.55	6.16	5.51	5.91	5.74	5.57	5.49	1.78	-0.16	1.41	0.81	-0.33	-0.08	2.07	0	1.6	0.73	0.43	-0.04	2.71
AXIN2	2.1388	9.33759e-07	2.24323	0.343938	ENSG00000168646.13	11.86	9.58	11.91	10.72	8.79	9.92	11.92	9.79	12.17	10.58	9.1	10.03	11.68	10.17	11.76	10.93	9.73	10.36	11.72	10.27	11.89	10.78	9.86	10.42	4.54	2.56	4.91	3.55	1.79	2.89	4.53	2.93	5.09	3.47	2.1	3.06	2.13
APCDD1	2.15687	0.00574939	2.7198	0.631659	ENSG00000154856.13	9.21	7.29	9.6	8.25	6.75	7.53	9.39	7.66	9.18	7.97	7.19	7.9	9.22	8.02	9.42	8.62	7.74	8.13	9.22	8.14	9.08	8.32	7.88	8.28	2.05	0.66	3	1.35	0.47	0.74	2.23	0.85	2.73	1.09	0.54	0.91	1.73
ID1	2.19485	0.000947445	2.44786	0.498615	ENSG00000125968.9	11.29	8.96	10.17	10.12	9.03	8.92	10.99	9.23	9.76	10.38	8.76	9.55	10.99	9.46	10.22	10.23	9.51	9.44	10.76	9.58	9.92	10.33	9.29	9.78	6.7	4.6	5.91	5.65	4.79	4.52	6.51	4.93	5.52	5.81	4.49	5.2	1.76
PTPRO	2.26724	0.00965886	3.57757	0.869376	ENSG00000151490.15	10.15	6.96	10.61	8.55	6.52	7.14	11	6.31	11.09	7.56	6.01	6.36	10.1	8.03	10.42	9.06	7.75	8.15	10.58	7.62	10.66	8.27	7.49	7.65	2.99	0.33	3.86	1.66	0.23	0.38	3.63	0.11	4.32	0.7	0.07	0.14	4.69
HUNK	2.27929	0.00359821	2.73925	0.608336	ENSG00000142149.9	8.56	6.69	9.6	7.63	6.65	6.71	9.64	6.95	9.48	7.64	7.65	6.66	8.81	7.61	9.28	8.21	7.66	7.58	9.26	7.67	9.15	8.03	8.03	7.53	0.19	-1.15	1.73	-0.48	-1.17	-1.15	1.16	-0.95	1.44	-0.58	-0.32	-1.11	2.69
CAPN6	2.3269	0.00636368	3.12764	0.732382	ENSG00000077274.9	7.42	4.56	6.04	5.99	3.61	4.96	6.76	4.89	5.84	5.76	3.04	5.03	7.06	5.93	6.5	6.49	5.66	6.04	6.62	5.87	6.21	6.18	5.47	5.92	0.02	-2.47	-0.92	-1.22	-3.13	-2.19	-0.59	-2.34	-0.95	-1.16	-3.76	-2.27	1.87
GJC2	2.46586	0.00205681	2.90544	0.61477	ENSG00000198835.4	7.47	5.59	5.04	6.53	4.83	5.92	7.86	5.65	4.92	5.93	4.92	5.82	7.16	6.16	6	6.66	5.93	6.25	7.13	6.14	5.92	6.24	5.92	6.2	1.98	0.31	-0.08	1.15	-0.44	0.63	2.5	0.37	-0.17	0.71	-0.21	0.39	2.21
IGFL4	2.49305	0.00509367	3.38208	0.778544	ENSG00000204869.8	7.03	3.45	4.74	5.24	1.84	4.14	7.82	3.84	4.52	5.76	0.68	3.94	6.56	5.57	5.84	6.07	5.37	5.65	6.78	5.45	5.59	5.93	5.23	5.47	0.6	-2.31	-1.04	-0.86	-3.77	-1.69	1.34	-1.81	-1	-0.19	-4.25	-1.14	3.98
TMEM211	2.57732	0.00337856	3.25326	0.7174	ENSG00000206069.7	6.72	2.7	4.57	4.71	0.82	3.51	7.16	3.83	5.84	5.54	3.77	3.89	6.47	5.6	6.03	6.04	5.59	5.61	6.46	5.57	5.98	5.89	5.56	5.57	1.63	-1.75	0.29	-0.06	-2.74	-1.33	2.04	-1.47	1.15	0.27	-1.72	-1.22	3.33
NKD1	2.64736	0.00450546	3.7431	0.853766	ENSG00000140807.7	10.97	7.37	10.29	9.17	6.79	7.63	11.04	8.17	9.61	9.26	7.95	8.39	10.78	8.59	10.26	9.68	8.62	8.57	10.71	8.77	9.69	9.45	8.63	8.9	1.81	-1.22	1.31	0.3	-1.56	-1.07	1.79	-0.63	0.53	0.45	-0.3	-0.96	2.87
FAM178B	2.65988	0.00359821	3.49755	0.778156	ENSG00000168754.15	5.14	3.01	3.07	4.07	2.21	3.35	6.33	3.21	4.17	4.46	2.57	3.75	5.78	5.04	5.18	5.41	4.95	5.07	5.63	5	5.11	5.16	4.95	5.05	0.04	-1.59	-0.97	-0.77	-1.82	-1.49	0.17	-1.04	-0.99	-0.63	-1.81	-0.73	3.12
MUC12	2.99694	0.000653571	3.70669	0.741766	ENSG00000205277.10	11.85	8.81	10.29	10.33	7.8	9.24	11.34	8.98	10.81	9.81	7.2	9.14	11.55	9.48	10.63	10.52	8.92	9.72	11.12	9.51	10.73	10.05	8.54	9.62	5.81	2.97	4.98	4.39	1.8	3.47	5.59	3.16	5.14	3.86	1.35	3.25	2.36
PADI1	3.18887	1.84173e-05	3.73558	0.644623	ENSG00000142623.11	7.58	4.31	4.2	5.94	4.13	4.38	7.54	4.32	5.51	5.73	3.81	4.82	6.82	5.69	5.94	6.25	5.71	5.67	6.78	5.62	5.92	6	5.51	5.72	0.52	-2.17	-1.66	-0.83	-2.33	-2.1	0.5	-2.44	-1.12	-1.08	-2.76	-2.12	3.22
NOTUM	3.61505	0.000653571	5.61881	1.11793	ENSG00000185269.12	7.75	2.71	6.47	5.23	0.16	3.81	8.94	4.79	5.65	5.34	2.85	5.38	8.01	5.57	6.76	6.79	4.9	5.85	8.31	5.64	6.09	5.91	4.9	5.93	2.2	-1.65	1.2	0.28	-3.33	-0.93	3.23	-0.6	0.14	-0.05	-2.31	0.06	4.15
GRM8	3.97075	4.69536e-06	5.10767	0.833654	ENSG00000179603.18	6.87	2.75	7.52	4.81	3.74	2.33	8.11	3.6	6.81	4	4.01	3.44	7.32	5.56	7.42	6.44	5.58	5.56	7.58	5.5	6.8	5.61	5.6	5.47	1.15	-2.31	2.09	-0.58	-1.69	-2.57	1.98	-1.57	1	-1.32	-1.5	-1.58	4.51

## Sheet: both_KRASvsBRAF_and_BRAFvsWT
Gene	log2FoldChange	padj	unshrunken_log2FoldChange	unshrunken_lfcSE	ENSG	KRAS_normcount_mean	BRAF_normcount_mean	WT_normcount_mean	KRAS+BRAF_normcount_mean	BRAF_msi_normcount_mean	BRAF_mss_normcount_mean	KRAS_normcount_median	BRAF_normcount_median	WT_normcount_median	KRAS+BRAF_normcount_median	BRAF_msi_normcount_median	BRAF_mss_normcount_median	KRAS_rlog_mean	BRAF_rlog_mean	WT_rlog_mean	KRAS+BRAF_rlog_mean	BRAF_msi_rlog_mean	BRAF_mss_rlog_mean	KRAS_rlog_median	BRAF_rlog_median	WT_rlog_median	KRAS+BRAF_rlog_median	BRAF_msi_rlog_median	BRAF_mss_rlog_median	KRAS_tpm_mean	BRAF_tpm_mean	WT_tpm_mean	KRAS+BRAF_tpm_mean	BRAF_msi_tpm_mean	BRAF_mss_tpm_mean	KRAS_tpm_median	BRAF_tpm_median	WT_tpm_median	KRAS+BRAF_tpm_median	BRAF_msi_tpm_median	BRAF_mss_tpm_median	med_normcount_foldchange_braf_wt
GRM8	-4.7229	7.34914e-08	-5.33036	0.791071	ENSG00000179603.18	6.87	2.75	7.52	4.81	3.74	2.33	8.11	3.6	6.81	4	4.01	3.44	7.32	5.56	7.42	6.44	5.58	5.56	7.58	5.5	6.8	5.61	5.6	5.47	1.15	-2.31	2.09	-0.58	-1.69	-2.57	1.98	-1.57	1	-1.32	-1.5	-1.58	-3.21
ENPP3	-3.41831	0.00064368	-4.26014	0.896489	ENSG00000154269.15	6.11	3.32	6.44	4.71	2.21	3.8	6.37	4.02	6	4.29	1.71	4.25	6.41	5.4	6.55	5.91	5.16	5.5	6.27	5.39	6.1	5.46	5.05	5.46	-0.61	-2.91	0.11	-1.76	-3.9	-2.48	-0.64	-2.41	-0.59	-1.92	-4.61	-1.95	-1.98
PTPRO	-3.21905	0.000962894	-4.03554	0.869156	ENSG00000151490.15	10.15	6.96	10.61	8.55	6.52	7.14	11	6.31	11.09	7.56	6.01	6.36	10.1	8.03	10.42	9.06	7.75	8.15	10.58	7.62	10.66	8.27	7.49	7.65	2.99	0.33	3.86	1.66	0.23	0.38	3.63	0.11	4.32	0.7	0.07	0.14	-4.78
HUNK	-2.94957	6.03405e-07	-3.18571	0.503345	ENSG00000142149.9	8.56	6.69	9.6	7.63	6.65	6.71	9.64	6.95	9.48	7.64	7.65	6.66	8.81	7.61	9.28	8.21	7.66	7.58	9.26	7.67	9.15	8.03	8.03	7.53	0.19	-1.15	1.73	-0.48	-1.17	-1.15	1.16	-0.95	1.44	-0.58	-0.32	-1.11	-2.53
AXIN2	-2.64828	1.05041e-05	-2.8667	0.494132	ENSG00000168646.13	11.86	9.58	11.91	10.72	8.79	9.92	11.92	9.79	12.17	10.58	9.1	10.03	11.68	10.17	11.76	10.93	9.73	10.36	11.72	10.27	11.89	10.78	9.86	10.42	4.54	2.56	4.91	3.55	1.79	2.89	4.53	2.93	5.09	3.47	2.1	3.06	-2.38
PTPRD	-2.62894	0.0002912	-2.96125	0.591341	ENSG00000153707.18	8	6.8	8.97	7.4	7.22	6.62	8.3	6.78	9	7.2	7.36	6.72	8.35	7.47	8.81	7.91	7.69	7.37	8.27	7.42	8.72	7.64	7.73	7.39	-0.22	-1.27	1.16	-0.75	-1.25	-1.27	0.32	-1.34	1.53	-0.77	-1.54	-1.14	-2.22
APCDD1	-2.54944	0.000571022	-2.92372	0.610289	ENSG00000154856.13	9.21	7.29	9.6	8.25	6.75	7.53	9.39	7.66	9.18	7.97	7.19	7.9	9.22	8.02	9.42	8.62	7.74	8.13	9.22	8.14	9.08	8.32	7.88	8.28	2.05	0.66	3	1.35	0.47	0.74	2.23	0.85	2.73	1.09	0.54	0.91	-1.52
TIGD7	-2.25464	7.34914e-08	-2.35285	0.346696	ENSG00000140993.11	7.06	5.76	8.13	6.41	5.5	5.87	7.12	5.96	8.36	6.43	5.51	6	7.2	6.71	7.65	6.95	6.65	6.73	7.16	6.74	7.75	6.89	6.62	6.75	0.22	-0.66	1.46	-0.22	-1.12	-0.47	0.4	-0.6	1.61	-0.15	-1.23	-0.25	-2.4
NKD1	-2.08648	0.0105593	-3.581	0.917655	ENSG00000140807.7	10.97	7.37	10.29	9.17	6.79	7.63	11.04	8.17	9.61	9.26	7.95	8.39	10.78	8.59	10.26	9.68	8.62	8.57	10.71	8.77	9.69	9.45	8.63	8.9	1.81	-1.22	1.31	0.3	-1.56	-1.07	1.79	-0.63	0.53	0.45	-0.3	-0.96	-1.44
PSTPIP2	-1.92358	0.000449276	-2.11969	0.434656	ENSG00000152229.18	8.68	7.15	9.07	7.91	7.52	6.99	8.96	7.15	9.24	7.64	7.01	7.29	8.65	7.79	8.86	8.22	7.98	7.71	8.75	7.77	8.92	8	7.7	7.83	1.75	0.44	2.45	1.1	0.87	0.25	1.72	0.42	2.37	0.91	0.29	0.56	-2.09
RNLS	-1.85796	0.00107556	-2.12208	0.459728	ENSG00000184719.12	7.61	5.51	7.95	6.56	4.75	5.84	8.53	5.34	8.17	6.69	4.4	5.58	7.67	6.77	7.68	7.22	6.61	6.84	7.97	6.65	7.77	7.08	6.46	6.71	1.45	-0.44	2.12	0.5	-0.8	-0.29	2.15	-0.33	2.28	0.88	-1.24	-0.15	-2.83
SLC6A6	-1.77353	3.54605e-05	-1.86822	0.336547	ENSG00000131389.18	11.78	10.27	11.95	11.03	9.62	10.56	12.03	10.33	12.2	10.7	9.91	10.57	11.68	10.65	11.8	11.17	10.25	10.83	11.84	10.68	11.97	10.92	10.41	10.84	3.71	2.49	4.19	3.1	2	2.7	3.82	2.56	4.34	2.82	2.24	2.68	-1.87
RUBCNL	-1.639	0.0166126	-3.23699	0.873033	ENSG00000102445.20	10.59	7.51	10.66	9.05	6.06	8.13	11.7	7.5	10.88	9.09	6.39	8.18	10.52	8.59	10.57	9.56	7.79	8.93	11.21	8.41	10.63	9.36	7.88	8.8	3.95	1.27	4.42	2.61	0.25	1.71	4.89	1.31	4.55	2.63	-0.15	1.72	-3.38
ZNRF3	-1.41937	0.00111222	-1.67338	0.363714	ENSG00000183579.16	10.15	8.92	10.24	9.53	8.92	8.92	10.5	8.88	10.72	9.14	8.9	8.86	10.06	9.26	10.13	9.66	9.27	9.26	10.27	9.24	10.42	9.39	9.25	9.23	2.33	1.29	2.75	1.81	1.4	1.24	2.36	1.32	2.9	1.53	1.38	1.28	-1.84
FITM2	-1.38327	0.000544466	-1.58294	0.328816	ENSG00000197296.6	10.03	9.01	10.37	9.52	9.11	8.97	10.08	8.91	10.34	9.4	9.08	8.74	9.98	9.33	10.21	9.66	9.39	9.31	10	9.26	10.17	9.56	9.37	9.16	2.3	1.5	3	1.9	1.69	1.42	2.55	1.46	3.1	1.84	1.71	1.3	-1.43
EPHB2	-1.33051	0.000544466	-1.53687	0.319482	ENSG00000133216.17	12.31	10.94	12.52	11.62	10.28	11.22	12.5	11.28	12.4	11.51	10.8	11.3	12.22	11.3	12.37	11.76	10.92	11.46	12.34	11.5	12.27	11.65	11.18	11.5	4.2	3.07	4.74	3.64	2.57	3.29	4.52	3.31	4.6	3.61	3.07	3.35	-1.12
EPDR1	-1.20758	0.00725041	-1.74646	0.433191	ENSG00000086289.12	10.06	8.64	10.5	9.35	7.94	8.95	10.89	8.44	10.59	9.45	7.89	8.63	10.04	9.15	10.31	9.6	8.83	9.29	10.55	8.99	10.35	9.59	8.68	9.09	3.63	2.41	4.39	3.02	1.79	2.68	4.38	2.05	4.24	3.11	1.74	2.08	-2.15
GVQW3	-1.15561	0.00594915	-1.64211	0.400169	ENSG00000179240.13	7.76	6.7	8.07	7.23	6.67	6.71	7.96	6.8	8.41	6.89	6.84	6.75	7.76	7.24	7.91	7.5	7.22	7.25	7.8	7.26	8.04	7.3	7.28	7.24	-0.36	-0.85	0.34	-0.6	-0.91	-0.82	-0.19	-0.76	0.16	-0.71	-0.75	-0.77	-1.61
CAPS	-0.97118	0.0151866	-1.69513	0.451325	ENSG00000105519.18	8.64	7.63	8.72	8.14	6.54	8.1	8.38	7.3	8.72	7.94	6.48	7.4	8.63	8.09	8.66	8.36	7.5	8.34	8.41	7.82	8.62	8.16	7.43	7.87	3.12	2.61	3.45	2.87	1.67	3.02	2.91	2.09	3.31	2.39	1.74	2.26	-1.42
SLC5A6	-0.917626	0.00503989	-1.37598	0.331597	ENSG00000138074.15	11.25	10.34	11.5	10.8	10.27	10.37	11.26	10.32	11.69	10.76	10.28	10.58	11.19	10.59	11.38	10.89	10.53	10.61	11.2	10.57	11.5	10.86	10.54	10.73	4.23	3.54	4.81	3.89	3.55	3.54	4.11	3.5	4.99	3.86	3.58	3.33	-1.37
ARHGDIG	-0.891065	0.0387922	-2.30966	0.68798	ENSG00000242173.10	6.29	4.01	5.44	5.15	3.68	4.15	6.68	3.97	5.92	5.27	4.43	3.87	6.14	5.56	6	5.85	5.56	5.55	6.16	5.51	5.91	5.74	5.57	5.49	1.78	-0.16	1.41	0.81	-0.33	-0.08	2.07	0	1.6	0.73	0.43	-0.04	-1.95
PLCB4	-0.876829	0.0328421	-2.03236	0.592786	ENSG00000101333.18	11.5	9.85	11.39	10.68	10.12	9.74	11.97	9.68	11.7	10.26	10.14	9.53	11.45	10.29	11.37	10.87	10.43	10.22	11.71	10.14	11.52	10.51	10.43	10.04	3.64	2.21	3.87	2.92	2.55	2.07	3.98	1.92	4.26	2.52	2.55	1.86	-2.02
CAB39L	-0.851111	0.0202312	-1.65041	0.455068	ENSG00000102547.19	9.4	8.44	10.21	8.92	7.3	8.94	8.68	8.44	10.24	8.53	6.96	8.54	9.56	8.87	10	9.21	8.22	9.14	8.97	8.82	10	8.87	8.01	8.88	2.31	1.84	3.6	2.07	0.82	2.28	1.36	1.82	3.49	1.56	0.69	2.06	-1.8
RNF43	-0.842759	0.0389132	-2.14545	0.639606	ENSG00000108375.13	12.95	9.9	12.39	11.43	10.42	9.68	13.44	11.02	13.52	11.69	10.35	11.04	12.71	10.98	12.34	11.85	10.96	10.98	13.06	11.33	13.12	11.78	10.91	11.35	5.44	2.73	5.39	4.09	3.2	2.53	5.72	3.65	6.34	4.47	3.19	3.71	-2.5
INHBB	-0.838465	0.0386189	-2.11466	0.629477	ENSG00000163083.6	8.44	7.26	8.54	7.85	6.56	7.56	8.18	7.12	7.82	7.43	6.34	7.16	8.53	7.73	8.54	8.13	7.37	7.89	8.22	7.61	8	7.78	7.23	7.63	1.64	0.71	2.09	1.17	0.04	0.99	1.48	0.59	1.17	0.73	-0.19	0.65	-0.7
CAPN6	-0.666689	0.0645163	-2.63345	0.849644	ENSG00000077274.9	7.42	4.56	6.04	5.99	3.61	4.96	6.76	4.89	5.84	5.76	3.04	5.03	7.06	5.93	6.5	6.49	5.66	6.04	6.62	5.87	6.21	6.18	5.47	5.92	0.02	-2.47	-0.92	-1.22	-3.13	-2.19	-0.59	-2.34	-0.95	-1.16	-3.76	-2.27	-0.95
SP6	-0.615427	0.0443887	-1.59276	0.484093	ENSG00000189120.5	8.76	7.53	8.65	8.14	7.51	7.53	9.1	7.63	9.34	8.13	7.5	7.8	8.69	7.99	8.68	8.34	7.95	8	8.83	8.01	8.98	8.27	7.95	8.09	1.66	0.64	1.9	1.15	0.71	0.62	1.91	0.74	2.43	1.04	0.7	0.9	-1.71
MUC12	-0.581195	0.0734277	-2.32589	0.767998	ENSG00000205277.10	11.85	8.81	10.29	10.33	7.8	9.24	11.34	8.98	10.81	9.81	7.2	9.14	11.55	9.48	10.63	10.52	8.92	9.72	11.12	9.51	10.73	10.05	8.54	9.62	5.81	2.97	4.98	4.39	1.8	3.47	5.59	3.16	5.14	3.86	1.35	3.25	-1.83
TFCP2L1	-0.579271	0.0662213	-1.97171	0.639007	ENSG00000115112.8	10.78	7.31	10.55	9.04	7.86	7.07	10.91	6.45	10.66	9.73	8.97	5.34	10.49	8.57	10.33	9.53	8.77	8.48	10.56	8.04	10.39	9.75	9.27	7.6	1.99	-1.07	2.13	0.46	-0.39	-1.36	1.95	-1.66	1.99	0.93	0.43	-3.05	-4.21
MAP3K20	-0.551994	0.0156875	-1.02143	0.2734	ENSG00000091436.17	11.66	10.69	11.65	11.18	10.49	10.78	11.58	10.81	11.54	11.12	10.23	10.89	11.59	10.92	11.57	11.25	10.79	10.98	11.51	10.99	11.49	11.2	10.61	11.04	3.81	3.1	4.16	3.45	2.97	3.15	3.64	3.04	4.14	3.29	2.68	3.05	-0.73
TCF7	-0.531528	0.0502013	-1.40401	0.43446	ENSG00000081059.20	10.86	9.33	10.43	10.1	8.51	9.68	10.83	9.59	10.69	10.17	8.43	9.7	10.68	9.68	10.41	10.18	9.19	9.89	10.65	9.82	10.55	10.2	9.14	9.89	3.96	2.69	3.87	3.32	1.95	3.01	3.93	2.88	4.07	3.27	1.84	3.11	-1.1
GPCPD1	-0.527289	0.0356411	-1.19195	0.351207	ENSG00000125772.14	11.64	10.42	11.64	11.03	9.57	10.79	11.66	10.88	11.34	10.97	9.38	10.92	11.55	10.73	11.54	11.14	10.19	10.95	11.55	11	11.32	11.06	10.06	11.03	4.06	3.08	4.4	3.57	2.35	3.4	4.05	3.49	4.23	3.54	2.19	3.54	-0.46
MYH7B	-0.501314	0.0870001	-2.22244	0.75889	ENSG00000078814.17	6.89	4.86	6.28	5.87	5.09	4.75	6.61	4.52	5.48	5.58	5.78	3.87	6.84	6	6.59	6.42	6.1	5.95	6.54	5.78	6.07	6.11	6.18	5.61	0.41	-1.27	-0.04	-0.43	-1.29	-1.26	-0.1	-1.47	-0.52	-1.06	-1.53	-1.41	-0.96
STK38	-0.493841	0.0040247	-0.687817	0.162407	ENSG00000112079.9	12.01	11.4	12.05	11.7	11.47	11.37	12.01	11.39	12.15	11.65	11.5	11.38	11.95	11.53	11.99	11.74	11.58	11.51	11.95	11.52	12.05	11.71	11.6	11.52	4.62	4.24	5.03	4.43	4.39	4.18	4.55	4.27	5.16	4.39	4.45	4.26	-0.76
SLC5A1	-0.491515	0.0565326	-1.33925	0.422831	ENSG00000100170.10	11.98	9.9	11.2	10.94	9.03	10.28	11.97	10.02	11.41	11.12	8.77	10.38	11.73	10.34	11.19	11.04	9.82	10.56	11.72	10.38	11.31	11.11	9.64	10.61	4.15	2.3	3.74	3.22	1.57	2.61	4.13	2.38	3.71	3.53	1.41	2.73	-1.39
SHROOM4	-0.482021	0.0645163	-1.41638	0.45696	ENSG00000158352.17	9.94	8.18	9.85	9.06	6.68	8.83	10.17	8.72	10.03	9.36	5.87	9.16	9.78	8.78	9.73	9.28	8.06	9.09	9.91	9	9.82	9.39	7.69	9.26	1.26	-0.35	1.44	0.45	-1.68	0.22	1.24	0.07	1.65	0.84	-2.5	0.78	-1.31
IFFO2	-0.461222	0.0625758	-1.26984	0.407364	ENSG00000169991.11	10	8.8	9.75	9.4	8.46	8.94	10.17	9.05	9.59	9.31	8.98	9.13	9.86	9.12	9.72	9.49	8.95	9.19	9.96	9.25	9.58	9.4	9.2	9.29	2.01	1.05	2.12	1.53	0.77	1.17	2.15	1.28	1.89	1.41	1.28	1.27	-0.54
FGGY	-0.458898	0.0296818	-0.837733	0.241714	ENSG00000172456.18	9.83	8.76	9.56	9.3	8.43	8.91	9.41	8.8	9.54	8.87	8.28	8.81	9.73	9.04	9.52	9.38	8.86	9.12	9.42	9.05	9.5	9.09	8.77	9.06	4.13	3.39	4.21	3.76	3.19	3.47	3.81	3.36	4.22	3.49	3.29	3.46	-0.74
NFIX	-0.455744	0.0226479	-0.74582	0.207623	ENSG00000008441.18	11.15	10.39	11.18	10.77	9.79	10.65	11.08	10.55	11.17	10.77	9.91	10.71	11.09	10.58	11.1	10.83	10.2	10.74	11.03	10.67	11.09	10.82	10.26	10.78	3.76	3.2	4.11	3.48	2.69	3.42	4.03	3.33	4.12	3.35	2.9	3.35	-0.62
PCBP3	-0.431329	0.0980668	-1.90259	0.668517	ENSG00000183570.17	6.5	4.37	6.67	5.44	4.09	4.49	6.47	4.34	6.74	5.35	4.02	4.67	6.77	5.98	6.66	6.38	5.93	6.01	6.47	5.86	6.58	6.1	5.8	5.93	0.54	-0.85	1.1	-0.16	-1.06	-0.76	0.92	-0.87	1.25	-0.13	-0.88	-0.85	-2.4
SLC7A6	-0.406681	0.0724376	-0.999568	0.329104	ENSG00000103064.15	10.72	9.57	10.61	10.15	9.6	9.56	10.59	9.47	10.69	10.07	9.61	9.32	10.62	9.86	10.54	10.24	9.86	9.86	10.51	9.78	10.58	10.16	9.87	9.69	2.78	1.92	2.87	2.35	1.93	1.92	2.62	1.9	2.91	2.27	2.02	1.79	-1.22
GMEB2	-0.404064	0.0399042	-0.625027	0.187158	ENSG00000101216.11	10.1	9.43	10.04	9.77	9.17	9.54	10.02	9.41	10.1	9.69	9.18	9.52	10.03	9.6	9.99	9.81	9.44	9.66	9.96	9.58	10.02	9.75	9.45	9.65	2.83	2.38	3.11	2.6	2.21	2.45	2.83	2.34	3.22	2.54	2.2	2.35	-0.69
MGAT5	-0.367064	0.0953363	-0.844998	0.294929	ENSG00000152127.9	13.08	11.95	12.65	12.51	11.77	12.02	13.12	12.06	12.74	12.28	11.54	12.12	12.95	12.15	12.64	12.55	12.03	12.2	12.97	12.22	12.69	12.37	11.87	12.26	4.5	3.67	4.45	4.08	3.7	3.65	4.7	3.52	4.37	3.91	3.61	3.43	-0.68
DPH2	-0.357842	0.0792099	-0.564628	0.189454	ENSG00000132768.14	10.37	9.76	10.32	10.07	9.84	9.72	10.33	9.75	10.23	10.02	9.8	9.65	10.3	9.91	10.27	10.11	9.96	9.89	10.27	9.9	10.21	10.07	9.93	9.83	3.76	3.47	4.07	3.62	3.67	3.38	3.75	3.51	4.09	3.59	3.57	3.35	-0.48
MCEE	0.382576	0.0807591	0.807431	0.271768	ENSG00000124370.11	8.54	9.33	8.59	8.94	9.13	9.42	8.47	9.15	8.57	8.8	8.93	9.24	8.67	9.15	8.71	8.91	9.02	9.2	8.63	9.02	8.69	8.82	8.89	9.07	3.97	5.04	4.37	4.51	4.84	5.12	4.08	4.8	4.3	4.31	4.57	4.84	0.58
ZMYND15	0.485752	0.0518362	1.24805	0.388894	ENSG00000141497.14	6.59	7.99	6.6	7.29	7.96	8.01	6.99	8.17	6.47	7.17	8.25	8.08	7	7.58	7.01	7.29	7.56	7.59	7.11	7.65	6.92	7.18	7.69	7.61	0.11	1.64	0.39	0.88	1.68	1.62	0.42	1.92	0.55	0.92	2.08	1.83	1.7
MORC4	0.5292	0.0350197	1.18887	0.349297	ENSG00000133131.15	10.03	11.04	9.96	10.54	11.4	10.89	9.97	10.85	9.93	10.6	10.9	10.8	10.16	10.84	10.11	10.5	11.1	10.73	10.11	10.7	10.09	10.53	10.73	10.66	2.74	3.92	3.08	3.33	4.31	3.76	2.57	3.74	3.18	3.41	3.73	3.75	0.92
UST	0.544249	0.0781816	2.2255	0.744094	ENSG00000111962.8	5.44	7.98	6.69	6.71	8.78	7.64	5.55	7.26	6.89	6.61	9.22	6.61	6.41	7.92	7.01	7.17	8.16	7.81	6.39	7.2	7	6.85	8.43	6.85	-1.3	1.12	-0.16	-0.09	2	0.74	-1.11	0.5	-0.39	-0.12	2	0.04	0.37
CCDC68	0.619234	0.0455802	1.63214	0.498416	ENSG00000166510.14	7.72	9.53	7.74	8.63	10.51	9.12	7.55	9.59	7.59	8.71	11.1	9.42	8.11	9.16	8.13	8.63	9.8	8.88	7.96	9.16	7.99	8.61	10.19	9.05	0.8	2.75	1.27	1.77	3.81	2.29	0.76	2.57	1.23	2.16	4.31	2.52	2
SLC9A7	0.751309	0.0351778	1.77246	0.521253	ENSG00000065923.10	7.53	9.47	8.37	8.5	10.81	8.9	7.06	9.67	8.76	9	10.65	9.52	8.07	9.22	8.48	8.65	10.11	8.84	7.76	9.28	8.7	8.85	9.96	9.18	-0.68	0.96	0.37	0.14	2.64	0.24	-0.76	1.31	0.44	0.29	2.52	1.01	0.91
ABCA3	0.998111	0.0250523	2.04563	0.576769	ENSG00000167972.14	6.94	9.41	6.81	8.18	9.68	9.3	6.82	9.2	6.73	8.46	10.7	8.84	7.54	8.88	7.52	8.21	9.09	8.8	7.39	8.72	7.35	8.25	9.73	8.49	-0.57	1.79	-0.21	0.61	2.27	1.59	-0.3	1.29	-0.65	0.68	3.05	1.27	2.47
HSPA4L	1.24959	0.0138312	2.04977	0.540194	ENSG00000164070.12	6.76	8.61	6.85	7.69	10.06	7.99	6.71	8.51	6.91	7.81	10.48	8.44	7.28	8.23	7.3	7.76	9.12	7.85	7.18	8.1	7.27	7.72	9.38	8.06	-0.57	1.47	-0.15	0.45	2.8	0.89	-0.39	1.23	-0.12	0.45	3.08	1.11	1.6
C19orf38	1.30532	0.0175087	2.37208	0.644283	ENSG00000214212.9	5.06	6.48	4.46	5.77	7.59	6.01	4.93	6.21	4.81	5.56	7.22	6.19	5.65	6.15	5.57	5.9	6.56	5.97	5.58	5.92	5.56	5.73	6.3	5.91	-0.46	1.13	-0.55	0.34	2.29	0.64	-0.48	0.9	-0.32	0.05	1.97	0.87	1.4
BTN1A1	1.42788	0.0236161	3.48616	0.974157	ENSG00000124557.14	2.37	4.31	1.05	3.34	3.27	4.76	3.39	5.92	2.19	4.02	1.78	6.17	4.52	4.93	4.47	4.73	4.68	5.04	4.49	4.94	4.41	4.56	4.39	5	-3.85	-1.82	-4.13	-2.83	-3.26	-1.2	-3.43	-0.92	-3.94	-2.97	-4.75	-0.68	3.73
KLHL35	1.46305	0.0068127	2.01966	0.497537	ENSG00000149243.16	6.39	8.5	6.96	7.45	9.49	8.08	6.42	8.4	6.69	7	9.76	7.54	7.04	8.11	7.25	7.57	8.65	7.88	7	7.97	7.11	7.25	8.81	7.5	0.99	3.4	2.03	2.19	4.43	2.96	0.92	3.4	1.79	1.76	4.77	2.5	1.71
SCIN	1.52339	0.00319598	1.90261	0.441669	ENSG00000006747.15	8.61	11.02	8.81	9.81	9.85	11.52	8.53	11.41	9.19	9.71	9.54	11.58	9.06	10.6	9.18	9.83	9.78	10.94	8.94	10.87	9.34	9.68	9.57	10.99	1.63	4.22	2.22	2.92	3.15	4.67	1.72	4.47	2.74	3.1	2.92	4.7	2.22
PON3	1.5721	0.0151537	2.74356	0.72995	ENSG00000105852.11	6.17	8.55	6.12	7.36	8.94	8.38	6.7	8.77	6.81	7.35	9.03	8	6.96	8.31	6.96	7.64	8.35	8.29	7.04	8.24	7.09	7.38	8.41	7.76	0.63	3.15	1.06	1.89	3.59	2.97	1.22	3.34	1.69	1.8	3.78	2.22	1.96
ALPI	1.6099	0.0152218	2.86725	0.764064	ENSG00000163295.5	4.53	6.28	3.61	5.4	4.35	7.1	4.52	6.29	4.08	5.12	4.89	6.57	5.39	6.01	5.49	5.7	5.42	6.26	5.34	5.87	5.25	5.48	5.42	5.98	-2.21	-0.27	-2.1	-1.24	-1.98	0.46	-2.13	-0.16	-2.28	-1.72	-2.14	-0.12	2.21
PRSS2	1.95162	0.0135236	3.94325	1.03581	ENSG00000275896.6	2.75	6.73	1.26	4.74	4.15	7.83	4.04	6.17	3.42	4.65	4.65	7.84	5.17	7.34	4.64	6.25	5.23	8.24	4.67	6.11	4.36	5.02	5.02	7.31	-1.08	2.2	-1.88	0.56	-0.1	3.19	-0.84	1.65	-0.99	-0.08	0.2	3.11	2.75
ULBP2	1.96494	0.00149636	2.28529	0.504835	ENSG00000131015.5	5.52	7.55	5.41	6.54	8.74	7.04	5.81	7.67	5.39	6.98	8.57	7.14	6.33	7.04	6.24	6.69	7.59	6.81	6.3	7.02	6.18	6.71	7.48	6.78	-0.22	1.92	-0.01	0.85	3.22	1.37	0.05	2.09	-0.15	1.36	3.02	1.41	2.28
CYP3A4	2.35529	0.0085522	4.13901	1.04093	ENSG00000160868.15	5.05	6.86	3.14	5.96	4.59	7.84	5.19	6.96	3.95	5.25	3.91	7.08	5.81	7.3	5.55	6.56	5.83	7.93	5.75	6.64	5.37	5.77	5.3	6.72	-1.25	1.23	-1.71	-0.01	-0.45	1.95	-1.29	1.1	-1.43	-0.75	-1.16	1.39	3.01

## Sheet: group_averages
Gene	KRAS_normcount_mean	BRAF_normcount_mean	WT_normcount_mean	KRAS.BRAF_normcount_mean	BRAF_msi_normcount_mean	BRAF_mss_normcount_mean	KRAS_normcount_median	BRAF_normcount_median	WT_normcount_median	KRAS.BRAF_normcount_median	BRAF_msi_normcount_median	BRAF_mss_normcount_median	KRAS_rlog_mean	BRAF_rlog_mean	WT_rlog_mean	KRAS.BRAF_rlog_mean	BRAF_msi_rlog_mean	BRAF_mss_rlog_mean	KRAS_rlog_median	BRAF_rlog_median	WT_rlog_median	KRAS.BRAF_rlog_median	BRAF_msi_rlog_median	BRAF_mss_rlog_median	KRAS_tpm_mean	BRAF_tpm_mean	WT_tpm_mean	KRAS.BRAF_tpm_mean	BRAF_msi_tpm_mean	BRAF_mss_tpm_mean	KRAS_tpm_median	BRAF_tpm_median	WT_tpm_median	KRAS.BRAF_tpm_median	BRAF_msi_tpm_median	BRAF_mss_tpm_median	ENSG
TSPAN6	12.32	11.7	12.86	12.01	11.58	11.75	12.03	11.72	12.77	11.82	11.71	11.72	12.33	11.93	12.73	12.13	11.81	11.99	12.12	11.91	12.65	11.98	11.9	11.91	5.32	4.89	6.24	5.1	4.85	4.91	5.16	4.89	6.27	4.98	4.95	4.83	ENSG00000000003.15
TNMD	5.42	4.56	5.62	4.99	3.19	5.14	4.89	5.03	5.8	4.96	2.92	5.93	6	5.87	6.03	5.94	5.59	5.99	5.69	5.73	5.92	5.7	5.35	5.95	0.17	-0.5	0.55	-0.16	-1.98	0.14	-0.07	0.13	0.88	0.05	-1.94	0.93	ENSG00000000005.6
DPM1	11.37	11.21	11.88	11.29	11.13	11.25	11.44	11.21	12.12	11.3	11.28	11.14	11.41	11.3	11.77	11.36	11.25	11.33	11.46	11.3	11.94	11.36	11.35	11.25	6.2	6.27	7.06	6.24	6.27	6.28	6.37	6.33	7.22	6.35	6.42	6.25	ENSG00000000419.14
SCYL3	9.43	9.68	9.64	9.56	9.8	9.63	9.46	9.46	9.79	9.46	9.82	9.42	9.5	9.65	9.62	9.58	9.73	9.62	9.51	9.51	9.72	9.51	9.74	9.48	1.95	2.46	2.53	2.21	2.7	2.36	1.81	2.29	2.63	2.18	2.84	2.13	ENSG00000000457.14
C1orf112	8.8	9.13	9.15	8.97	9.14	9.13	8.82	9.15	9.15	9.08	9.15	9.32	8.91	9.11	9.11	9.01	9.1	9.12	8.92	9.11	9.11	9.07	9.11	9.21	1.76	2.39	2.51	2.07	2.54	2.32	1.66	2.43	2.61	2.15	2.64	2.36	ENSG00000000460.17
FGR	7.71	8.17	7.38	7.94	7.81	8.32	7.95	8.11	7.78	7.95	7.64	8.8	7.9	8.07	7.72	7.98	7.87	8.16	7.93	8.02	7.84	7.93	7.77	8.39	0.97	1.68	1.11	1.33	1.46	1.77	1.13	1.65	1.55	1.29	1.14	2.1	ENSG00000000938.13
CFH	10.03	11.05	10.79	10.54	11.9	10.68	10.23	10.64	11.02	10.64	12.78	10.55	10.31	10.98	10.82	10.64	11.61	10.71	10.4	10.66	10.92	10.66	12.21	10.6	2.77	4.03	3.89	3.4	4.95	3.63	2.78	3.39	4.17	3.36	5.84	3.33	ENSG00000000971.16
FUCA2	12.15	12.26	11.93	12.2	12.13	12.31	12.09	12.27	11.9	12.16	12.01	12.33	12.14	12.22	11.99	12.18	12.13	12.25	12.1	12.22	11.97	12.15	12.04	12.27	5.63	5.96	5.78	5.79	5.92	5.98	5.64	5.83	5.76	5.8	5.8	5.85	ENSG00000001036.14
GCLC	10.86	10.69	11.23	10.78	10.15	10.93	10.83	10.79	11.18	10.79	10	10.98	10.89	10.78	11.16	10.84	10.42	10.94	10.87	10.84	11.1	10.84	10.33	10.97	3.84	3.92	4.58	3.88	3.43	4.13	3.73	4.01	4.43	3.86	3.33	4.13	ENSG00000001084.13
NFYA	10.37	10.61	10.74	10.49	10.25	10.76	10.36	10.45	10.71	10.36	10.13	10.56	10.45	10.61	10.7	10.53	10.37	10.72	10.44	10.5	10.67	10.44	10.28	10.57	2.46	2.98	3.27	2.72	2.7	3.1	2.34	2.73	3.34	2.65	2.71	3	ENSG00000001167.15
STPG1	8.52	8.51	8.56	8.51	8.76	8.4	8.76	8.55	8.49	8.59	8.64	8.52	8.54	8.53	8.55	8.53	8.66	8.47	8.66	8.55	8.52	8.57	8.6	8.53	1.99	2.24	2.25	2.11	2.54	2.11	2.05	2.31	2.21	2.27	2.51	2.23	ENSG00000001460.18
NIPAL3	10.25	10.45	10.44	10.35	11.21	10.12	10.41	10.14	10.49	10.3	10.84	10.01	10.3	10.44	10.43	10.37	10.96	10.22	10.4	10.23	10.46	10.33	10.7	10.14	2.63	3.01	3.13	2.82	3.68	2.72	2.68	2.78	3.23	2.74	3.31	2.73	ENSG00000001461.17
LAS1L	11.02	10.74	10.94	10.88	10.43	10.88	11.11	10.67	11.04	10.83	10.39	10.91	10.99	10.8	10.94	10.9	10.59	10.89	11.05	10.75	11	10.86	10.57	10.91	4.24	4.19	4.55	4.22	3.97	4.29	4.24	4.15	4.7	4.19	3.96	4.3	ENSG00000001497.18
ENPP4	9.7	9.63	9.78	9.67	9.71	9.6	9.81	9.6	9.94	9.81	9.87	9.21	9.72	9.67	9.78	9.7	9.72	9.65	9.78	9.65	9.86	9.78	9.82	9.41	2.58	2.73	3.02	2.65	2.88	2.66	2.83	2.76	3.14	2.83	3.04	2.46	ENSG00000001561.7
SEMA3F	10.18	8.97	9.46	9.57	7.93	9.41	10.07	9.28	9.34	9.51	8.29	9.44	10	9.26	9.53	9.63	8.69	9.5	9.91	9.4	9.44	9.54	8.82	9.5	3.18	2.22	2.8	2.7	1.3	2.61	3.08	2.37	2.75	2.79	1.53	2.75	ENSG00000001617.12
CFTR	12.1	11.33	12.03	11.71	10.84	11.54	12.27	11.7	13.22	12.01	11.76	11.64	12.17	11.59	12.1	11.88	11.35	11.7	12.18	11.77	12.88	11.99	11.82	11.73	4.71	4.16	4.97	4.43	3.64	4.39	5.22	4.59	5.97	4.73	4.46	4.72	ENSG00000001626.16
ANKIB1	10.5	10.8	11.22	10.65	11.16	10.64	10.53	10.76	11.25	10.62	11.48	10.68	10.62	10.82	11.11	10.72	11.07	10.72	10.64	10.79	11.12	10.69	11.29	10.74	2.69	3.15	3.7	2.92	3.66	2.94	2.47	3.06	3.75	2.78	3.98	2.62	ENSG00000001629.10
CYP51A1	12.22	12.21	12.42	12.21	12.83	11.95	12.19	12.27	12.38	12.22	12.99	12.15	12.24	12.26	12.4	12.25	12.68	12.08	12.23	12.28	12.35	12.24	12.8	12.2	5.33	5.57	5.9	5.45	6.25	5.28	5.27	5.68	5.74	5.35	6.43	5.41	ENSG00000001630.17
KRIT1	10.39	10.22	10.63	10.3	9.97	10.32	10.41	10.3	10.72	10.36	9.79	10.35	10.4	10.29	10.56	10.35	10.13	10.36	10.41	10.34	10.62	10.38	10.01	10.38	3.58	3.82	4.26	3.7	3.83	3.82	3.38	3.64	4.33	3.57	3.62	3.65	ENSG00000001631.16
RAD52	8.13	8.29	7.84	8.21	8.37	8.26	7.94	8.2	7.91	8.01	8.44	7.98	8.17	8.24	8	8.21	8.27	8.23	8.04	8.17	8.02	8.07	8.3	8.06	1.89	1.98	2.07	1.93	2.25	1.87	1.68	1.89	2.18	1.89	2.36	1.87	ENSG00000002016.18
BAD	9.94	9.76	9.3	9.85	9.13	10.03	9.98	9.96	9.3	9.97	8.88	9.99	9.85	9.74	9.45	9.79	9.36	9.9	9.87	9.86	9.44	9.87	9.2	9.88	5.5	5.54	5.2	5.52	5.01	5.77	5.59	5.69	5.19	5.64	4.79	5.73	ENSG00000002330.14
LAP3	11.35	11.91	11.47	11.63	12.57	11.63	11.46	11.85	11.42	11.54	12.38	11.48	11.43	11.83	11.51	11.63	12.3	11.63	11.5	11.77	11.47	11.56	12.15	11.51	5.05	5.83	5.53	5.44	6.55	5.52	5.15	5.83	5.66	5.37	6.37	5.32	ENSG00000002549.13
CD99	12.55	12.69	12.55	12.62	12.3	12.86	12.77	12.77	12.58	12.77	12.57	12.84	12.58	12.67	12.58	12.63	12.39	12.79	12.72	12.72	12.59	12.72	12.58	12.78	7.11	7.48	7.48	7.3	7.17	7.61	7.28	7.53	7.29	7.45	7.44	7.61	ENSG00000002586.20
HS3ST1	8.35	8.65	7.81	8.5	9.25	8.39	8.18	8.77	7.54	8.55	9.25	8.17	8.42	8.57	8.13	8.5	8.89	8.44	8.28	8.61	7.93	8.48	8.89	8.26	0.75	1.06	0.46	0.9	1.96	0.67	0.79	1.32	0.3	1.13	2.02	0.72	ENSG00000002587.10
AOC1	12.24	12.29	11.66	12.27	10.07	13.25	12.29	12.81	11.89	12.36	11.79	13.82	12.23	12.41	11.89	12.32	11.07	12.98	12.26	12.63	11.98	12.31	11.91	13.39	5.66	5.93	5.49	5.79	3.74	6.87	5.76	6.55	5.83	5.81	5.52	7.41	ENSG00000002726.21
MAD1L1	9.82	9.34	8.86	9.58	8.94	9.51	9.73	9.37	8.69	9.49	8.88	9.47	9.68	9.36	9.07	9.52	9.11	9.47	9.6	9.37	8.96	9.44	9.08	9.43	3.79	3.51	3.32	3.65	3	3.74	3.8	3.53	3.31	3.53	2.97	3.72	ENSG00000002822.16
LASP1	13.61	13.56	13.41	13.58	13.68	13.51	13.66	13.58	13.43	13.65	13.65	13.5	13.59	13.56	13.45	13.57	13.64	13.52	13.62	13.56	13.46	13.62	13.62	13.51	6.13	6.3	6.3	6.21	6.5	6.22	6.21	6.2	6.33	6.21	6.46	6.19	ENSG00000002834.18
SNX11	9.56	9.64	9.78	9.6	10.02	9.49	9.61	9.64	9.66	9.62	9.98	9.55	9.61	9.66	9.74	9.63	9.89	9.56	9.63	9.65	9.66	9.64	9.87	9.6	2.74	3.01	3.34	2.88	3.46	2.81	2.69	3.01	3.26	2.81	3.54	2.78	ENSG00000002919.15
TMEM176A	12.38	12.73	12.2	12.56	11	13.46	12.96	13.13	12.81	13.01	11.83	13.6	12.52	12.73	12.35	12.62	11.59	13.22	12.84	12.97	12.73	12.88	12.04	13.31	7.1	7.67	7.3	7.39	6.02	8.38	7.73	8.02	7.84	7.96	6.84	8.6	ENSG00000002933.9
M6PR	12.61	12.29	12.5	12.45	12.72	12.11	12.6	12.4	12.56	12.47	12.76	12.14	12.57	12.35	12.5	12.46	12.65	12.22	12.56	12.42	12.53	12.47	12.68	12.24	6.17	6.06	6.31	6.11	6.51	5.86	6.24	6.13	6.24	6.14	6.6	6.05	ENSG00000003056.8
KLHL13	5.62	5.69	6.5	5.65	7.8	4.78	5.47	5.12	7.06	5.36	8.19	4.9	6.31	6.39	6.64	6.35	7.14	6.06	6.12	6.02	6.7	6.09	7.26	5.97	-1.3	-0.95	-0.18	-1.13	1.16	-1.86	-1.35	-1.47	0.27	-1.47	1.55	-1.64	ENSG00000003096.14
CYP26B1	4.46	5.81	5.37	5.14	5.54	5.93	5.61	6.25	5.12	6.1	6.32	6.19	5.93	5.99	5.98	5.96	5.93	6.01	5.87	6.05	5.76	6.01	6.07	6.03	-1.99	-1.04	-1.47	-1.52	-0.7	-1.19	-1.74	-0.98	-1.08	-1.4	-0.41	-1.01	ENSG00000003137.9
ICA1	12.12	12.42	11.93	12.27	12.09	12.56	12.16	12.44	11.96	12.25	12.14	12.58	12.13	12.34	12.01	12.24	12.11	12.44	12.16	12.36	12.02	12.23	12.14	12.46	5.79	6.34	5.97	6.07	6.09	6.45	5.92	6.32	5.84	6.13	6.11	6.49	ENSG00000003147.19
DBNDD1	9.51	8.89	8.82	9.2	8.77	8.94	9.9	9.13	8.77	9.4	8.89	9.42	9.43	9.04	8.99	9.23	8.94	9.08	9.63	9.14	8.92	9.3	8.99	9.32	3.26	2.85	2.94	3.06	2.83	2.86	3.43	3.08	3.03	3.3	2.87	3.29	ENSG00000003249.15
ALS2	9.81	9.94	9.94	9.88	10.5	9.7	9.79	9.89	10.02	9.82	10.45	9.76	9.85	9.94	9.93	9.89	10.29	9.78	9.83	9.9	9.98	9.85	10.26	9.82	2.57	2.83	3.06	2.7	3.31	2.62	2.55	2.83	3.14	2.63	3.27	2.65	ENSG00000003393.16
CASP10	9.97	10.47	10.06	10.22	10.81	10.32	9.8	10.35	10.22	10.23	10.72	10.17	10.05	10.38	10.12	10.22	10.61	10.28	9.94	10.29	10.21	10.22	10.54	10.18	2.21	2.82	2.62	2.51	3.25	2.64	2.45	2.76	2.66	2.6	3.1	2.5	ENSG00000003400.15
CFLAR	11.8	11.94	11.86	11.87	11.84	11.98	11.89	12.06	11.88	12.05	11.87	12.08	11.82	11.92	11.86	11.87	11.85	11.95	11.89	12	11.88	12	11.87	12.02	4.69	4.88	5.05	4.79	5.01	4.83	4.78	5.06	5.19	4.79	5.08	5.04	ENSG00000003402.20
TFPI	8.58	9.63	9.09	9.1	8.92	9.93	8.61	9.77	9.06	9.18	8.31	10.33	8.94	9.54	9.19	9.24	9.07	9.74	8.86	9.59	9.12	9.19	8.67	9.96	2.09	3.24	3.04	2.66	2.6	3.51	1.9	3.32	2.95	2.5	2.05	4.21	ENSG00000003436.16
NDUFAF7	9.26	8.99	9.52	9.12	8.66	9.13	9.27	9.06	9.43	9.19	9.08	9.04	9.26	9.11	9.43	9.19	8.93	9.18	9.27	9.15	9.37	9.22	9.16	9.13	2.96	2.97	3.46	2.97	2.74	3.07	2.87	3.05	3.38	2.97	2.99	3.2	ENSG00000003509.16
RBM5	11.79	11.74	11.54	11.77	11.67	11.78	11.85	11.7	11.62	11.74	11.73	11.67	11.77	11.73	11.59	11.75	11.68	11.76	11.81	11.7	11.64	11.73	11.72	11.68	4.96	5.08	5.13	5.02	5.06	5.09	4.88	5.02	5.19	4.98	4.99	5.05	ENSG00000003756.17
SLC7A2	7.91	8.8	8.01	8.35	8.96	8.73	8.45	8.96	7.42	8.87	9.58	8.85	8.29	8.71	8.29	8.5	8.9	8.62	8.45	8.75	7.88	8.69	9.14	8.68	-0.3	0.76	0.13	0.23	0.97	0.67	0.2	0.92	-0.21	0.58	1.64	0.73	ENSG00000003989.18
ARF5	12.78	12.8	12.35	12.79	12.34	13.01	12.68	12.85	12.36	12.79	12.43	13.11	12.75	12.76	12.44	12.76	12.43	12.91	12.67	12.79	12.45	12.75	12.5	12.98	7.46	7.71	7.41	7.59	7.34	7.87	7.35	7.71	7.33	7.55	7.45	7.84	ENSG00000004059.11
SARM1	8.63	9.29	9.46	8.96	9.12	9.37	8.57	9.29	9.65	9.23	9.23	9.29	8.91	9.25	9.35	9.08	9.14	9.3	8.83	9.24	9.46	9.21	9.21	9.24	1.34	1.91	2.38	1.62	1.89	1.92	1.86	2.01	2.44	1.94	1.97	2.05	ENSG00000004139.14
POLDIP2	11.97	11.9	12.2	11.93	11.95	11.87	11.9	11.92	12.31	11.9	12.03	11.81	11.99	11.94	12.15	11.96	11.97	11.92	11.94	11.95	12.23	11.94	12.03	11.87	5.1	5.23	5.68	5.17	5.38	5.17	5.2	5.32	5.66	5.22	5.4	5.23	ENSG00000004142.12
PLXND1	10.84	10.57	10.53	10.7	10.52	10.58	10.96	10.52	10.35	10.88	9.99	10.87	10.81	10.61	10.61	10.71	10.59	10.62	10.87	10.57	10.46	10.82	10.22	10.81	4.5	4.58	4.66	4.54	4.58	4.58	4.42	4.48	4.47	4.47	4.28	4.54	ENSG00000004399.13
AK2	12.82	12.77	12.77	12.79	12.56	12.86	12.85	12.7	12.72	12.76	12.65	12.74	12.82	12.78	12.78	12.8	12.63	12.85	12.83	12.73	12.74	12.77	12.69	12.76	6.75	6.94	7.07	6.84	6.79	7	6.74	6.82	7.01	6.8	6.88	6.76	ENSG00000004455.17
CD38	5.01	6.2	5.87	5.61	6.94	5.88	5.95	6.36	6.21	6.09	6.37	5.63	6.03	6.23	6.13	6.13	6.39	6.16	6.09	6.2	6.16	6.12	6.2	6.02	-1.51	-0.5	-0.59	-1	0.46	-0.91	-0.93	-0.24	-0.62	-0.59	0.2	-0.92	ENSG00000004468.13
FKBP4	12.99	12.61	12.48	12.8	13.21	12.35	12.86	12.3	12.57	12.75	13.4	12.1	12.91	12.65	12.55	12.78	13.07	12.47	12.81	12.42	12.61	12.74	13.21	12.29	5.6	5.45	5.5	5.53	6.1	5.17	5.56	5.25	5.37	5.35	6.18	5.01	ENSG00000004478.8
KDM1A	12.12	12.17	12.12	12.14	12.35	12.09	12.18	12.08	12.14	12.18	12.32	11.9	12.13	12.16	12.13	12.15	12.29	12.11	12.17	12.1	12.14	12.17	12.26	11.97	5.22	5.5	5.6	5.36	5.76	5.38	5.45	5.36	5.58	5.41	5.74	5.23	ENSG00000004487.17
RBM6	11.78	11.59	11.46	11.69	11.2	11.75	11.71	11.51	11.46	11.51	11.36	11.6	11.75	11.61	11.52	11.68	11.34	11.72	11.69	11.55	11.51	11.55	11.44	11.61	5.07	5.11	5.13	5.09	5.02	5.15	5.31	5.14	5.08	5.24	5.19	5.1	ENSG00000004534.15
CAMKK1	8.95	8.55	8.7	8.75	8.47	8.58	8.76	8.57	8.64	8.68	8.56	8.58	8.88	8.66	8.74	8.77	8.61	8.68	8.76	8.66	8.69	8.72	8.65	8.66	1.7	1.5	1.8	1.6	1.48	1.51	1.65	1.63	1.65	1.65	1.6	1.67	ENSG00000004660.15
RECQL	9.96	9.91	10.47	9.93	10.23	9.77	10.01	10.03	10.34	10.03	10.62	9.99	10.03	10.01	10.38	10.02	10.21	9.92	10.05	10.07	10.27	10.07	10.46	10.04	3.05	3.19	3.9	3.12	3.57	3.03	2.93	3.22	3.83	3.01	3.94	3.02	ENSG00000004700.16
VPS50	9.74	10.13	10.29	9.94	10.18	10.11	9.78	10.09	10.3	9.96	9.93	10.18	9.87	10.12	10.22	9.99	10.15	10.1	9.88	10.08	10.22	10	9.98	10.14	2.64	3.27	3.52	2.96	3.57	3.14	2.55	3.07	3.58	3	3.52	3.05	ENSG00000004766.17
HSPB6	7.68	7.6	8.07	7.64	6.68	8	7.99	7.91	7.77	7.97	6.96	8.3	8.24	8.03	8.18	8.13	7.52	8.24	8.06	8.01	7.93	8.05	7.5	8.24	2.07	2.28	2.81	2.18	1.48	2.63	2.47	2.57	2.4	2.57	1.71	2.88	ENSG00000004776.13
ARHGAP33	7.62	7.12	7.12	7.37	6.84	7.23	7.46	7.09	6.92	7.13	6.76	7.11	7.51	7.28	7.28	7.39	7.15	7.33	7.4	7.25	7.18	7.26	7.12	7.25	1.27	1.12	1.29	1.19	0.8	1.26	1.24	1.07	1.19	1.13	1.2	0.93	ENSG00000004777.18
NDUFAB1	11.96	11.8	11.74	11.88	11.78	11.8	11.96	11.78	11.81	11.78	11.78	11.72	11.93	11.81	11.78	11.87	11.8	11.82	11.92	11.8	11.82	11.8	11.8	11.76	7.61	7.66	7.74	7.63	7.7	7.64	7.62	7.69	7.83	7.68	7.7	7.64	ENSG00000004779.10
PDK4	11.28	10.57	10.84	10.92	10.5	10.59	11.05	10.31	10.71	11.01	11.09	9.83	11.29	10.75	10.93	11.02	10.72	10.76	11.03	10.53	10.8	11	11.06	10.21	4.23	3.73	4.15	3.98	3.74	3.73	4.01	3.57	4.15	3.89	4.3	3.11	ENSG00000004799.8
ARX	1.19	6.53	-0.39	3.86	6.16	6.69	3.88	6.33	-0.15	5.64	6.22	6.45	5.05	5.77	4.91	5.41	5.6	5.84	4.98	5.64	4.62	5.39	5.6	5.69	-2.67	0.63	-3.94	-1.02	0.74	0.58	-1.68	0.61	-5.13	0.26	0.83	0.57	ENSG00000004848.8
SLC25A13	10.34	10.39	10.72	10.37	9.52	10.77	10.22	10.53	10.7	10.46	9.84	10.67	10.4	10.45	10.66	10.43	9.91	10.69	10.32	10.52	10.64	10.47	10.08	10.61	3.41	3.66	4.1	3.54	2.79	4.03	3.3	3.84	4.23	3.55	2.86	4.05	ENSG00000004864.14
ST7	10.28	10.41	10.16	10.35	10.36	10.44	10.38	10.53	10.1	10.45	10.36	10.55	10.29	10.37	10.21	10.33	10.34	10.39	10.35	10.45	10.17	10.4	10.34	10.46	3.72	4.09	3.97	3.91	4.13	4.08	3.86	4.12	3.83	4.08	4.12	4.12	ENSG00000004866.22
CDC27	10.57	10.51	11.09	10.54	11.36	10.15	10.63	10.39	10.95	10.55	11.27	9.81	10.63	10.6	10.98	10.62	11.17	10.36	10.67	10.51	10.88	10.61	11.1	10.14	3.38	3.61	4.15	3.49	4.6	3.18	3.26	3.38	4.11	3.33	4.76	3.31	ENSG00000004897.12
HCCS	10.41	10.69	9.98	10.55	10.58	10.73	10.47	10.59	9.75	10.56	10.88	10.54	10.41	10.59	10.14	10.5	10.52	10.62	10.44	10.52	9.98	10.5	10.72	10.49	4.34	4.82	4.38	4.58	4.81	4.82	4.35	4.76	4.48	4.71	5.09	4.71	ENSG00000004961.15
DVL2	9.74	9.92	9.95	9.83	10.15	9.82	9.6	9.96	9.96	9.84	10.19	9.91	9.8	9.91	9.92	9.85	10.05	9.85	9.7	9.93	9.93	9.86	10.08	9.9	3.01	3.48	3.6	3.24	3.8	3.34	2.99	3.59	3.54	3.29	3.8	3.33	ENSG00000004975.12
PRSS22	10	8.59	8.9	9.29	7.56	9.03	9.85	8.75	9.03	9.41	6.91	8.8	9.76	8.9	9.09	9.33	8.37	9.12	9.64	8.94	9.12	9.35	8	8.97	4.97	3.73	4.26	4.35	2.67	4.19	4.71	3.94	4.17	4.5	1.98	4.09	ENSG00000005001.10
UPF1	12.26	11.81	11.71	12.03	11.66	11.88	12.27	11.82	11.77	11.95	11.75	11.83	12.16	11.85	11.79	12.01	11.75	11.9	12.17	11.86	11.82	11.94	11.81	11.86	4.82	4.61	4.63	4.72	4.56	4.63	4.85	4.63	4.59	4.73	4.65	4.62	ENSG00000005007.13
SKAP2	11.13	11.07	11.05	11.1	10.99	11.11	11.16	10.83	11	11.1	10.67	10.9	11.13	11.09	11.08	11.11	11.03	11.11	11.14	10.92	11.03	11.1	10.81	10.96	4.05	4.22	4.32	4.14	4.23	4.22	3.96	4.05	4.2	4.05	3.9	4.08	ENSG00000005020.13
SLC25A5	14.15	14.26	14.04	14.2	14.05	14.34	13.91	14.17	14.17	14.03	13.88	14.21	14.16	14.23	14.08	14.2	14.09	14.3	13.98	14.17	14.17	14.07	13.96	14.2	8.55	8.88	8.8	8.71	8.76	8.93	8.66	8.65	8.95	8.66	8.58	8.72	ENSG00000005022.6
MCUB	8.61	9.43	9.09	9.02	10.43	9	8.74	9.54	9.22	9	10.54	9	8.85	9.36	9.12	9.1	9.97	9.09	8.89	9.39	9.18	9.04	10.04	9.04	2.39	3.51	3.25	2.95	4.54	3.07	2.6	3.61	3.52	2.85	4.61	2.81	ENSG00000005059.16
HOXA11	9.78	9.6	8.37	9.69	9.32	9.73	9.53	9.71	8.99	9.59	9.3	10	9.65	9.54	9.03	9.6	9.36	9.62	9.49	9.6	9.16	9.52	9.34	9.79	3.27	3.34	2.22	3.3	3.14	3.42	3.36	3.42	2.8	3.36	3.19	3.58	ENSG00000005073.6
POLR2J	11.49	11.32	10.99	11.41	10.61	11.63	11.44	11.21	10.94	11.38	10.74	11.36	11.43	11.32	11.09	11.38	10.83	11.53	11.39	11.23	11.05	11.35	10.92	11.33	6.38	6.43	6.24	6.4	5.78	6.71	6.26	6.37	6.24	6.31	5.93	6.52	ENSG00000005075.15
DHX33	9.72	9.68	9.94	9.7	10.1	9.49	9.84	9.52	9.87	9.55	10.27	9.51	9.76	9.73	9.88	9.74	9.99	9.61	9.82	9.62	9.84	9.64	10.1	9.62	1.83	1.99	2.37	1.91	2.52	1.77	1.92	1.9	2.32	1.91	2.72	1.75	ENSG00000005100.13
MEOX1	4.01	4.96	5.46	4.48	4.96	4.96	5.4	4.48	5.59	4.69	3.93	4.62	5.54	5.55	5.6	5.54	5.56	5.54	5.55	5.4	5.58	5.42	5.34	5.41	-2.12	-1.37	-0.87	-1.75	-1.27	-1.42	-1.88	-2.02	-0.96	-2.02	-2.34	-1.71	ENSG00000005102.14
THSD7A	5.29	5.74	6.3	5.52	5.26	5.95	5.26	5.83	6.45	5.69	5.82	5.85	6.08	6.14	6.28	6.11	6	6.2	5.94	6.07	6.26	6.03	6.07	6.07	-2.83	-2.21	-1.33	-2.52	-3.23	-1.78	-3.08	-2.13	-0.96	-2.74	-3.89	-2.01	ENSG00000005108.16
LIG3	10.15	10.08	10.21	10.11	10.62	9.84	10.06	10.14	10.31	10.06	10.46	9.84	10.17	10.12	10.22	10.14	10.47	9.97	10.1	10.15	10.26	10.1	10.36	9.96	2.39	2.48	2.88	2.43	2.86	2.31	2.57	2.41	2.95	2.49	2.99	2.35	ENSG00000005156.12
RPAP3	10.07	10.6	10.47	10.33	10.96	10.44	10.17	10.64	10.43	10.49	11.08	10.58	10.19	10.53	10.45	10.36	10.78	10.43	10.24	10.56	10.41	10.46	10.86	10.52	3.77	4.46	4.5	4.11	4.87	4.28	3.84	4.42	4.54	4.27	4.96	4.23	ENSG00000005175.10
ACSM3	9.84	9.42	9.41	9.63	9.31	9.46	9.19	9.43	9.55	9.33	7.78	9.44	9.85	9.55	9.52	9.7	9.57	9.55	9.35	9.5	9.58	9.44	8.52	9.51	3.8	3.36	3.84	3.58	3.45	3.32	3.32	2.98	3.65	3.1	1.86	3.28	ENSG00000005187.12
REXO5	7.44	7.84	7.82	7.64	7.69	7.9	7.58	7.82	7.88	7.58	7.48	8.16	7.64	7.82	7.83	7.73	7.74	7.86	7.68	7.8	7.82	7.68	7.63	7.96	0.78	1.29	1.49	1.04	1.45	1.23	0.75	1.24	1.67	0.97	1.22	1.26	ENSG00000005189.20
CIAPIN1	11.28	11.09	10.97	11.18	11.28	11	11.13	11.22	10.99	11.17	11.3	11.09	11.24	11.1	11.02	11.17	11.23	11.04	11.13	11.19	11.03	11.15	11.24	11.1	4.83	4.87	4.88	4.85	5.17	4.74	4.83	5.06	4.88	4.99	5.14	4.85	ENSG00000005194.15
SPPL2B	10.7	10.33	10.03	10.51	9.81	10.55	10.83	10.27	9.89	10.46	9.9	10.4	10.6	10.36	10.16	10.48	10.02	10.5	10.68	10.31	10.06	10.43	10.06	10.39	4.6	4.43	4.15	4.51	3.96	4.64	4.64	4.38	3.88	4.52	4.07	4.69	ENSG00000005206.17
FAM214B	10.5	9.53	9.34	10.01	9.19	9.68	10.47	9.71	9.6	9.98	8.9	9.98	10.28	9.65	9.54	9.96	9.44	9.74	10.25	9.76	9.68	9.93	9.25	9.92	3.68	2.93	2.88	3.31	2.67	3.05	3.69	3.12	3.03	3.42	2.34	3.3	ENSG00000005238.20
COPZ2	8.08	8.27	8.1	8.18	8.17	8.32	8.53	8.2	8.05	8.36	8.26	8.15	8.23	8.29	8.26	8.26	8.26	8.31	8.41	8.23	8.14	8.32	8.26	8.2	3.19	3.69	3.53	3.44	3.47	3.78	3.59	3.6	3.47	3.59	3.41	3.66	ENSG00000005243.10
PRKAR2B	7.13	7.49	7.69	7.31	9.45	6.65	7.67	8.04	7.33	7.67	9.86	6.86	7.57	7.86	7.82	7.72	8.77	7.46	7.71	7.92	7.53	7.71	9.03	7.31	0.39	1.16	1.41	0.77	3.1	0.33	0.84	1.64	1.1	0.98	3.5	0.55	ENSG00000005249.13
MSL3	9.93	10.13	10.15	10.03	10.04	10.17	9.88	10.3	10.02	9.99	10.3	10.3	9.99	10.12	10.14	10.05	10.07	10.14	9.95	10.22	10.04	10.02	10.22	10.22	3.47	3.94	3.93	3.7	3.95	3.93	3.3	4.05	4.04	3.76	4.22	3.99	ENSG00000005302.19
CREBBP	11.51	10.9	11.37	11.21	11.14	10.81	11.33	10.98	11.38	11.14	11.21	10.86	11.45	11.03	11.34	11.24	11.18	10.96	11.31	11.07	11.35	11.18	11.23	10.99	2.99	2.81	3.28	2.9	3.06	2.7	3.04	2.78	3.21	2.93	3.2	2.71	ENSG00000005339.15
TSPOAP1	7.44	8.08	8.61	7.76	6.94	8.57	7.58	8.55	8.18	8.07	6.24	8.55	7.83	8.23	8.52	8.03	7.63	8.48	7.85	8.41	8.18	8.12	7.2	8.41	1.01	1.71	2.38	1.36	0.7	2.15	1.41	2.15	2	1.53	-0.37	2.34	ENSG00000005379.17
GCFC2	9.11	9.33	9.25	9.22	9.86	9.1	9.11	9.23	9.15	9.19	10.25	9.11	9.18	9.31	9.26	9.25	9.64	9.17	9.17	9.24	9.19	9.22	9.89	9.16	3.01	3.56	3.45	3.28	4.09	3.33	3.18	3.59	3.56	3.35	4.18	3.54	ENSG00000005436.14
WDR54	8.61	9.1	8.68	8.85	8.81	9.22	8.57	8.98	8.66	8.85	8.8	9.04	8.72	8.99	8.75	8.85	8.82	9.06	8.68	8.91	8.73	8.83	8.81	8.95	3.42	4.05	3.75	3.73	3.89	4.12	3.5	3.91	3.57	3.74	3.83	3.97	ENSG00000005448.17
CROT	8.34	8.67	9.09	8.5	8.4	8.78	8.81	8.97	9.29	8.81	8.71	9.51	8.63	8.79	8.99	8.71	8.6	8.87	8.8	8.9	9.09	8.8	8.75	9.23	1.76	2.31	2.86	2.03	2.21	2.35	2.14	2.68	2.9	2.48	2.63	2.73	ENSG00000005469.12
KMT2E	11.54	11.39	11.84	11.47	11.28	11.44	11.53	11.5	12.01	11.51	11.54	11.46	11.57	11.46	11.77	11.52	11.39	11.49	11.55	11.53	11.89	11.54	11.56	11.5	3.47	3.69	4.16	3.58	3.69	3.69	3.41	3.73	4.36	3.69	3.93	3.71	ENSG00000005483.21
RHBDD2	11.68	11.52	10.97	11.6	11.05	11.72	11.55	11.26	11.32	11.39	11.08	11.65	11.61	11.49	11.12	11.55	11.16	11.63	11.51	11.3	11.35	11.4	11.18	11.58	5.81	5.84	5.45	5.82	5.43	6.01	5.84	5.56	5.78	5.74	5.46	6.12	ENSG00000005486.17
SOX8	6.61	5.69	3.19	6.15	5.21	5.89	7.11	5.61	3.6	5.86	4.3	5.8	7.21	6.28	5.57	6.75	6.19	6.32	6.83	6.02	5.38	6.12	5.55	6.09	0.32	-0.45	-2.09	-0.07	-0.98	-0.23	0.7	-0.51	-1.92	-0.38	-1.64	-0.41	ENSG00000005513.10
IBTK	10.97	11.26	11.21	11.11	11.85	11	10.95	11.35	11.25	10.98	11.81	10.94	11.03	11.23	11.19	11.13	11.64	11.06	11.02	11.29	11.22	11.03	11.61	11.01	3.53	4.03	4.13	3.78	4.71	3.74	3.54	4.04	4.26	3.66	4.72	3.61	ENSG00000005700.15
ZNF195	10.34	10.48	10.5	10.41	9.95	10.7	10.35	10.5	10.5	10.41	9.94	10.59	10.38	10.47	10.49	10.43	10.13	10.62	10.39	10.48	10.48	10.42	10.12	10.54	3.74	4.05	4.15	3.9	3.56	4.27	3.81	4.06	4.2	3.97	3.62	4.1	ENSG00000005801.18
MYCBP2	11.05	10.81	11.41	10.93	10.98	10.73	11.18	10.9	11.35	11.05	11	10.81	11.08	10.93	11.32	11.01	11.03	10.89	11.16	10.97	11.28	11.07	11.03	10.9	3.26	3.35	3.79	3.31	3.66	3.22	3.45	3.5	3.81	3.45	3.69	3.3	ENSG00000005810.19
FBXL3	10.68	10.83	11.49	10.76	11	10.76	10.5	10.9	11.59	10.72	10.93	10.88	10.8	10.91	11.35	10.85	11.01	10.87	10.67	10.94	11.41	10.82	10.96	10.92	3.99	4.37	5.14	4.18	4.59	4.27	3.99	4.49	5.24	4.25	4.51	4.47	ENSG00000005812.11
ITGAL	7.05	7.68	7.07	7.36	8.26	7.43	7.1	7.82	6.95	7.58	8.3	7.68	7.41	7.62	7.39	7.52	7.9	7.5	7.3	7.64	7.24	7.52	7.9	7.57	0.24	1.33	0.72	0.79	1.68	1.18	0.42	1.52	0.66	1.03	1.92	1.38	ENSG00000005844.19
PDK2	10.48	10.53	10.29	10.51	9.92	10.8	10.48	10.63	10.49	10.58	9.8	11.04	10.47	10.52	10.36	10.49	10.12	10.69	10.47	10.57	10.48	10.53	10.03	10.85	4.02	4.25	4.19	4.14	3.74	4.47	4.01	4.31	4.31	4.14	3.58	4.74	ENSG00000005882.12
ITGA3	12.4	12.18	11.81	12.29	12.01	12.25	12.27	12.16	11.95	12.22	11.89	12.19	12.34	12.17	11.92	12.26	12.05	12.22	12.23	12.16	12.01	12.19	11.97	12.18	4.88	4.87	4.73	4.87	4.74	4.92	4.84	4.92	4.74	4.91	4.71	4.94	ENSG00000005884.18
ZFX	9.64	10.1	10.08	9.87	10.1	10.1	9.75	9.97	10.1	9.86	9.72	10	9.76	10.05	10.04	9.91	10.05	10.05	9.82	9.96	10.04	9.89	9.81	9.98	1.67	2.33	2.44	2	2.55	2.24	1.59	2.22	2.45	2.13	2.27	2.2	ENSG00000005889.16
LAMP2	12.34	12.52	12.77	12.43	12.43	12.56	12.55	12.46	12.67	12.54	12.26	12.55	12.42	12.53	12.71	12.47	12.47	12.56	12.55	12.49	12.63	12.54	12.35	12.55	5.36	5.71	6.13	5.54	5.71	5.71	5.4	5.72	6	5.59	5.51	5.78	ENSG00000005893.16
GDE1	12.4	12.12	12.19	12.26	12.11	12.12	12.33	11.94	12.24	12.19	12.19	11.9	12.35	12.16	12.22	12.26	12.15	12.17	12.3	12.03	12.24	12.21	12.2	12	5.64	5.57	5.82	5.61	5.62	5.55	5.6	5.51	5.66	5.58	5.76	5.41	ENSG00000006007.12
REX1BD	9.41	8.84	8.84	9.12	8.19	9.11	9.26	8.98	8.95	9.09	7.73	9.02	9.29	8.94	8.95	9.12	8.59	9.1	9.18	9.02	8.99	9.08	8.33	9.04	5.63	5.34	5.45	5.49	4.81	5.57	5.42	5.42	5.54	5.42	4.57	5.54	ENSG00000006015.18
OSBPL7	10.1	9	9.1	9.55	8.71	9.13	9.91	9.14	9.15	9.71	9.13	9.14	9.89	9.24	9.26	9.57	9.13	9.29	9.75	9.26	9.27	9.62	9.26	9.26	3.06	2.45	2.63	2.75	2.03	2.63	3.07	2.59	2.66	2.97	2.99	2.53	ENSG00000006025.12
TMEM98	11.55	11.37	12.07	11.46	11.18	11.45	11.75	11.5	12.11	11.64	11.6	11.39	11.61	11.49	11.96	11.55	11.36	11.54	11.73	11.56	11.98	11.65	11.63	11.49	5.63	5.68	6.56	5.66	5.55	5.74	6.05	5.89	6.57	6	6	5.78	ENSG00000006042.12
YBX2	8.39	8.02	8.08	8.21	7.89	8.08	8.36	7.93	8.47	8.28	8.25	7.62	8.41	8.36	8.39	8.38	8.13	8.46	8.37	8.14	8.43	8.33	8.31	7.98	2.53	2.5	2.68	2.51	2.52	2.49	2.58	2.34	3.15	2.43	2.36	2.26	ENSG00000006047.13
MAP3K14	9.23	9.09	9.12	9.16	9.06	9.09	9.3	9.1	9.07	9.2	8.88	9.14	9.21	9.12	9.13	9.16	9.11	9.12	9.24	9.12	9.1	9.18	8.99	9.15	1.81	1.93	2.06	1.87	1.99	1.9	1.84	2.02	1.97	1.93	2.04	2	ENSG00000006062.18
TMEM132A	8.6	9.33	9.25	8.97	8.67	9.61	8.7	9.55	9.17	9.06	9.57	9.53	8.83	9.28	9.22	9.06	8.92	9.44	8.87	9.39	9.15	9.08	9.4	9.37	2.88	3.59	3.54	3.23	3.35	3.69	2.77	3.8	3.42	3.3	3.8	3.8	ENSG00000006118.15
AP2B1	13.27	13.05	13.04	13.16	13.64	12.8	13.3	12.91	13.16	13.13	13.5	12.74	13.24	13.08	13.08	13.16	13.5	12.9	13.25	12.98	13.15	13.13	13.4	12.86	5.29	5.29	5.43	5.29	5.94	5.02	5.24	5.16	5.67	5.24	5.78	4.94	ENSG00000006125.18
ZNF263	11.21	10.74	10.99	10.98	10.57	10.82	11.26	10.68	11.17	10.91	10.57	10.9	11.15	10.83	11	10.99	10.71	10.88	11.17	10.78	11.11	10.94	10.71	10.93	4.3	4	4.49	4.15	3.98	4.01	4.38	4.02	4.36	4.08	4.04	4.01	ENSG00000006194.10
CX3CL1	9.02	8.76	9.05	8.89	7.7	9.22	8.84	8.92	9.16	8.9	8.51	9.04	9.07	8.93	9.07	9	8.41	9.16	8.92	8.96	9.1	8.95	8.72	9.03	1.9	1.89	2.28	1.9	0.93	2.3	2.03	1.89	2.54	1.95	1.69	1.95	ENSG00000006210.7
SPATA20	11.08	10.41	10.55	10.75	9.7	10.72	11.29	10.57	10.53	10.76	10.34	10.8	10.97	10.53	10.62	10.75	10.09	10.72	11.11	10.61	10.59	10.74	10.46	10.77	4.36	3.95	4.23	4.15	3.3	4.23	4.4	4.03	4.1	4.21	3.82	4.29	ENSG00000006282.21
TNFRSF12A	11.59	11.13	11.37	11.36	11.24	11.09	11.63	11.17	11.31	11.23	11.35	11.16	11.54	11.21	11.38	11.38	11.29	11.18	11.55	11.23	11.33	11.28	11.36	11.23	6.79	6.56	6.9	6.67	6.73	6.48	6.84	6.61	6.92	6.73	6.82	6.6	ENSG00000006327.14
MAP3K9	8.86	9.08	8.7	8.97	9.29	8.99	8.94	9.18	8.89	9.08	9.22	9.15	8.88	9.01	8.8	8.95	9.14	8.95	8.92	9.07	8.9	9.01	9.09	9.05	-0.13	0.27	0.08	0.07	0.44	0.2	-0.17	0.22	0.25	0.08	0.21	0.23	ENSG00000006432.16
RALA	12	12.29	12.11	12.14	11.91	12.45	12.08	12.29	12.1	12.13	11.99	12.38	12.04	12.25	12.12	12.15	11.98	12.36	12.1	12.25	12.11	12.13	12.03	12.31	5.4	5.92	5.86	5.66	5.69	6.02	5.25	5.89	5.74	5.6	5.84	5.96	ENSG00000006451.8
BAIAP2L1	12.82	12.38	12.1	12.6	12.07	12.51	12.79	12.32	12.1	12.53	12.11	12.53	12.71	12.4	12.22	12.56	12.18	12.49	12.69	12.36	12.2	12.5	12.21	12.5	5.57	5.41	5.25	5.49	5.23	5.49	5.55	5.36	5.07	5.39	5.31	5.59	ENSG00000006453.14
KDM7A	11.64	11.59	11.45	11.61	11.46	11.64	11.59	11.65	11.37	11.59	11.35	11.76	11.62	11.58	11.5	11.6	11.5	11.62	11.58	11.62	11.43	11.58	11.42	11.7	3.27	3.44	3.47	3.36	3.28	3.51	3.11	3.42	3.33	3.39	3.37	3.71	ENSG00000006459.11
ETV1	7.71	8.64	8.43	8.17	8.35	8.77	7.7	9.21	8.3	8.43	9.07	9.54	8.15	8.61	8.48	8.38	8.44	8.69	8.03	8.9	8.35	8.43	8.81	9.1	0.51	1.83	1.62	1.17	1.53	1.96	0.58	2.15	1.51	1.04	2.14	2.64	ENSG00000006468.14
AGK	9.71	9.9	10.25	9.8	9.45	10.09	10.06	9.83	10.25	9.94	9.46	10.12	9.85	9.93	10.16	9.89	9.65	10.05	10.03	9.88	10.15	9.95	9.65	10.07	3.02	3.38	3.87	3.2	3.06	3.52	3.12	3.38	4.02	3.24	3.01	3.49	ENSG00000006530.18
ALDH3B1	10.47	11	9.89	10.73	10.22	11.33	10.49	11.23	10.01	10.74	10.18	11.34	10.48	10.85	10.11	10.67	10.33	11.07	10.49	10.99	10.17	10.66	10.28	11.08	3.81	4.52	3.54	4.16	3.84	4.81	3.74	4.61	3.37	4.21	3.78	4.71	ENSG00000006534.16
TTC22	9.75	10.44	9.85	10.09	10.27	10.51	9.87	10.39	9.72	9.95	9.9	10.54	9.86	10.31	9.92	10.09	10.2	10.35	9.93	10.27	9.83	9.98	9.94	10.36	3.03	3.94	3.5	3.48	3.85	3.98	3.17	3.74	3.47	3.48	3.47	3.82	ENSG00000006555.11
PHTF2	9.09	9.35	9.89	9.22	9.27	9.38	9.25	9.39	9.93	9.33	9.36	9.47	9.27	9.4	9.76	9.33	9.35	9.43	9.34	9.42	9.77	9.39	9.4	9.47	1.8	2.42	3.12	2.11	2.52	2.37	1.94	2.52	3.13	2.37	2.67	2.46	ENSG00000006576.16
FARP2	11.23	11.19	11.21	11.21	11.25	11.16	11.3	11.36	11.31	11.36	11.3	11.52	11.23	11.2	11.21	11.22	11.24	11.19	11.28	11.31	11.28	11.31	11.27	11.42	3.84	3.95	4.12	3.89	3.93	3.95	3.9	4.01	4.06	3.9	3.85	4.18	ENSG00000006607.14
USH1C	12.95	12.24	11.53	12.6	10.1	13.16	13.1	13.11	12.24	13.1	11.05	13.25	12.79	12.38	11.95	12.58	11.06	12.94	12.89	12.9	12.28	12.89	11.48	13.01	6.52	6.04	5.45	6.28	4.05	6.89	6.56	6.82	6.15	6.63	4.97	6.95	ENSG00000006611.17
GGCT	11.83	11.84	12	11.84	11.63	11.93	11.9	12.04	12.09	11.95	11.45	12.05	11.85	11.87	11.97	11.86	11.72	11.93	11.9	12	12.03	11.93	11.59	12.01	6.48	6.7	6.99	6.59	6.57	6.76	6.48	6.73	7.12	6.48	6.41	6.98	ENSG00000006625.18
DBF4	9.29	9.74	9.9	9.51	9.96	9.64	9.25	9.84	9.85	9.3	10.03	9.3	9.44	9.72	9.82	9.58	9.85	9.67	9.41	9.78	9.78	9.44	9.9	9.44	2.95	3.6	3.77	3.27	3.8	3.51	2.96	3.65	3.6	3.14	3.75	3.55	ENSG00000006634.8
IFRD1	11.11	10.83	11.01	10.97	10.45	10.99	11.08	10.89	10.81	11.03	10.15	11.05	11.08	10.89	11.01	10.99	10.64	11	11.06	10.92	10.87	11.02	10.44	11.03	4.79	4.78	5.06	4.79	4.51	4.9	4.79	4.78	4.71	4.79	4.28	4.92	ENSG00000006652.15
COX10	9.53	9.34	9.29	9.43	9.76	9.16	9.38	9.45	9.24	9.45	9.71	9.18	9.49	9.37	9.34	9.43	9.62	9.27	9.39	9.43	9.31	9.43	9.59	9.27	2.74	2.69	2.84	2.71	3.1	2.51	2.77	2.84	2.87	2.81	3.05	2.61	ENSG00000006695.12
GTF2IRD1	11.55	10.89	11.05	11.22	10.44	11.08	11.41	10.86	11.21	11.14	9.72	10.93	11.45	11.01	11.12	11.23	10.72	11.13	11.35	10.96	11.2	11.16	10.24	11.01	5.42	4.99	5.13	5.21	4.64	5.14	5.5	4.92	5.49	5.23	4.35	5.07	ENSG00000006704.11
PAF1	10.81	10.79	10.64	10.8	10.87	10.75	10.72	10.75	10.49	10.73	10.86	10.69	10.79	10.78	10.68	10.78	10.83	10.75	10.73	10.75	10.58	10.73	10.82	10.71	4.24	4.44	4.47	4.34	4.57	4.38	4.19	4.45	4.31	4.32	4.61	4.44	ENSG00000006712.15
VPS41	10.87	11.1	11.55	10.98	11.04	11.12	11.09	11.12	11.54	11.11	11.12	11.11	10.98	11.13	11.44	11.05	11.09	11.14	11.12	11.14	11.43	11.13	11.14	11.13	3.49	3.78	4.49	3.63	3.93	3.71	3.59	3.75	4.55	3.7	3.81	3.4	ENSG00000006715.16
ARHGAP44	7.69	7.1	8.89	7.39	8.45	6.52	7.59	6.92	9.1	7.15	8.09	6.31	7.94	7.63	8.56	7.78	8.29	7.34	7.82	7.5	8.66	7.59	8.07	7.24	0.52	0.07	1.84	0.3	1.62	-0.59	0.4	-0.27	2.44	-0.06	1.23	-0.43	ENSG00000006740.17
ELAC2	11.1	11.07	10.83	11.08	11.22	11	11	11.01	10.73	11.01	11.35	11	11.07	11.05	10.89	11.06	11.16	11	11	11	10.82	11	11.24	11	4.16	4.39	4.26	4.27	4.63	4.28	4.3	4.43	4.14	4.38	4.64	4.38	ENSG00000006744.19
SCIN	8.61	11.02	8.81	9.81	9.85	11.52	8.53	11.41	9.19	9.71	9.54	11.58	9.06	10.6	9.18	9.83	9.78	10.94	8.94	10.87	9.34	9.68	9.57	10.99	1.63	4.22	2.22	2.92	3.15	4.67	1.72	4.47	2.74	3.1	2.92	4.7	ENSG00000006747.15
ARSD	12.07	12.18	11.8	12.13	11.64	12.42	12.2	11.99	11.99	12.06	11.86	12.05	12.07	12.15	11.89	12.11	11.76	12.32	12.15	12	12	12.05	11.92	12.05	4.54	4.95	4.71	4.74	4.45	5.16	4.58	4.8	4.92	4.73	4.55	4.82	ENSG00000006756.16
PNPLA4	9.35	10.01	9.52	9.68	9.85	10.08	9.37	9.78	9.37	9.54	9.64	9.91	9.49	9.9	9.6	9.69	9.79	9.95	9.48	9.73	9.48	9.58	9.65	9.82	3.55	4.48	4.14	4.02	4.4	4.51	3.57	4.28	4.05	3.92	4.09	4.31	ENSG00000006757.12
ADIPOR2	12.58	12.27	12.35	12.42	12.43	12.2	12.49	12.19	12.2	12.36	12.45	12.18	12.53	12.32	12.37	12.42	12.42	12.27	12.47	12.25	12.26	12.37	12.44	12.25	5.01	4.93	5.15	4.97	5.17	4.83	4.84	4.92	4.98	4.9	5.21	4.88	ENSG00000006831.10
CDKL3	5.73	4.51	5.95	5.12	5.6	4.05	5.66	4.33	5.73	5.18	5.79	4.28	5.67	5.45	5.71	5.56	5.63	5.38	5.62	5.4	5.64	5.53	5.65	5.39	0.6	0.3	1.03	0.45	0.87	0.06	0.58	0.49	1.03	0.56	1	0.23	ENSG00000006837.12
MARK4	9.46	9.49	8.97	9.48	9.44	9.51	9.5	9.65	9.22	9.59	9.61	9.82	9.43	9.45	9.14	9.44	9.41	9.47	9.44	9.53	9.26	9.49	9.51	9.64	3.12	3.37	3.33	3.25	3.22	3.43	3.11	3.4	3.31	3.3	3.33	3.46	ENSG00000007047.15
PROM1	11.3	11.91	10.3	11.6	11.45	12.1	11.99	12.83	10.6	12.37	13.38	12.47	11.52	11.91	10.91	11.72	11.82	11.95	11.83	12.46	10.87	12.12	12.88	12.19	4.21	5.05	3.53	4.63	4.69	5.21	5	5.95	4.08	5.27	6.57	5.78	ENSG00000007062.12
CCDC124	10.22	9.9	9.78	10.06	9.79	9.94	10.17	9.88	9.73	9.94	9.72	9.89	10.14	9.93	9.86	10.03	9.86	9.96	10.1	9.91	9.82	9.96	9.81	9.92	5.58	5.47	5.46	5.52	5.42	5.49	5.51	5.51	5.44	5.51	5.33	5.53	ENSG00000007080.11
PAFAH1B1	11.88	12.2	11.83	12.04	12.63	12.02	11.83	12.03	11.7	11.94	12.94	11.94	11.91	12.14	11.88	12.03	12.45	12.01	11.88	12.01	11.79	11.95	12.67	11.95	4.63	5.05	4.77	4.84	5.51	4.85	4.64	4.9	4.76	4.83	5.69	4.87	ENSG00000007168.14
NOS2	8.28	8.49	7.36	8.38	8.91	8.3	8.57	7.58	7.22	7.94	7.39	7.78	8.5	8.56	8.02	8.53	8.86	8.44	8.49	7.89	7.69	8.11	7.78	8.01	0.75	1.18	0.25	0.96	1.65	0.98	1.32	0.3	0.14	0.65	0.1	0.51	ENSG00000007171.18
KIAA0100	12.42	12.2	12.62	12.31	12.46	12.09	12.39	12.23	12.58	12.36	12.42	12.07	12.43	12.27	12.57	12.35	12.45	12.2	12.4	12.29	12.54	12.38	12.42	12.18	4.22	4.28	4.83	4.25	4.62	4.13	4.21	4.29	4.69	4.25	4.47	4.1	ENSG00000007202.15
GAS7	8	8.09	8.38	8.04	7.71	8.25	8.45	8.18	8.75	8.37	6.98	8.18	8.26	8.27	8.49	8.26	8.06	8.35	8.4	8.25	8.57	8.36	7.66	8.25	-0.4	0.05	0.64	-0.17	0.16	0.01	-0.08	-0.06	0.83	-0.08	-0.38	0.16	ENSG00000007237.19
TRAPPC6A	10.18	9.66	9.88	9.92	8.84	10.01	10.3	9.74	9.95	10.01	8.99	10.05	10.11	9.78	9.91	9.95	9.27	9.99	10.18	9.81	9.94	9.98	9.35	10.01	5.78	5.47	5.81	5.62	4.75	5.77	5.7	5.43	5.98	5.6	4.88	5.84	ENSG00000007255.10
MATK	4.82	5.82	4.45	5.32	5	6.18	5	5.7	4.95	5.64	5.55	6.16	5.43	5.57	5.32	5.5	5.39	5.64	5.38	5.5	5.35	5.48	5.46	5.61	-0.6	0.55	-0.44	-0.02	-0.17	0.85	-0.16	0.56	-0.27	0.32	-0.09	0.62	ENSG00000007264.15
CEACAM7	8.92	9.15	9.15	9.03	9.62	8.94	8.82	10.04	9.65	9.17	10.09	9.99	9.2	9.48	9.61	9.34	9.66	9.41	9.02	9.86	9.58	9.26	9.89	9.82	3.1	2.98	3.58	3.04	3.56	2.73	3.62	4.18	4.05	3.81	4.28	4.14	ENSG00000007306.15
ST7L	8.95	9.28	8.99	9.11	9.44	9.21	8.98	9.2	9.17	9.04	9.13	9.24	9.01	9.2	9.04	9.1	9.29	9.16	9.02	9.15	9.13	9.06	9.11	9.18	3.34	3.71	3.71	3.52	3.87	3.64	3.35	3.77	3.67	3.58	3.91	3.72	ENSG00000007341.19
RPUSD1	9.47	9.12	8.98	9.3	8.9	9.22	9.4	9	9.16	9.33	8.95	9.23	9.37	9.16	9.08	9.27	9.03	9.22	9.33	9.08	9.18	9.28	9.06	9.22	3.91	3.74	3.68	3.83	3.57	3.81	3.82	3.77	3.79	3.77	3.63	3.78	ENSG00000007376.8
RHBDF1	10.93	10.17	9.67	10.55	9.69	10.38	10.64	10.36	9.64	10.59	9.35	10.56	10.74	10.22	9.92	10.48	9.91	10.36	10.53	10.34	9.87	10.49	9.69	10.47	4.66	4.22	3.86	4.44	3.85	4.38	4.59	4.4	3.8	4.48	3.61	4.64	ENSG00000007384.15
LUC7L	10.88	10.34	10.2	10.61	10.12	10.43	10.86	10.1	10.2	10.47	10.2	10.01	10.77	10.39	10.3	10.58	10.24	10.46	10.74	10.24	10.3	10.47	10.3	10.17	5.29	4.99	4.94	5.14	4.82	5.06	5.12	4.85	5.02	5	4.96	4.74	ENSG00000007392.17
CACNA2D2	5.65	5.27	6.21	5.46	5.27	5.27	5.69	5.33	6.32	5.69	4.77	5.73	5.91	5.86	6.1	5.89	5.88	5.85	5.89	5.82	6.06	5.89	5.71	5.9	-1.64	-1.61	-0.78	-1.63	-1.95	-1.47	-1.67	-1.92	-0.79	-1.74	-2.73	-1.77	ENSG00000007402.12
BAIAP3	6.71	6.87	6.81	6.79	5.63	7.4	6.46	6.73	6.16	6.6	5.64	7.06	7	7.04	7.17	7.02	6.53	7.26	6.82	6.92	6.7	6.87	6.53	7.07	0.29	0.66	0.45	0.47	0.21	0.85	0.28	0.65	0.55	0.57	0.05	0.72	ENSG00000007516.14
TSR3	10.63	10.09	9.88	10.36	9.89	10.17	10.55	10.09	9.92	10.46	9.87	10.16	10.49	10.13	10	10.31	10.01	10.19	10.44	10.13	10.02	10.38	9.99	10.18	5.82	5.53	5.41	5.67	5.42	5.58	5.72	5.52	5.51	5.61	5.45	5.61	ENSG00000007520.4
PIGQ	10.12	9.73	9.3	9.92	9.97	9.62	10.17	9.82	9.38	9.92	9.88	9.8	9.99	9.74	9.48	9.86	9.89	9.67	10.02	9.79	9.52	9.86	9.83	9.78	4.41	4.05	3.88	4.23	4.16	4	4.36	4.07	4.05	4.17	4.17	3.91	ENSG00000007541.17
CRAMP1	9.93	9.81	10.02	9.87	10.01	9.72	9.94	9.86	9.9	9.89	9.92	9.54	9.93	9.86	9.99	9.9	9.98	9.81	9.94	9.88	9.91	9.9	9.92	9.69	1.83	1.84	2.23	1.84	2.06	1.75	1.84	1.87	2.24	1.84	2.03	1.68	ENSG00000007545.16
TEAD3	10.75	10.52	10.45	10.63	10.08	10.71	10.68	10.52	10.53	10.68	10.22	10.81	10.69	10.55	10.5	10.62	10.25	10.67	10.65	10.54	10.55	10.65	10.34	10.74	3.84	3.84	3.9	3.84	3.44	4	3.81	3.68	3.84	3.68	3.57	4.14	ENSG00000007866.22
SELE	4.86	4.98	5.64	4.92	5.35	4.82	5.04	4.98	5.84	4.98	5.04	4.91	5.83	5.65	5.86	5.74	5.71	5.62	5.59	5.56	5.81	5.56	5.57	5.54	-1.98	-1.86	-1.12	-1.92	-1.47	-2.02	-2.16	-1.87	-0.91	-1.87	-1.83	-1.91	ENSG00000007908.16
DNAJC11	10.59	10.67	10.66	10.63	10.87	10.58	10.66	10.73	10.73	10.66	10.96	10.32	10.61	10.67	10.66	10.64	10.8	10.61	10.65	10.7	10.7	10.65	10.86	10.43	3.54	3.85	4	3.69	4.13	3.73	3.67	4.01	4.02	3.68	4.26	3.61	ENSG00000007923.16
MYLIP	10.03	10	10.56	10.02	9.69	10.13	9.87	9.83	10.49	9.84	9.54	9.88	10.12	10.09	10.45	10.1	9.9	10.17	10	9.97	10.4	9.98	9.81	10.01	3.12	3.3	3.99	3.21	3.08	3.4	3.14	3.04	4.09	3.04	2.95	3.05	ENSG00000007944.15
NOX1	12.33	10.67	10.68	11.5	9.47	11.19	12.81	10.71	11.82	12.06	10.2	11.59	12.22	11.04	11.35	11.63	10.29	11.36	12.46	10.97	11.74	11.91	10.64	11.57	5.58	4.08	4.45	4.83	2.79	4.64	5.87	4.27	5.68	5.34	3.69	5.08	ENSG00000007952.18
E2F2	8.13	8.17	8.35	8.15	9.46	7.62	8.14	8.06	8.28	8.11	9.6	7.97	8.22	8.28	8.33	8.25	8.96	7.99	8.21	8.16	8.28	8.19	9.04	8.12	0.28	0.62	0.88	0.45	1.98	0.04	0.32	0.56	0.94	0.48	2.09	0.47	ENSG00000007968.7
PSMB1	13.09	13.27	13.11	13.18	13.04	13.38	13.06	13.18	13.12	13.12	13.06	13.75	13.12	13.25	13.13	13.18	13.07	13.32	13.09	13.18	13.13	13.13	13.09	13.59	8.14	8.55	8.47	8.34	8.39	8.61	8.13	8.52	8.45	8.25	8.44	9.05	ENSG00000008018.9
SYN1	6.69	5.8	5.9	6.25	4.25	6.47	6.71	6.5	5.91	6.67	4.16	6.69	6.69	6.43	6.34	6.56	6.12	6.57	6.57	6.5	6.3	6.55	5.93	6.56	0.6	-0.26	0.25	0.17	-2.01	0.49	0.55	0.33	0.34	0.55	-1.41	0.76	ENSG00000008056.14
JARID2	9.51	9.07	9.58	9.29	9.16	9.03	9.54	9.01	9.59	9.24	9.28	8.93	9.47	9.21	9.52	9.34	9.26	9.18	9.48	9.17	9.52	9.3	9.33	9.12	1.56	1.33	1.99	1.45	1.54	1.25	1.61	1.32	2.01	1.49	1.67	1.29	ENSG00000008083.14
CDKL5	7.97	8.27	8.68	8.12	8.58	8.13	8.06	8.5	8.69	8.29	8.59	8.24	8.18	8.33	8.54	8.25	8.47	8.27	8.2	8.43	8.53	8.31	8.48	8.29	-1.17	-0.8	-0.26	-0.99	-0.55	-0.91	-1.38	-0.65	-0.23	-0.75	-0.6	-0.73	ENSG00000008086.13
CDK11A	10.56	10.08	9.88	10.32	9.89	10.17	10.55	10.19	9.7	10.48	10.05	10.2	10.46	10.13	10.01	10.3	10.01	10.18	10.43	10.19	9.88	10.39	10.1	10.2	4.53	4.21	4	4.37	3.84	4.37	4.39	4.49	4.07	4.39	4.19	4.56	ENSG00000008128.23
NADK	11.4	11.46	11.43	11.43	11.48	11.45	11.28	11.46	11.41	11.44	11.46	11.47	11.42	11.46	11.44	11.44	11.48	11.45	11.33	11.46	11.42	11.44	11.45	11.46	4.53	4.82	4.94	4.67	4.89	4.78	4.53	4.8	5.03	4.72	4.74	4.83	ENSG00000008130.15
CYTH3	9.46	9.92	10.34	9.69	9.55	10.08	9.7	10.08	10.45	9.8	9.51	10.16	9.68	9.94	10.22	9.81	9.7	10.04	9.79	10.03	10.28	9.85	9.67	10.09	1.96	2.67	3.21	2.32	2.41	2.78	1.99	2.81	3.25	2.57	2.4	2.97	ENSG00000008256.16
ADAM22	7.48	7.95	8.48	7.71	8.77	7.6	7.31	7.88	8.33	7.58	8.68	7.58	7.88	8.07	8.34	7.98	8.49	7.89	7.71	7.98	8.23	7.83	8.42	7.83	-0.93	-0.1	0.46	-0.52	0.77	-0.48	-1.18	0.16	0.44	-0.31	0.66	-0.49	ENSG00000008277.15
SYPL1	12.41	12.61	12.85	12.51	12.63	12.61	12.47	12.41	12.7	12.43	12.32	12.47	12.48	12.62	12.78	12.55	12.63	12.61	12.52	12.48	12.68	12.49	12.41	12.52	6.27	6.68	7.07	6.48	6.79	6.64	6.33	6.49	6.89	6.46	6.47	6.51	ENSG00000008282.9
CYB561	11.68	11.56	11.37	11.62	11.82	11.44	11.8	11.52	11.43	11.68	11.99	11.45	11.64	11.56	11.43	11.6	11.74	11.48	11.72	11.52	11.47	11.64	11.86	11.48	4.81	4.89	4.85	4.85	5.24	4.74	4.92	4.89	4.93	4.91	5.4	4.88	ENSG00000008283.16
SPAG9	11.3	11.22	11.76	11.26	11.5	11.11	11.34	11.13	11.77	11.21	11.47	11.08	11.38	11.3	11.67	11.34	11.49	11.22	11.38	11.23	11.68	11.29	11.46	11.2	3.35	3.43	4.11	3.39	3.87	3.24	3.32	3.32	3.99	3.32	3.75	3.28	ENSG00000008294.21
CELSR3	8.99	9.56	8.65	9.28	9.3	9.67	9.04	9.62	8.98	9.39	9.58	9.66	9.1	9.41	8.89	9.26	9.24	9.49	9.08	9.44	9.04	9.29	9.42	9.46	1.21	1.95	1.22	1.58	1.81	2.01	1.16	2.01	1.47	1.51	2.12	1.91	ENSG00000008300.17
AASS	8	8.01	7.77	8.01	8.48	7.81	8.05	8.06	7.51	8.06	8.14	7.99	8.02	8.06	7.92	8.04	8.36	7.93	8.03	8.03	7.76	8.03	8.07	7.99	0.61	0.91	0.83	0.76	1.35	0.71	0.81	0.86	0.89	0.84	1.02	0.69	ENSG00000008311.16
PLEKHG6	11.06	10.24	10.74	10.65	9.59	10.52	11.23	10.58	11.22	10.64	10.11	10.59	10.97	10.42	10.78	10.7	10.03	10.59	11.07	10.63	11.07	10.67	10.32	10.63	4.48	3.98	4.45	4.23	3.33	4.25	4.63	4.16	4.87	4.33	3.52	4.26	ENSG00000008323.16
SS18L2	10.03	9.85	10.06	9.94	9.62	9.95	10.19	9.81	10.06	9.87	9.78	9.84	10.03	9.91	10.05	9.97	9.76	9.97	10.12	9.88	10.04	9.92	9.86	9.9	4.89	4.94	5.26	4.91	4.76	5.01	4.97	4.94	5.38	4.94	4.93	4.96	ENSG00000008324.12
MPND	9.99	9.34	9.36	9.67	9.07	9.46	9.78	9.46	9.46	9.64	9	9.47	9.85	9.44	9.46	9.65	9.28	9.51	9.71	9.51	9.51	9.62	9.23	9.51	4.35	3.94	3.95	4.14	3.63	4.08	4.36	4.03	4.08	4.13	3.57	4.15	ENSG00000008382.16
MGST1	12.58	12.12	11.54	12.35	12.73	11.86	12.57	11.9	12.13	12.24	12.77	11.71	12.45	12.13	11.75	12.29	12.56	11.94	12.44	11.96	12.13	12.2	12.58	11.83	7.71	7.47	7.04	7.59	8.16	7.17	7.6	7.3	7.62	7.32	8.2	7.1	ENSG00000008394.13
CRY1	9.33	9.7	9.56	9.52	10.62	9.31	9.37	9.54	9.59	9.49	10.38	9.27	9.42	9.66	9.56	9.54	10.25	9.4	9.44	9.54	9.57	9.51	10.09	9.38	2.73	3.28	3.28	3	4.22	2.87	2.7	3.2	3.22	2.94	3.84	2.83	ENSG00000008405.12
NFIX	11.15	10.39	11.18	10.77	9.79	10.65	11.08	10.55	11.17	10.77	9.91	10.71	11.09	10.58	11.1	10.83	10.2	10.74	11.03	10.67	11.09	10.82	10.26	10.78	3.76	3.2	4.11	3.48	2.69	3.42	4.03	3.33	4.12	3.35	2.9	3.35	ENSG00000008441.18
ST3GAL1	10.24	9.69	9.71	9.97	10.32	9.42	9.82	9.95	9.73	9.82	10.72	9.64	10.23	9.81	9.8	10.02	10.25	9.63	9.86	9.95	9.8	9.86	10.49	9.74	2	1.83	1.92	1.92	2.59	1.5	1.91	1.7	1.92	1.71	2.96	1.6	ENSG00000008513.16
MMP25	5.12	5.75	5.33	5.43	6.48	5.43	4.91	5.56	5.12	5.11	5.99	5.12	5.59	5.77	5.68	5.68	6	5.67	5.52	5.66	5.56	5.56	5.76	5.56	-1.24	-0.3	-0.78	-0.77	0.41	-0.6	-1.26	-0.28	-0.66	-0.84	-0.07	-0.48	ENSG00000008516.18
IL32	13.46	13.43	12.96	13.44	12.99	13.62	13.45	13.46	13	13.46	12.77	13.47	13.42	13.4	13.08	13.41	13.09	13.53	13.4	13.41	13.09	13.41	12.93	13.42	8.46	8.64	8.31	8.55	8.28	8.8	8.51	8.74	8.49	8.66	8.09	8.78	ENSG00000008517.19
PKD1	10.23	9.42	9.05	9.82	9.31	9.46	10.35	9.22	9.39	9.97	9.08	9.36	10.01	9.5	9.31	9.76	9.43	9.53	10.09	9.37	9.47	9.84	9.28	9.46	3.92	3.57	3.51	3.74	3.39	3.65	4.04	3.63	3.38	3.85	3.91	3.57	ENSG00000008710.20
MAPK8IP2	5.34	5.19	6.29	5.26	5.7	4.97	4.93	5.06	6.32	5.06	5.07	5.06	6.16	5.9	6.24	6.03	6.04	5.84	5.8	5.81	6.18	5.81	5.81	5.8	-2.03	-2.02	-0.85	-2.02	-1.48	-2.25	-2.47	-2.1	-0.83	-2.12	-1.97	-2.23	ENSG00000008735.14
MED24	11.29	10.65	11.27	10.97	10.97	10.51	11.09	10.66	10.99	10.83	11.04	10.42	11.24	10.8	11.25	11.02	11.01	10.71	11.1	10.8	11.03	10.92	11.06	10.64	4.64	4.23	4.91	4.43	4.56	4.09	4.56	4.17	4.72	4.35	4.65	3.98	ENSG00000008838.20
RHOBTB2	8.88	8.95	9.05	8.92	8.31	9.23	9.03	9.05	8.9	9.04	8.46	9.1	8.96	9.02	9.06	8.99	8.7	9.15	9.02	9.04	8.95	9.03	8.7	9.06	1.07	1.49	1.61	1.28	0.94	1.72	1.12	1.49	1.71	1.2	1.07	1.52	ENSG00000008853.17
HEATR5B	10.19	10.43	10.41	10.31	10.63	10.34	10.38	10.41	10.46	10.38	10.78	10.32	10.26	10.41	10.4	10.34	10.56	10.35	10.37	10.39	10.42	10.37	10.64	10.33	2.05	2.46	2.61	2.26	2.7	2.36	2.16	2.37	2.67	2.34	2.89	2.36	ENSG00000008869.12
SEC62	12.3	12.39	12.57	12.35	12.61	12.3	12.21	12.45	12.7	12.26	12.89	12.34	12.35	12.41	12.53	12.38	12.56	12.34	12.27	12.45	12.62	12.31	12.76	12.36	6.14	6.42	6.83	6.28	6.75	6.28	5.98	6.37	6.86	6.18	7.03	6.19	ENSG00000008952.17
RPS20	15.63	15.71	15.65	15.67	15.75	15.7	15.63	15.62	15.58	15.62	15.91	15.5	15.65	15.7	15.66	15.68	15.73	15.69	15.64	15.64	15.61	15.64	15.84	15.55	11.61	11.91	11.98	11.76	12.02	11.86	11.69	11.83	12.04	11.73	12.18	11.73	ENSG00000008988.11
CSDE1	14.56	14.24	14.27	14.4	14.37	14.18	14.32	14.19	14.19	14.27	14.49	14.15	14.51	14.28	14.3	14.39	14.37	14.24	14.33	14.24	14.24	14.29	14.45	14.21	7.32	7.2	7.37	7.26	7.43	7.11	7.17	7.12	7.29	7.14	7.51	7.11	ENSG00000009307.16
UBE3C	11.85	12.08	11.93	11.96	12.26	12	11.89	12.01	11.96	11.99	12.43	12	11.88	12.05	11.94	11.96	12.17	11.99	11.91	11.99	11.96	11.98	12.29	11.98	4.19	4.64	4.64	4.42	4.96	4.5	4.05	4.48	4.71	4.34	5.17	4.34	ENSG00000009335.18
REV3L	9.12	9.31	9.79	9.21	9.43	9.26	9.08	9.35	9.82	9.26	9.35	9.25	9.26	9.37	9.66	9.31	9.43	9.34	9.22	9.38	9.67	9.33	9.38	9.32	1.46	1.98	2.48	1.72	2.18	1.89	1.59	2.05	2.49	1.97	2.22	1.92	ENSG00000009413.16
IYD	10.51	9.38	8.93	9.94	7.42	10.21	10.27	9.69	10.76	10.2	7.08	10.4	10.4	9.79	10.2	10.09	8.71	10.25	10.22	9.84	10.56	10.18	8.39	10.31	2.65	1.89	2.16	2.27	0.2	2.62	2.7	2.24	2.92	2.54	-0.04	2.6	ENSG00000009765.15
FAM76A	8.73	8.75	8.88	8.74	8.9	8.68	8.73	8.73	8.91	8.73	9.16	8.59	8.77	8.78	8.86	8.78	8.87	8.74	8.76	8.76	8.87	8.76	9.01	8.68	1.91	2.16	2.42	2.03	2.54	1.99	2.21	2.07	2.46	2.08	2.67	2.06	ENSG00000009780.16
TRAF3IP3	5.93	6.5	6.41	6.21	6.85	6.34	5.84	6.6	6.49	6.43	6.96	6.36	6.48	6.57	6.57	6.53	6.65	6.54	6.36	6.56	6.53	6.51	6.68	6.49	-0.37	0.57	1.04	0.1	1.19	0.31	-0.05	0.68	0.98	0.4	1.55	0.56	ENSG00000009790.15
POMT2	8.88	8.98	8.8	8.93	9.24	8.87	8.82	8.85	8.78	8.83	9.23	8.84	8.91	8.97	8.89	8.94	9.11	8.91	8.86	8.88	8.85	8.87	9.1	8.87	2.01	2.39	2.24	2.2	2.78	2.22	1.98	2.28	2.38	2.02	2.58	2.05	ENSG00000009830.13
VTA1	10.86	11.19	11.33	11.02	11.23	11.17	10.99	11.25	11.27	11.05	11.25	11.25	10.95	11.18	11.27	11.06	11.2	11.16	11.03	11.21	11.23	11.08	11.21	11.21	4.48	5.02	5.33	4.75	5.13	4.97	4.53	5.07	5.43	4.86	5.14	5.04	ENSG00000009844.16
MLXIPL	10.76	10.27	9.58	10.52	8.25	11.14	11.28	10.69	9.25	11.05	7.57	11.31	10.73	10.39	9.91	10.56	9.18	10.9	11	10.58	9.64	10.83	8.7	11.02	4.27	3.89	3.31	4.08	1.88	4.75	4.59	4.26	3.15	4.38	1.32	4.85	ENSG00000009950.16
BAZ1B	11.7	11.94	11.98	11.82	12.07	11.89	11.57	12.07	11.81	11.92	12.2	11.98	11.76	11.93	11.96	11.84	12.01	11.89	11.67	12.01	11.83	11.91	12.11	11.95	3.62	4.09	4.26	3.85	4.29	4	3.37	4.01	4.13	3.95	4.41	3.96	ENSG00000009954.11
RANBP9	10.81	10.82	10.94	10.82	10.83	10.82	10.87	10.75	10.93	10.81	10.66	10.84	10.83	10.84	10.92	10.84	10.85	10.84	10.87	10.79	10.91	10.83	10.73	10.85	4.08	4.26	4.52	4.17	4.33	4.23	4.03	4.16	4.56	4.11	4.11	4.2	ENSG00000010017.13
ETV7	8.12	8.9	8.36	8.51	9.53	8.64	8.01	8.89	8.48	8.52	9.93	8.81	8.34	8.81	8.49	8.57	9.17	8.65	8.26	8.75	8.51	8.53	9.39	8.7	2.26	3.32	2.83	2.79	4.08	2.99	2	3.3	2.98	2.83	4.42	3.24	ENSG00000010030.14
SPRTN	8.29	8.44	8.9	8.37	8.69	8.34	8.33	8.5	8.95	8.37	8.7	8.35	8.43	8.51	8.76	8.47	8.63	8.46	8.44	8.53	8.78	8.46	8.64	8.45	1.6	2.03	2.42	1.81	2.32	1.9	1.66	2.04	2.4	1.77	2.3	1.81	ENSG00000010072.16
EEF1AKNMT	10.56	10.41	10.82	10.49	10.55	10.36	10.61	10.44	10.76	10.52	10.52	10.36	10.58	10.48	10.75	10.53	10.57	10.44	10.61	10.5	10.71	10.55	10.55	10.44	4.04	4.12	4.44	4.08	4.44	3.98	4.01	4.11	4.4	4.01	4.22	3.98	ENSG00000010165.20
DYRK4	9.54	9.28	9.22	9.41	8.9	9.44	9.5	9.38	9.14	9.41	9.42	9.34	9.52	9.39	9.31	9.46	9.26	9.44	9.47	9.39	9.25	9.41	9.42	9.37	4.68	4.67	4.77	4.67	4.49	4.74	4.56	4.77	4.76	4.66	4.81	4.72	ENSG00000010219.13
ZNF207	12.35	12.45	12.4	12.4	12.59	12.39	12.33	12.42	12.4	12.42	12.56	12.37	12.37	12.44	12.4	12.4	12.54	12.39	12.35	12.41	12.4	12.41	12.51	12.38	5.66	5.98	6.08	5.82	6.2	5.88	5.78	5.87	6.06	5.85	6.2	5.86	ENSG00000010244.19
UQCRC1	13.08	13.02	12.73	13.05	12.97	13.04	13.23	13	12.79	13.09	12.89	13.1	13.05	13	12.81	13.03	12.97	13.02	13.15	12.98	12.84	13.05	12.91	13.06	7.12	7.25	7.12	7.18	7.31	7.23	7.25	7.34	7.32	7.26	7.23	7.44	ENSG00000010256.11
STARD3NL	10.3	10.51	10.8	10.4	10.18	10.65	10.36	10.55	10.88	10.41	10.08	10.64	10.39	10.53	10.72	10.46	10.31	10.62	10.42	10.55	10.77	10.46	10.24	10.61	4.4	4.83	5.26	4.62	4.6	4.93	4.3	4.66	5.16	4.52	4.48	4.77	ENSG00000010270.14
CD9	14.49	13.77	14.07	14.13	13.91	13.71	14.5	13.5	13.93	14.16	13.42	13.5	14.39	13.89	14.09	14.14	14.01	13.83	14.39	13.68	13.99	14.15	13.63	13.68	9.13	8.64	9.06	8.89	8.87	8.54	9.14	8.4	8.92	8.93	8.39	8.41	ENSG00000010278.15
NCAPD2	11.88	11.75	11.77	11.82	12.02	11.64	11.96	11.72	11.67	11.94	11.72	11.64	11.86	11.78	11.78	11.82	11.96	11.7	11.91	11.75	11.71	11.9	11.75	11.69	4.14	4.34	4.43	4.24	4.68	4.19	4.11	4.33	4.34	4.24	4.41	4.23	ENSG00000010292.13
IFFO1	7.62	7.48	7.29	7.55	7.52	7.47	7.65	7.47	7.34	7.47	7.34	7.48	7.61	7.54	7.47	7.57	7.57	7.52	7.6	7.51	7.45	7.51	7.45	7.51	1.21	1.23	1.28	1.22	1.16	1.27	1.18	1.31	1.4	1.31	0.97	1.39	ENSG00000010295.20
GIPR	5.98	6.98	5.8	6.48	5.86	7.45	7.07	6.78	5.43	6.94	5.24	6.83	6.6	6.86	6.42	6.73	6.49	7.02	6.8	6.68	6.26	6.75	6.21	6.71	-0.57	0.49	-0.38	-0.04	-0.61	0.97	0.06	0.39	-0.3	0.39	-0.92	0.4	ENSG00000010310.9
PHF7	6.63	6.77	6.7	6.7	6.65	6.81	6.58	7.05	6.64	6.64	7.33	6.94	6.76	6.82	6.79	6.79	6.81	6.83	6.72	6.88	6.74	6.74	6.99	6.84	1.28	1.67	1.85	1.48	1.87	1.59	1.09	1.93	1.8	1.58	2.25	1.73	ENSG00000010318.21
SEMA3G	7.58	7.15	7.92	7.36	6.73	7.33	7.18	6.45	7.77	6.89	5.58	6.51	7.82	7.58	7.88	7.7	7.43	7.64	7.48	7.17	7.77	7.35	6.89	7.19	-0.04	-0.16	0.6	-0.1	-0.39	-0.06	-0.53	-1.09	0.46	-0.79	-1.37	-1.03	ENSG00000010319.7
NISCH	10.88	10.73	10.72	10.81	10.5	10.83	10.69	10.85	10.77	10.77	10.27	10.88	10.86	10.76	10.75	10.81	10.6	10.82	10.72	10.83	10.78	10.78	10.45	10.85	3.54	3.56	3.77	3.55	3.5	3.59	3.64	3.6	3.76	3.64	3.38	3.79	ENSG00000010322.16
STAB1	9.57	9.82	9.56	9.7	9.77	9.84	9.5	9.89	9.44	9.58	9.11	10.2	9.64	9.8	9.63	9.72	9.77	9.82	9.57	9.82	9.54	9.62	9.33	10.02	3.9	4.28	4.08	4.09	4.02	4.39	4.04	4.47	4.13	4.27	3.56	4.63	ENSG00000010327.10
FUZ	7.76	7.25	7.09	7.51	5.92	7.82	8.11	7.43	7.72	7.89	5.86	8.22	7.71	7.51	7.47	7.61	6.94	7.76	7.83	7.51	7.64	7.72	6.92	7.89	2.4	1.86	2	2.13	0.29	2.54	2.41	1.97	2.58	2.41	-0.11	2.8	ENSG00000010361.14
IDS	11.83	11.7	11.88	11.76	11.37	11.84	11.77	11.76	12	11.76	11.29	11.89	11.83	11.74	11.86	11.79	11.51	11.84	11.79	11.77	11.94	11.77	11.45	11.86	4	4.15	4.5	4.08	3.92	4.26	4	4.09	4.65	4.08	3.81	4.29	ENSG00000010404.18
PRSS3	12.53	12.04	10.09	12.29	11.41	12.31	12.26	12.14	11.1	12.17	11.85	12.36	12.32	11.97	11.01	12.15	11.54	12.16	12.12	12.03	11.31	12.05	11.83	12.19	7.63	7.36	5.57	7.49	6.81	7.59	7.47	7.33	6.54	7.43	7.27	7.33	ENSG00000010438.17
ZNF200	9.19	9.25	9.08	9.22	9.67	9.07	9.02	9.42	9.02	9.24	9.71	9.17	9.19	9.23	9.12	9.21	9.48	9.13	9.09	9.33	9.09	9.22	9.5	9.18	2.32	2.53	2.55	2.43	2.96	2.35	2.41	2.84	2.49	2.51	2.96	2.4	ENSG00000010539.12
CD4	9.12	9.91	9.14	9.52	9.87	9.93	9.43	10.15	9.53	9.81	10.15	10.15	9.34	9.8	9.34	9.57	9.75	9.81	9.46	9.92	9.52	9.7	9.92	9.92	1.97	2.97	2.34	2.47	3	2.96	2.07	3.25	3.01	2.71	3.28	3.23	ENSG00000010610.10
LRRC23	8.5	7.81	8.06	8.16	7.65	7.88	8.59	7.96	7.85	8.11	7.68	8.05	8.35	7.99	8.12	8.17	7.91	8.03	8.38	8.06	8	8.13	7.92	8.1	2.76	2.25	2.73	2.5	2.05	2.33	2.59	2.16	2.71	2.51	1.9	2.18	ENSG00000010626.15
BTK	6.29	7.36	6.83	6.82	7.39	7.35	6.17	7.34	7.16	6.93	7.19	7.49	6.88	7.25	7.1	7.07	7.24	7.25	6.75	7.19	7.11	7.01	7.12	7.26	-0.3	1.14	0.68	0.42	1.34	1.06	-0.62	1.08	1.21	0.78	1.14	1.02	ENSG00000010671.16
HFE	9.11	9.3	8.99	9.21	9.71	9.12	9.01	9.17	9.09	9.07	9.77	8.92	9.14	9.25	9.06	9.2	9.5	9.14	9.07	9.17	9.11	9.11	9.53	9.01	1.73	2.07	1.94	1.9	2.57	1.85	1.51	1.99	2.12	1.65	2.84	1.69	ENSG00000010704.19
SCMH1	10.81	10.1	10.27	10.46	9.82	10.22	10.81	10.02	10.33	10.49	9.85	10.22	10.68	10.21	10.32	10.45	10.03	10.29	10.68	10.15	10.36	10.46	10.04	10.28	3.84	3.48	3.8	3.66	3.32	3.55	3.79	3.41	3.9	3.64	3.37	3.53	ENSG00000010803.16
FYN	9.65	10.14	9.27	9.9	9.86	10.26	9.72	10.12	9	9.97	9.62	10.22	9.73	10.02	9.49	9.87	9.85	10.09	9.73	9.99	9.29	9.89	9.67	10.06	3.27	3.88	3.26	3.57	3.49	4.05	3.38	4.04	3.03	3.83	3.27	4.28	ENSG00000010810.17
HIVEP2	9.69	9.88	10	9.79	9.65	9.97	9.75	9.94	10.12	9.84	9.57	9.99	9.77	9.89	9.97	9.83	9.74	9.95	9.79	9.91	10.03	9.85	9.68	9.95	0.93	1.28	1.6	1.11	1.21	1.32	0.96	1.41	1.8	1.32	1.16	1.43	ENSG00000010818.10
FMO1	4.1	6	6.13	5.05	5.11	6.38	4.92	6.06	6.07	5.84	4.53	6.18	5.96	6.23	6.27	6.09	5.97	6.34	5.86	6.12	6.13	6.06	5.76	6.16	-1.77	0.45	0.45	-0.66	-0.59	0.9	-1.28	0.91	-0.18	-0.35	-1.36	1.66	ENSG00000010932.17
ELOA	10.89	10.98	10.9	10.93	11.37	10.81	10.94	10.81	10.9	10.88	11.11	10.8	10.91	10.97	10.92	10.94	11.24	10.85	10.94	10.85	10.91	10.9	11.06	10.84	3.05	3.36	3.45	3.2	3.84	3.15	3.18	3.21	3.54	3.21	3.6	3.17	ENSG00000011007.12
LYPLA2	11.7	11.45	11.33	11.57	11.4	11.46	11.54	11.24	11.45	11.5	11.13	11.32	11.65	11.47	11.39	11.56	11.44	11.48	11.53	11.32	11.47	11.5	11.25	11.38	5.82	5.78	5.79	5.8	5.82	5.77	5.84	5.64	5.99	5.73	5.57	5.65	ENSG00000011009.11
CLCN6	8.8	8.98	9.05	8.89	9.13	8.92	8.73	8.85	9.13	8.83	8.78	8.86	8.89	8.98	9.04	8.94	9.07	8.94	8.83	8.9	9.06	8.89	8.86	8.9	0.98	1.38	1.6	1.18	1.73	1.24	1.01	1.32	1.75	1.26	1.4	1.26	ENSG00000011021.23
MRC2	10.41	11.21	10.81	10.81	11.1	11.25	10.39	11.33	10.52	11.14	10.6	11.42	10.59	11.11	10.87	10.85	11.04	11.14	10.54	11.19	10.63	11.05	10.68	11.25	3.41	4.42	4.14	3.92	4.41	4.43	3.26	4.58	4.15	4.05	3.92	4.65	ENSG00000011028.14
NME1-NME2	7.22	6.58	6.44	6.9	6.63	6.56	7.32	6.92	6.6	7.2	7.22	6.65	7.11	6.87	6.85	6.99	6.88	6.87	7.1	6.94	6.82	7.05	7.05	6.84	1.85	1.42	1.46	1.63	1.63	1.32	1.81	1.65	1.58	1.69	2.23	1.58	ENSG00000011052.21
SLC6A7	6.39	5.45	4.73	5.92	2.04	6.92	6.56	6.52	4.88	6.56	6.04	7.39	6.33	6.45	6	6.39	6.07	6.61	6.36	6.35	5.93	6.36	6.19	6.68	-0.72	-0.82	-2.09	-0.77	-2.56	-0.07	-0.76	-0.37	-2.33	-0.68	-0.88	0.17	ENSG00000011083.9
TSPAN9	9.98	9.47	10.15	9.72	9.62	9.4	10.04	9.67	9.97	9.88	9.58	9.76	9.95	9.64	10.07	9.8	9.73	9.6	9.99	9.75	9.94	9.88	9.69	9.81	2.5	2.23	3.02	2.37	2.44	2.15	2.6	2.48	2.89	2.52	2.48	2.48	ENSG00000011105.14
BTBD7	10.08	10.24	10.17	10.16	10.57	10.1	10.11	10.2	10.2	10.17	10.5	10.15	10.11	10.22	10.17	10.17	10.44	10.13	10.13	10.19	10.19	10.17	10.39	10.16	2.22	2.61	2.73	2.42	2.94	2.47	2.25	2.57	2.87	2.41	2.72	2.45	ENSG00000011114.15
APBA3	8.34	8.27	7.97	8.31	8.37	8.23	8.23	8.3	8.23	8.29	8.37	8.14	8.3	8.25	8.11	8.28	8.3	8.23	8.23	8.26	8.22	8.26	8.3	8.18	2.83	3.12	2.74	2.98	3.33	3.03	2.75	3.12	2.81	2.95	3.36	2.96	ENSG00000011132.12
MKS1	9.16	9.05	9.32	9.11	9.18	8.99	9.29	8.99	9.36	9.02	8.97	9.02	9.19	9.11	9.28	9.15	9.19	9.08	9.26	9.07	9.29	9.09	9.06	9.09	2.6	2.67	2.97	2.63	2.9	2.57	2.77	2.66	2.99	2.75	2.83	2.54	ENSG00000011143.19
ABHD5	9.42	9.55	9.54	9.49	9.9	9.41	9.57	9.72	9.59	9.63	10.08	9.71	9.49	9.55	9.54	9.52	9.76	9.46	9.55	9.65	9.56	9.59	9.88	9.64	2.76	3.06	3.04	2.91	3.51	2.87	2.7	3.22	3.01	2.77	3.54	2.98	ENSG00000011198.10
ANOS1	6.83	8.01	7.83	7.42	8.26	7.9	7.52	8.21	8.6	7.98	7.94	8.37	7.67	8.06	8.05	7.87	8.15	8.02	7.72	8.08	8.3	7.95	7.93	8.17	-0.42	0.93	0.89	0.26	0.88	0.96	-0.19	0.98	1.5	0.66	0.68	1.29	ENSG00000011201.12
AKAP8L	10.89	10.5	10.64	10.69	10.31	10.58	10.95	10.46	10.61	10.6	10.22	10.52	10.83	10.56	10.65	10.7	10.44	10.62	10.86	10.53	10.63	10.63	10.38	10.58	4.49	4.35	4.61	4.42	4.23	4.4	4.45	4.32	4.57	4.41	4.15	4.33	ENSG00000011243.19
MBTD1	9.4	9.48	10.26	9.44	9.72	9.38	9.17	9.4	10.23	9.3	9.61	9.2	9.54	9.58	10.08	9.56	9.73	9.52	9.39	9.52	10.05	9.47	9.65	9.4	1.83	2.14	3.02	1.99	2.49	1.99	1.9	2.16	3.13	2.13	2.37	1.94	ENSG00000011258.16
UTP18	10.6	10.64	10.93	10.62	11.12	10.43	10.75	10.54	10.86	10.65	11.34	10.31	10.65	10.67	10.87	10.66	11	10.53	10.75	10.61	10.82	10.68	11.15	10.45	4.51	4.77	5.2	4.64	5.37	4.52	4.44	4.73	5.28	4.55	5.58	4.54	ENSG00000011260.14
RNF216	10.26	10.55	10.84	10.4	10.56	10.54	10.27	10.52	10.91	10.43	10.44	10.56	10.36	10.55	10.75	10.46	10.56	10.55	10.37	10.53	10.79	10.47	10.48	10.56	2.38	2.86	3.27	2.62	2.94	2.82	2.35	2.84	3.24	2.72	2.9	2.72	ENSG00000011275.19
TTC19	11.17	11.02	11.02	11.09	11	11.02	10.99	11.03	10.95	11.03	10.69	11.08	11.15	11.04	11.04	11.09	11.03	11.04	11.02	11.04	10.99	11.04	10.82	11.08	4.55	4.61	4.77	4.58	4.63	4.61	4.63	4.61	4.86	4.63	4.39	4.64	ENSG00000011295.16
PTBP1	13.22	13.09	12.93	13.16	13.18	13.06	13.18	13.03	12.97	13.11	13.4	13.02	13.18	13.09	12.98	13.14	13.16	13.07	13.16	13.05	13	13.1	13.31	13.04	6.64	6.74	6.73	6.69	6.9	6.68	6.66	6.83	6.76	6.78	7.07	6.82	ENSG00000011304.22
SYT7	10.63	9.5	10.49	10.07	8.43	9.96	10.98	9.47	10.94	10.26	8.26	10.16	10.58	9.84	10.53	10.21	9.17	10.12	10.78	9.76	10.76	10.28	9.05	10.21	2.93	2.06	3.19	2.49	1.17	2.44	3.42	1.78	3.53	2.74	0.99	2.7	ENSG00000011347.10
LARS2	10.12	9.97	10.22	10.05	10.31	9.83	10.12	9.99	10.12	10.1	10.24	9.71	10.13	10.03	10.19	10.08	10.25	9.94	10.12	10.04	10.12	10.1	10.2	9.86	2.38	2.36	2.85	2.37	2.77	2.18	2.36	2.48	2.69	2.41	2.83	2.27	ENSG00000011376.12
PIK3C2A	10.1	10.62	11.13	10.36	10.76	10.56	10.15	10.5	11.31	10.24	11.12	10.25	10.29	10.63	10.97	10.46	10.73	10.59	10.32	10.54	11.1	10.37	10.96	10.38	1.96	2.57	3.26	2.26	2.56	2.57	1.91	2.48	3.32	2.22	2.66	2.38	ENSG00000011405.13
PLAUR	11.78	12.07	11	11.93	12.36	11.95	11.97	12.1	10.88	11.97	12.62	11.87	11.76	11.97	11.25	11.86	12.17	11.88	11.88	11.97	11.13	11.88	12.35	11.81	6.04	6.57	5.62	6.31	6.91	6.42	6.21	6.54	5.31	6.38	7.15	6.38	ENSG00000011422.12
ANLN	10.3	10.69	10.56	10.5	11.05	10.54	10.23	10.71	10.67	10.54	10.79	10.6	10.39	10.66	10.56	10.52	10.89	10.56	10.33	10.65	10.63	10.54	10.71	10.58	3.14	3.9	3.91	3.52	4.22	3.76	3.11	4.11	3.99	3.65	3.86	4.36	ENSG00000011426.11
WIZ	10.46	10.16	10.21	10.31	10.11	10.19	10.44	10.22	10.27	10.28	10.18	10.26	10.4	10.21	10.24	10.31	10.17	10.22	10.39	10.24	10.27	10.28	10.22	10.27	3.28	3.17	3.37	3.22	3.18	3.17	3.3	3.24	3.39	3.26	3.28	3.22	ENSG00000011451.21
RABGAP1	11.36	11.45	11.22	11.41	11.51	11.43	11.38	11.61	11.07	11.49	11.67	11.55	11.36	11.42	11.27	11.39	11.47	11.41	11.37	11.53	11.16	11.44	11.57	11.49	3.58	3.88	3.85	3.73	3.98	3.84	3.57	3.85	3.75	3.64	4.04	3.67	ENSG00000011454.18
DCN	11.97	12.97	13.65	12.47	12.73	13.08	11.85	12.74	13.48	12.47	12.25	12.85	12.33	13	13.51	12.66	12.83	13.06	12.19	12.8	13.33	12.61	12.46	12.88	5.87	7.1	7.92	6.49	6.98	7.15	5.72	6.79	7.82	6.34	6.41	6.85	ENSG00000011465.18
QPCTL	8.81	8.6	8.73	8.71	8.77	8.53	8.74	8.7	8.68	8.7	8.85	8.69	8.79	8.67	8.73	8.73	8.75	8.63	8.73	8.71	8.7	8.72	8.8	8.71	2.56	2.51	2.87	2.53	2.82	2.37	2.37	2.56	2.87	2.48	2.98	2.53	ENSG00000011478.13
PPP5C	11.03	11	10.8	11.01	11.16	10.93	11.08	11	10.77	11.04	11.31	10.88	11	10.98	10.85	10.99	11.1	10.94	11.04	10.98	10.83	11.01	11.2	10.9	4.62	4.77	4.78	4.7	4.9	4.71	4.77	4.75	4.79	4.77	4.87	4.63	ENSG00000011485.15
CEP68	10.24	9.74	10.26	9.99	9.47	9.85	10.28	9.45	10.41	10.09	9.35	9.56	10.2	9.88	10.21	10.04	9.71	9.95	10.22	9.69	10.3	10.09	9.63	9.75	2.35	2.12	2.7	2.24	1.93	2.21	2.54	1.98	2.86	2.39	2.02	1.93	ENSG00000011523.14
MAP4K3	9.88	10.6	10.96	10.24	10.59	10.61	9.88	10.62	10.97	10.3	10.62	10.62	10.11	10.57	10.82	10.34	10.56	10.58	10.1	10.58	10.82	10.37	10.58	10.58	2.73	3.66	4.13	3.19	3.68	3.64	2.75	3.75	4.3	3.29	3.77	3.73	ENSG00000011566.15
TYROBP	9.48	10.35	9.51	9.92	10.04	10.49	9.69	10.55	10.01	10.14	10.18	10.8	9.67	10.21	9.7	9.94	10	10.3	9.75	10.32	9.96	10.04	10.07	10.49	5.66	6.76	6.03	6.21	6.54	6.85	5.7	7.04	6.67	6.37	6.65	7.31	ENSG00000011600.12
TMEM159	10.83	10.4	10.45	10.61	10.6	10.31	10.82	10.17	10.39	10.64	10.66	10.04	10.74	10.47	10.49	10.6	10.59	10.41	10.73	10.31	10.45	10.61	10.63	10.23	4.71	4.52	4.69	4.61	4.79	4.4	4.8	4.3	4.75	4.43	4.91	4.23	ENSG00000011638.11
BRCA1	9.38	9.3	9.63	9.34	10.48	8.79	9.47	9.45	9.78	9.45	10.56	8.73	9.43	9.4	9.58	9.41	10.13	9.08	9.47	9.46	9.66	9.46	10.18	9.03	1.87	2.07	2.46	1.97	3.08	1.63	2.01	2.21	2.67	2.07	3.4	1.35	ENSG00000012048.23
ERCC1	11.11	10.73	10.5	10.92	10.62	10.78	11.3	10.56	10.41	10.78	10.43	10.7	11.02	10.75	10.6	10.89	10.68	10.79	11.14	10.64	10.54	10.79	10.55	10.73	5.31	5.23	5.19	5.27	5.15	5.27	5.46	5.12	5.17	5.26	5.06	5.17	ENSG00000012061.16
CD22	4.97	5.57	6.47	5.27	4.33	6.11	5.31	5.86	5.89	5.53	3.69	5.96	5.82	6.11	6.97	5.96	5.66	6.3	5.88	6.1	6.12	5.97	5.41	6.14	-1.09	-0.48	0.23	-0.78	-1.08	-0.22	-0.91	-0.87	-0.59	-0.91	-1.48	-0.77	ENSG00000012124.17
SEMA3B	10.69	10.09	9.67	10.39	9.66	10.28	10.65	9.86	9.39	10.34	10	9.72	10.56	10.16	9.88	10.36	9.87	10.28	10.5	9.98	9.68	10.29	10.07	9.89	4.45	4.04	3.79	4.25	3.65	4.21	4.4	3.87	3.59	4.37	4.02	3.71	ENSG00000012171.20
MBTPS2	9.11	9.5	9.92	9.3	9.7	9.41	9.21	9.38	9.91	9.35	9.8	9.34	9.28	9.51	9.78	9.39	9.64	9.45	9.33	9.43	9.77	9.42	9.7	9.41	1.65	2.26	2.82	1.96	2.55	2.14	1.84	2.24	2.78	2.04	2.67	2.05	ENSG00000012174.12
PRICKLE3	8.57	8.52	8.18	8.55	8.21	8.65	8.72	8.54	8.11	8.71	8.3	8.83	8.52	8.5	8.32	8.51	8.34	8.57	8.59	8.5	8.27	8.59	8.37	8.66	2.21	2.22	2.13	2.22	1.66	2.46	2.18	2.08	2.14	2.13	1.68	2.74	ENSG00000012211.13
LTF	6.19	5.74	6.38	5.97	6.44	5.44	5.67	4.49	6.46	4.76	4.47	4.5	6.66	6.73	6.59	6.7	7.41	6.44	6.23	5.82	6.57	5.9	5.81	5.82	-0.25	-0.1	0.34	-0.17	0.91	-0.53	-0.89	-1.12	0.08	-0.96	0.21	-1.37	ENSG00000012223.13
EXTL3	10.37	9.96	9.79	10.16	10.43	9.75	10.3	10.01	9.91	10.23	10.74	9.84	10.27	10	9.9	10.14	10.31	9.87	10.22	10.03	9.96	10.17	10.52	9.92	1.83	1.76	1.57	1.8	2.29	1.53	1.77	1.73	1.68	1.77	2.5	1.5	ENSG00000012232.9
ELOVL5	10.55	9.72	11.08	10.13	9.12	9.97	10.85	10.24	10.96	10.49	8.26	10.25	10.56	10.04	10.9	10.3	9.69	10.2	10.74	10.33	10.81	10.49	9.15	10.34	3.94	3.38	4.85	3.66	2.91	3.58	4.26	3.91	4.67	4.06	2.2	3.92	ENSG00000012660.14
ALOX5	9.53	10.48	8.44	10	10.97	10.28	10.31	10.42	8.8	10.4	10.89	10.38	9.66	10.23	9.01	9.95	10.55	10.1	10.09	10.16	9.11	10.15	10.49	10.14	3.04	4.17	2.35	3.61	4.7	3.94	3.76	4.1	2.7	3.93	4.61	3.93	ENSG00000012779.11
CALCOCO1	11.62	11.54	11.32	11.58	11.79	11.43	11.72	11.57	11.31	11.65	11.59	11.24	11.59	11.53	11.38	11.56	11.7	11.46	11.65	11.55	11.37	11.6	11.56	11.32	4.83	4.97	4.84	4.9	5.21	4.87	4.97	5.03	4.87	4.98	5.05	4.92	ENSG00000012822.16
UBR7	10.45	10.67	10.59	10.56	11.05	10.5	10.43	10.7	10.64	10.54	10.89	10.49	10.5	10.64	10.59	10.57	10.9	10.53	10.48	10.66	10.62	10.55	10.79	10.52	3.17	3.63	3.68	3.4	4.09	3.43	3.19	3.78	3.78	3.46	3.97	3.36	ENSG00000012963.15
MAP4K5	10.07	10.19	10.89	10.13	10.4	10.1	10.09	10.07	10.97	10.09	10.63	9.93	10.2	10.26	10.73	10.23	10.4	10.2	10.19	10.18	10.79	10.19	10.55	10.1	2.85	3.23	4.06	3.04	3.53	3.11	2.7	3.09	4.23	3.03	3.76	3	ENSG00000012983.12
EHD3	6.85	7.15	7.63	7	6.49	7.43	6.89	7.67	7.54	7.32	5.97	7.77	7.16	7.3	7.49	7.23	7.06	7.4	7.14	7.48	7.41	7.32	6.83	7.52	-0.93	-0.4	0.23	-0.66	-0.99	-0.14	-0.99	0.12	0.23	-0.57	-1.54	0.13	ENSG00000013016.16
PSMC4	11.81	11.7	11.65	11.75	11.66	11.71	11.81	11.69	11.56	11.75	11.68	11.71	11.79	11.71	11.68	11.75	11.68	11.72	11.79	11.7	11.61	11.74	11.69	11.71	5.81	5.92	6.02	5.87	5.93	5.92	5.79	5.98	6.05	5.91	5.95	6	ENSG00000013275.8
MAN2B2	10.85	10.72	10.46	10.79	10.61	10.77	10.78	10.7	10.51	10.78	10.5	10.87	10.8	10.71	10.54	10.76	10.64	10.75	10.75	10.7	10.57	10.75	10.56	10.81	3.04	3.13	3.02	3.09	3.07	3.15	3.06	3.2	2.99	3.09	3.05	3.34	ENSG00000013288.9
CLDN11	6.27	7.57	8.31	6.92	6.58	7.99	6.07	7.87	8.61	6.97	5.47	8.44	7.2	7.8	8.24	7.5	7.28	8.02	6.91	7.83	8.27	7.33	6.66	8.16	0.16	1.63	2.46	0.89	0.85	1.97	0.39	1.91	2.69	1.16	-0.09	2.61	ENSG00000013297.12
SLC25A39	12.37	12.29	12.23	12.33	12.45	12.22	12.31	12.37	12.25	12.37	12.53	12.31	12.35	12.3	12.26	12.33	12.41	12.25	12.31	12.35	12.27	12.35	12.46	12.31	6.48	6.6	6.69	6.54	6.84	6.5	6.49	6.59	6.73	6.51	6.93	6.52	ENSG00000013306.16
MVP	13.97	13.28	13.01	13.62	12.7	13.53	13.83	13.37	13.14	13.64	12.86	13.6	13.82	13.33	13.15	13.58	12.93	13.5	13.72	13.39	13.23	13.58	13.03	13.55	7.18	6.73	6.6	6.95	6.24	6.93	7.1	6.6	6.73	6.94	6.4	7.01	ENSG00000013364.19
NUB1	11.79	11.91	11.75	11.85	12.11	11.83	11.91	11.95	11.62	11.91	12.42	11.91	11.81	11.89	11.78	11.85	12.04	11.83	11.89	11.91	11.68	11.89	12.25	11.88	4.96	5.31	5.28	5.13	5.58	5.19	4.96	5.32	5.08	5.15	5.98	5.3	ENSG00000013374.17
PGM3	11.21	11.36	11.01	11.28	12.17	11	11.31	11.29	11.05	11.29	11.98	11.13	11.21	11.33	11.08	11.27	11.9	11.08	11.28	11.26	11.1	11.26	11.75	11.16	3.87	4.47	4.01	4.17	5.37	4.09	3.96	4.56	4.18	4.08	5.31	4.04	ENSG00000013375.16
RWDD2A	8.2	8.55	8.34	8.38	9.01	8.36	8.22	8.45	8.51	8.39	8.92	8.36	8.3	8.48	8.37	8.39	8.74	8.37	8.3	8.42	8.45	8.38	8.68	8.37	0.91	1.48	1.41	1.19	2.02	1.25	0.95	1.43	1.53	1.23	1.95	1.32	ENSG00000013392.8
CLK1	11.44	11.75	11.8	11.6	11.6	11.81	11.46	11.66	11.88	11.59	11.66	11.65	11.52	11.73	11.76	11.63	11.63	11.77	11.52	11.66	11.82	11.62	11.66	11.66	5.54	6.11	6.3	5.82	6.02	6.15	5.44	6.21	6.22	5.71	6.16	6.25	ENSG00000013441.16
POLR3B	8.76	9.3	9.02	9.03	9.86	9.07	8.88	9.41	8.77	9.15	9.66	9.14	8.89	9.21	9.04	9.05	9.55	9.07	8.95	9.27	8.89	9.11	9.42	9.1	1.18	1.92	1.79	1.55	2.57	1.64	1.33	1.91	1.56	1.6	2.37	1.63	ENSG00000013503.10
ANGEL1	9.94	9.99	10.19	9.97	10.15	9.93	10.04	9.92	10.09	9.94	10.28	9.92	9.99	10.02	10.14	10.01	10.12	9.98	10.05	9.97	10.08	9.98	10.2	9.97	2.17	2.41	2.66	2.29	2.58	2.33	2.22	2.47	2.58	2.26	2.57	2.23	ENSG00000013523.11
RNF14	10.35	10.43	10.71	10.39	10.8	10.27	10.39	10.41	10.75	10.41	11.04	10.12	10.41	10.46	10.65	10.43	10.71	10.35	10.43	10.44	10.67	10.44	10.87	10.26	3.64	3.89	4.41	3.76	4.35	3.69	3.69	3.92	4.51	3.87	4.5	3.75	ENSG00000013561.18
DNASE1L1	10.91	10.35	10.39	10.63	10.09	10.46	10.73	10.41	10.32	10.59	10.01	10.43	10.81	10.43	10.47	10.62	10.26	10.5	10.68	10.47	10.4	10.59	10.2	10.48	4.38	4.05	4.24	4.21	3.87	4.13	4.21	4.13	4.24	4.15	3.82	4.15	ENSG00000013563.14
DDX11	11.16	10.36	10.02	10.76	10.85	10.15	10.94	10.36	10.11	10.75	10.53	10.28	10.97	10.43	10.21	10.7	10.76	10.29	10.81	10.42	10.26	10.68	10.53	10.37	4.11	3.58	3.52	3.84	4.15	3.33	4.22	3.5	3.64	3.99	4.02	3.26	ENSG00000013573.17
HEBP1	10.63	10.78	10.56	10.7	10.8	10.77	10.77	10.96	10.45	10.81	11.1	10.83	10.65	10.75	10.61	10.7	10.77	10.74	10.74	10.87	10.52	10.77	10.96	10.78	5.19	5.56	5.48	5.38	5.66	5.52	5.35	5.66	5.26	5.46	5.95	5.51	ENSG00000013583.10
GPRC5A	14.85	13.9	13.9	14.37	14.72	13.55	14.91	13.87	13.74	14.6	14.33	13.49	14.69	14.03	14.03	14.36	14.61	13.78	14.73	13.98	13.89	14.5	14.31	13.72	6.71	6.02	6.21	6.36	6.94	5.63	6.9	6.16	6.02	6.55	6.47	5.79	ENSG00000013588.9
MAMLD1	5.44	6.73	6.68	6.08	6.9	6.65	5.3	6.68	6.34	6.3	7.6	6.6	6.22	6.61	6.63	6.41	6.75	6.55	6.16	6.55	6.44	6.42	6.93	6.52	-1.65	-0.16	-0.14	-0.9	0.26	-0.34	-2.07	-0.42	-0.42	-0.76	1.06	-0.44	ENSG00000013619.15
CD6	6.25	6.92	7.13	6.59	6.97	6.9	6.75	7.06	6.65	6.84	7.03	7.08	6.88	6.99	7.11	6.93	6.99	6.99	6.9	7.02	6.86	6.93	7.01	7.03	-0.35	0.72	0.92	0.18	0.74	0.71	-0.11	0.84	0.99	0.38	0.72	0.95	ENSG00000013725.14
TACC3	10.75	10.81	10.02	10.78	10.87	10.79	10.53	10.75	9.97	10.64	10.85	10.66	10.69	10.73	10.21	10.71	10.77	10.72	10.53	10.69	10.17	10.61	10.75	10.62	4.17	4.4	3.69	4.29	4.62	4.31	4.01	4.39	3.6	4.33	4.57	4.11	ENSG00000013810.21
UFL1	10.37	10.61	10.88	10.49	10.76	10.55	10.46	10.54	11	10.46	10.95	10.3	10.46	10.62	10.8	10.54	10.72	10.58	10.52	10.57	10.88	10.52	10.85	10.41	3.27	3.74	4.11	3.5	3.97	3.64	3.48	3.74	4.18	3.54	4.12	3.57	ENSG00000014123.10
POLA2	9.2	9.64	9.05	9.42	9.63	9.65	9.37	9.57	9.05	9.52	9.59	9.54	9.28	9.54	9.17	9.41	9.52	9.55	9.36	9.48	9.16	9.45	9.49	9.46	2.71	3.38	3.04	3.04	3.45	3.35	2.84	3.34	3.08	3.07	3.28	3.4	ENSG00000014138.9
ZC3H3	9.15	9.38	9.1	9.27	9.02	9.54	9.14	9.55	9.29	9.18	8.77	9.69	9.18	9.33	9.16	9.26	9.11	9.43	9.18	9.43	9.26	9.2	8.96	9.51	2.46	2.93	2.79	2.69	2.62	3.06	2.43	3.05	2.82	2.68	2.51	3.12	ENSG00000014164.7
CAPN1	13.4	12.97	12.47	13.18	12.31	13.25	13.34	12.96	12.49	13.02	12.43	13.06	13.29	12.97	12.63	13.13	12.51	13.17	13.23	12.96	12.63	13.01	12.59	13.03	6.66	6.45	6.1	6.55	5.92	6.69	6.68	6.41	6.06	6.56	6.02	6.53	ENSG00000014216.16
ACP3	6.91	7.34	6.68	7.13	7.88	7.11	6.96	7.71	6.86	7.05	9.22	7.68	7.21	7.44	7.24	7.33	7.79	7.29	7.15	7.5	7.11	7.19	8.35	7.48	0.47	1.19	0.54	0.83	1.95	0.86	0.59	1.03	0.32	0.94	2.91	0.92	ENSG00000014257.16
MDH1	12.54	12.67	12.52	12.61	12.87	12.59	12.58	12.73	12.44	12.7	12.79	12.7	12.56	12.65	12.54	12.6	12.79	12.59	12.58	12.69	12.48	12.66	12.73	12.66	6.87	7.22	7.19	7.05	7.49	7.1	6.84	7.2	7.3	6.99	7.41	7.07	ENSG00000014641.21
SLC30A9	11.25	11.47	11.21	11.36	11.86	11.3	11.21	11.59	11.3	11.4	11.75	11.16	11.28	11.43	11.25	11.35	11.7	11.32	11.24	11.51	11.31	11.37	11.62	11.21	4.24	4.64	4.63	4.44	5.27	4.36	3.99	4.46	4.72	4.29	5.33	4.27	ENSG00000014824.14
MTMR11	11.93	11.42	11.02	11.68	10.5	11.82	11.92	11.34	11.28	11.56	10.25	11.47	11.82	11.48	11.22	11.65	10.85	11.74	11.8	11.39	11.35	11.54	10.67	11.48	5.09	4.84	4.52	4.97	3.97	5.21	5.09	4.8	4.89	4.88	3.54	4.88	ENSG00000014914.21
COX15	10.73	10.75	10.6	10.74	11.11	10.59	10.76	10.68	10.52	10.72	10.97	10.64	10.73	10.74	10.64	10.73	10.97	10.64	10.74	10.69	10.58	10.71	10.89	10.66	3.38	3.65	3.7	3.52	4.15	3.44	3.62	3.64	3.75	3.62	4.16	3.58	ENSG00000014919.13
CCDC88C	9.82	10.16	9.59	9.99	10.44	10.04	9.88	10.12	9.63	10.01	10.41	10.11	9.85	10.06	9.7	9.96	10.25	9.99	9.88	10.04	9.72	9.96	10.23	10.03	2.7	3.24	2.86	2.97	3.39	3.18	2.95	3.27	2.66	3.15	3.46	3.24	ENSG00000015133.19
YAF2	8.78	8.81	9.21	8.8	8.91	8.77	8.85	8.73	9.21	8.73	8.78	8.66	8.88	8.88	9.12	8.88	8.93	8.86	8.9	8.83	9.1	8.83	8.86	8.79	2.84	3.23	3.45	3.03	3.5	3.11	3.09	3.3	3.53	3.3	3.58	3.16	ENSG00000015153.15
ZMYND11	10.62	10.89	11.22	10.76	11.13	10.79	10.62	10.85	11.27	10.76	11.09	10.83	10.73	10.91	11.13	10.82	11.07	10.84	10.72	10.87	11.16	10.82	11.04	10.86	3.39	3.86	4.36	3.63	4.22	3.71	3.4	3.77	4.41	3.67	4.19	3.71	ENSG00000015171.20
WAS	6.54	7.09	6.57	6.81	7.05	7.11	7	7.27	6.89	7.11	7.08	7.45	6.88	7.03	6.85	6.96	6.99	7.05	6.95	7.06	6.91	6.99	6.98	7.14	0.75	1.43	1.02	1.09	1.4	1.44	0.87	1.57	1.18	1.46	1.41	1.64	ENSG00000015285.11
DPEP1	10.59	9.3	10.74	9.95	6.73	10.4	10.86	10.65	12.03	10.65	6.85	11.68	10.91	10.19	11.04	10.55	8.9	10.75	10.84	10.67	11.68	10.67	8.5	11.41	4.8	3.59	5.35	4.19	0.81	4.79	5.02	4.88	6.62	4.88	-0.71	6.02	ENSG00000015413.9
BID	11.03	10.45	10.45	10.74	10.66	10.36	11.17	10.41	10.49	10.55	10.68	10.41	10.92	10.52	10.53	10.72	10.66	10.46	11.01	10.49	10.55	10.58	10.67	10.49	5.2	4.91	5.06	5.06	5.17	4.8	5.22	4.84	5.03	5.07	5.17	4.71	ENSG00000015475.19
MATR3	12.96	13.12	13.47	13.04	13.52	12.94	13.03	13.19	13.38	13.06	13.59	12.99	13.03	13.14	13.39	13.09	13.43	13.01	13.08	13.19	13.32	13.09	13.48	13.05	6.02	6.38	6.9	6.2	6.87	6.17	6.03	6.45	6.98	6.19	6.95	6.09	ENSG00000015479.20
XYLT2	9.71	9.49	9.63	9.6	10.1	9.23	9.89	9.53	9.85	9.68	10.03	9.26	9.7	9.55	9.64	9.62	9.93	9.39	9.79	9.57	9.77	9.66	9.88	9.4	2.75	2.8	3.04	2.78	3.46	2.51	2.91	2.81	3.13	2.9	3.37	2.64	ENSG00000015532.10
RGPD5	5.13	5.77	6.9	5.45	6.9	5.28	4.6	5.65	7.27	5.36	7.63	5.37	6.12	6.24	6.77	6.18	6.65	6.07	5.88	6.14	6.75	6.05	6.93	6.06	-1	-0.38	0.1	-0.69	0.42	-0.72	-1.07	-0.58	0.28	-0.8	0.64	-0.69	ENSG00000015568.13
NUDCD3	11.93	11.78	12.06	11.86	11.11	12.07	12.02	11.83	12.2	11.97	11.37	12.18	11.94	11.83	12.02	11.89	11.38	12.03	12	11.86	12.12	11.96	11.54	12.11	4.78	4.93	5.28	4.86	4.4	5.16	4.93	4.92	5.24	4.92	4.59	5.04	ENSG00000015676.18
ISL1	4.8	4.34	3.31	4.57	7.23	3.1	4.88	6.86	4.34	6.37	7.47	6.45	5.75	6.05	5.63	5.9	6.29	5.95	5.62	6.14	5.54	5.97	6.37	5.99	-1.42	-0.61	-1.99	-1.02	1.14	-1.37	-1.23	0.76	-1.4	0.04	1.32	0.28	ENSG00000016082.15
CHDH	11.28	11.09	11.03	11.19	9.93	11.59	11.39	11.1	11.66	11.39	9.94	11.56	11.26	11.15	11.15	11.2	10.37	11.48	11.33	11.13	11.52	11.33	10.37	11.45	2.99	3.08	3.17	3.03	2.02	3.53	2.88	3.08	3.71	2.89	2.09	3.45	ENSG00000016391.11
IL20RA	10.2	10	10.1	10.1	9.56	10.18	10.25	10.16	10.37	10.25	9.15	10.43	10.18	10.06	10.14	10.12	9.81	10.17	10.21	10.15	10.29	10.21	9.52	10.33	3.59	3.65	3.71	3.62	3.58	3.69	3.55	3.65	3.99	3.55	3.2	3.87	ENSG00000016402.14
GLT8D1	10.88	11.12	11.11	11	11.18	11.1	10.99	11	11.04	11	10.93	11	10.94	11.1	11.09	11.02	11.14	11.08	11.01	11.02	11.04	11.02	10.97	11.02	5.17	5.57	5.73	5.37	5.72	5.5	5.24	5.55	5.63	5.4	5.41	5.69	ENSG00000016864.19
ATP2C1	11.78	12.32	12.12	12.05	12.61	12.2	11.97	12.32	12.15	12.07	12.67	12.23	11.88	12.26	12.12	12.07	12.47	12.17	12	12.25	12.13	12.07	12.5	12.19	4.8	5.49	5.59	5.15	5.86	5.33	4.78	5.46	5.69	5.03	5.9	5.27	ENSG00000017260.20
IGF1	7.23	7.85	8.71	7.54	8.15	7.72	7.48	7.82	9.2	7.48	7.4	8.24	7.98	8.26	8.69	8.12	8.35	8.23	7.84	8.03	8.88	7.84	7.79	8.27	0.35	1.26	1.99	0.8	1.5	1.15	0.24	1.05	2.23	0.53	0.25	1.35	ENSG00000017427.17
SLC38A5	10.18	10.26	9.87	10.22	8.63	10.95	11.05	11.22	9.99	11.22	9.71	11.39	10.35	10.4	10.09	10.37	9.53	10.77	10.81	10.94	10.09	10.94	9.9	11.06	4.33	4.75	4.38	4.54	3.55	5.27	5.03	5.55	4.81	5.38	4.59	5.77	ENSG00000017483.15
RALBP1	11.66	11.58	11.78	11.62	12.09	11.35	11.64	11.43	11.95	11.55	12.02	11.13	11.67	11.62	11.75	11.64	11.98	11.46	11.65	11.51	11.87	11.59	11.92	11.3	4.13	4.29	4.62	4.21	4.88	4.04	4.13	4.08	4.73	4.12	4.79	3.93	ENSG00000017797.13
RUFY3	9.7	9.65	9.84	9.68	10.39	9.33	9.84	9.71	9.78	9.76	10.55	9.56	9.72	9.7	9.81	9.71	10.17	9.5	9.8	9.72	9.77	9.76	10.27	9.63	2.67	2.93	3.04	2.8	3.61	2.64	2.75	3.16	3.13	2.84	3.68	2.8	ENSG00000018189.13
CNTN1	4.41	5.96	7.41	5.18	5.3	6.24	4.99	5.74	6.91	5.61	5.52	5.96	5.99	6.48	7.32	6.23	6.22	6.58	6.03	6.23	6.75	6.18	6.15	6.32	-2.55	-0.98	0.23	-1.77	-1.56	-0.73	-2.36	-1.13	-0.06	-1.6	-1.22	-1.03	ENSG00000018236.15
SLC11A1	8.16	8.62	7.9	8.39	8.41	8.7	8.46	8.31	7.7	8.37	8.29	8.34	8.31	8.51	8.14	8.41	8.39	8.57	8.4	8.32	8	8.35	8.3	8.33	1.67	2.17	1.34	1.92	2.16	2.17	1.78	2.08	1.16	1.93	2.29	1.96	ENSG00000018280.17
WWTR1	9.15	10.03	10.31	9.59	9.19	10.39	9.23	10.36	10.02	9.79	9.25	10.36	9.48	10.03	10.22	9.75	9.49	10.26	9.48	10.21	9.99	9.83	9.48	10.21	1.82	2.89	3.35	2.36	2.2	3.19	1.7	3.34	2.99	2.46	2.27	3.37	ENSG00000018408.15
AGPS	11.22	11.26	11.18	11.24	11.84	11.02	11.19	11.4	11.16	11.23	11.93	11.23	11.23	11.26	11.2	11.25	11.66	11.09	11.2	11.34	11.18	11.23	11.72	11.23	3.91	4.14	4.27	4.03	4.73	3.89	3.82	4.1	4.37	3.94	4.89	3.99	ENSG00000018510.18
STEEP1	10.11	9.9	10.37	10.01	9.86	9.92	10.16	9.92	10.47	9.98	9.92	9.93	10.12	9.98	10.3	10.05	9.96	9.99	10.15	10	10.36	10.03	10	10	3.54	3.61	4.17	3.57	3.66	3.59	3.56	3.7	4.1	3.57	3.77	3.69	ENSG00000018610.15
TTC27	9.86	9.74	10.18	9.8	9.52	9.83	9.94	9.82	10.18	9.86	9.66	9.85	9.89	9.82	10.1	9.86	9.7	9.88	9.94	9.86	10.09	9.89	9.77	9.88	3.08	3.09	3.65	3.08	3.04	3.12	3.1	3.16	3.6	3.16	3.14	3.18	ENSG00000018699.13
VSIG2	9.68	8.13	6.91	8.91	4.47	9.7	10.46	9.45	6.86	10.39	2.41	10.48	9.58	9.15	7.98	9.36	7.63	9.8	9.99	9.3	7.67	9.94	6.33	10.02	4.14	2.83	1.74	3.48	-0.65	4.32	5.09	4.2	1.76	5.08	-2.73	5.26	ENSG00000019102.12
PHLDB1	10.53	10.72	11	10.63	9.62	11.19	10.9	10.85	10.92	10.85	9.21	10.87	10.64	10.79	10.94	10.72	10.11	11.09	10.87	10.83	10.88	10.83	9.79	10.85	3.49	3.86	4.29	3.67	2.81	4.31	3.75	4.16	4.19	4.07	2.38	4.23	ENSG00000019144.19
MARCO	7.7	8.99	6.32	8.35	9.13	8.93	7.86	9.3	7.25	8.67	9.63	9.06	8.06	8.72	7.25	8.39	8.83	8.67	7.94	8.83	7.58	8.42	9.05	8.67	1.8	3.21	1.01	2.51	3.51	3.08	2.06	3.62	1.15	3.09	4.01	3.34	ENSG00000019169.11
PRDM11	7.93	8.41	8.39	8.17	7.47	8.82	8.08	8.52	8.31	8.19	7.57	8.71	8.13	8.39	8.4	8.26	7.9	8.6	8.19	8.42	8.31	8.25	7.93	8.53	0.3	0.79	0.95	0.54	0.07	1.09	0.25	0.63	0.51	0.39	-0.01	0.79	ENSG00000019485.14
SYT13	9.53	10.07	7.99	9.8	5.82	11.89	9.5	11.62	8.72	11.05	6.67	11.94	9.75	10.44	9.1	10.1	8.43	11.31	9.6	11.1	9.09	10.67	7.98	11.34	1.63	2.74	0.72	2.19	-0.86	4.28	1.89	4.03	1.24	3.48	-0.55	4.42	ENSG00000019505.8
SNAI2	7.51	8.06	8.37	7.78	7.48	8.31	7.46	8.3	8.13	7.92	7.09	8.4	7.9	8.17	8.29	8.04	7.81	8.32	7.79	8.22	8.13	8.02	7.61	8.27	1.34	2.13	2.56	1.74	1.57	2.37	1.14	2.28	2.5	1.61	1.17	2.46	ENSG00000019549.13
CD74	13.63	14.41	14.01	14.02	15.3	14.03	13.98	14.43	13.71	14.27	14.88	14.2	13.8	14.34	14.05	14.07	14.99	14.07	14.01	14.33	13.81	14.21	14.66	14.16	7.87	8.88	8.63	8.37	9.85	8.47	8.02	8.98	8.43	8.75	9.42	8.63	ENSG00000019582.16
HGF	5.11	5.67	6.57	5.39	5.11	5.92	4.87	5.91	6.61	5.28	5.34	5.95	6.01	6.08	6.39	6.04	5.93	6.15	5.84	6.08	6.34	5.93	5.94	6.1	-1.75	-0.92	-0.33	-1.33	-1.7	-0.59	-1.96	-0.77	-0.54	-1.62	-1.98	-0.38	ENSG00000019991.18
ZRANB1	9.44	9.59	9.67	9.51	9.89	9.45	9.55	9.69	9.61	9.63	9.88	9.33	9.52	9.59	9.65	9.55	9.78	9.51	9.56	9.65	9.6	9.61	9.77	9.43	1.54	2	2.2	1.77	2.35	1.84	1.3	2.09	2.19	1.97	2.35	1.86	ENSG00000019995.6
NCDN	8.75	8.61	8.77	8.68	9.08	8.41	8.62	8.71	8.68	8.62	9.02	8.49	8.75	8.67	8.76	8.71	8.93	8.56	8.67	8.72	8.7	8.67	8.9	8.6	1.91	1.97	2.22	1.94	2.56	1.72	1.75	2.06	1.98	1.92	2.63	1.82	ENSG00000020129.16
ADGRA2	8.81	9.38	9.84	9.09	8.67	9.68	8.25	9.76	9.8	8.88	8.1	10.03	9.1	9.43	9.72	9.26	9	9.61	8.72	9.64	9.66	9.09	8.64	9.81	1.05	1.84	2.42	1.45	1.22	2.11	0.36	2.2	2.47	1.04	0.61	2.53	ENSG00000020181.18
ZFP64	9.8	9.69	9.92	9.74	9.66	9.7	9.74	9.67	9.93	9.7	9.71	9.62	9.81	9.73	9.88	9.77	9.71	9.74	9.77	9.72	9.89	9.74	9.75	9.69	2.92	3.03	3.4	2.97	3.09	3.01	2.9	3.02	3.35	2.96	3.23	2.96	ENSG00000020256.20
MNAT1	9.19	9.3	9.47	9.24	9.33	9.28	9.08	9.31	9.41	9.19	9.1	9.38	9.27	9.32	9.43	9.3	9.35	9.31	9.18	9.32	9.38	9.25	9.2	9.37	4.15	4.4	4.63	4.27	4.49	4.36	4.12	4.49	4.63	4.39	4.18	4.51	ENSG00000020426.11
SAMD4A	8.59	8.67	8.74	8.63	9.61	8.27	8.62	8.72	8.81	8.72	9.06	8.29	8.71	8.73	8.76	8.72	9.29	8.49	8.67	8.73	8.78	8.73	8.93	8.48	1.02	1.1	1.41	1.06	1.84	0.79	1.23	1.34	1.4	1.34	1.43	0.74	ENSG00000020577.14
RUNX3	8.16	7.95	8.55	8.06	8.75	7.61	8	8.25	8.47	8.25	8.4	8.11	8.48	8.24	8.62	8.36	8.67	8.06	8.2	8.33	8.46	8.33	8.42	8.25	0.99	1	1.7	1	1.89	0.61	1.08	1.33	1.69	1.3	1.47	1.18	ENSG00000020633.19
MRE11	10.07	9.91	10.7	9.99	9.64	10.03	10.12	9.92	10.79	10.02	9.86	9.98	10.14	10.05	10.56	10.1	9.89	10.11	10.17	10.04	10.62	10.1	10	10.08	2.59	2.71	3.6	2.65	2.62	2.75	2.66	2.8	3.93	2.72	2.92	2.69	ENSG00000020922.13
PLEKHB1	9.8	8.98	10.05	9.39	6.8	9.91	10.06	9.32	10.49	9.78	7.53	9.6	9.9	9.52	10.1	9.71	8.5	9.96	9.99	9.5	10.29	9.8	8.46	9.68	3.63	3.11	4.15	3.37	1.38	3.85	3.73	3.35	4.72	3.59	1.87	3.65	ENSG00000021300.14
SERPINB1	13.84	13.84	12.91	13.84	13.66	13.91	13.92	13.82	13.02	13.87	13.55	13.9	13.77	13.76	13.11	13.76	13.63	13.81	13.82	13.74	13.18	13.78	13.55	13.8	7.3	7.49	6.73	7.39	7.44	7.52	7.25	7.58	6.82	7.41	7.35	7.7	ENSG00000021355.13
SPAST	9.6	9.71	10.47	9.65	9.81	9.66	9.64	9.72	10.46	9.69	9.63	9.8	9.73	9.8	10.29	9.76	9.86	9.77	9.75	9.8	10.28	9.78	9.75	9.85	2.31	2.62	3.52	2.47	2.83	2.54	2.28	2.74	3.59	2.53	2.68	2.79	ENSG00000021574.13
NRXN3	4.1	4.09	5.96	4.1	2.78	4.66	4.27	3.71	6.48	4.01	2.86	4.44	5.36	5.29	5.69	5.32	5.11	5.36	5.24	5.18	5.73	5.21	5.11	5.26	-2.73	-2.53	-0.94	-2.63	-3.56	-2.08	-2.34	-2.64	-0.6	-2.45	-3.31	-2.32	ENSG00000021645.20
OSBPL5	9.82	9.61	9.93	9.72	9.04	9.85	10.02	9.64	10.02	9.83	9.27	9.95	9.83	9.7	9.9	9.76	9.35	9.85	9.95	9.7	9.94	9.82	9.47	9.9	3.4	3.42	3.49	3.41	2.98	3.6	3.47	3.47	3.62	3.47	3.09	3.7	ENSG00000021762.20
AQR	11.2	11.33	10.66	11.26	11.36	11.32	11.16	11.31	10.74	11.21	11.48	11.19	11.16	11.26	10.8	11.21	11.27	11.25	11.13	11.24	10.85	11.17	11.36	11.15	3.99	4.26	3.98	4.12	4.41	4.19	4.1	4.33	4.17	4.13	4.72	4.32	ENSG00000021776.11
CPS1	5.16	6.99	7.71	6.08	7.21	6.89	4.34	6.83	7.58	5.31	6.16	7.05	6.16	7.12	7.66	6.64	7.23	7.07	5.59	6.89	7.37	6.03	6.5	7.02	-1.33	0.13	0.98	-0.6	0.52	-0.03	-1.6	-0.43	0.5	-1.03	-0.23	-0.59	ENSG00000021826.17
FHL1	9.99	9.24	9.93	9.62	8.79	9.44	9.45	8.86	10.04	8.86	8.08	9.03	10.1	9.51	9.93	9.8	9.24	9.62	9.6	9.2	9.98	9.2	8.73	9.3	3.47	2.78	3.72	3.13	2.05	3.09	3.07	2.48	4.02	2.48	0.86	2.65	ENSG00000022267.19
RTF2	12.74	12.28	12.76	12.51	11.87	12.45	12.76	12.19	12.96	12.45	11.98	12.38	12.7	12.38	12.72	12.54	12.1	12.5	12.71	12.32	12.86	12.49	12.17	12.45	6.52	6.27	6.91	6.4	5.93	6.42	6.65	6.24	7.08	6.3	6.03	6.35	ENSG00000022277.13
NLRP2	4.27	6.06	6.1	5.16	5.49	6.3	3.76	5.65	5.27	4.89	4.21	5.94	5.77	6.5	7.24	6.13	6.25	6.6	5.29	6.03	5.86	5.67	5.39	6.18	-1.89	-0.29	-0.03	-1.09	-0.5	-0.2	-2.45	-0.78	-1.27	-1.08	-1.24	-0.75	ENSG00000022556.16
SLC45A4	9.53	10.09	10.02	9.81	10.34	9.99	9.51	10.12	10.24	9.83	10.12	10.13	9.67	10.03	10	9.85	10.2	9.96	9.66	10.04	10.12	9.86	10.04	10.05	1.74	2.58	2.48	2.16	3.07	2.37	1.64	2.75	2.39	2.32	2.94	2.33	ENSG00000022567.10
RNF10	12.8	12.58	12.04	12.69	12.53	12.6	13.01	12.57	12.04	12.75	12.64	12.54	12.72	12.55	12.18	12.63	12.52	12.57	12.86	12.54	12.18	12.68	12.6	12.52	6.28	6.33	5.99	6.31	6.43	6.28	6.49	6.32	5.92	6.39	6.31	6.34	ENSG00000022840.17
ZNF839	8.41	8.56	7.88	8.49	8.89	8.42	8.46	8.48	7.81	8.48	8.66	8.48	8.39	8.48	8.1	8.43	8.65	8.4	8.4	8.41	8.06	8.41	8.51	8.41	1.84	2.28	1.91	2.06	2.69	2.1	1.79	2.22	2.07	2.03	2.44	2.06	ENSG00000022976.16
ZDHHC6	11.04	10.86	10.91	10.95	10.92	10.83	11.09	10.88	10.86	11.05	10.77	11	11.01	10.89	10.92	10.95	10.93	10.87	11.04	10.9	10.89	11.02	10.83	10.98	4.68	4.7	4.82	4.69	4.79	4.67	4.67	4.73	4.87	4.69	4.71	4.75	ENSG00000023041.12
GRAMD1B	8.9	9.26	7.3	9.08	8.76	9.48	9.35	9.11	7.4	9.24	8.6	9.49	8.86	9.1	7.95	8.98	8.81	9.22	9.09	8.93	7.95	9.01	8.62	9.18	1.1	1.67	0.04	1.39	0.95	1.98	1.14	1.47	-0.33	1.14	-0.18	2.17	ENSG00000023171.19
NDUFS1	12.16	12.32	12.05	12.24	12.39	12.3	12.24	12.42	12.01	12.4	12.44	12.4	12.17	12.29	12.09	12.23	12.33	12.27	12.22	12.35	12.06	12.34	12.37	12.33	4.78	5.19	5.1	4.99	5.34	5.13	4.79	5.25	5.21	5.06	5.32	5.19	ENSG00000023228.14
RB1CC1	10.55	10.88	11.64	10.71	11.2	10.75	10.57	10.94	11.7	10.84	10.98	10.86	10.72	10.94	11.46	10.83	11.15	10.85	10.73	10.97	11.5	10.91	11	10.92	2.84	3.52	4.24	3.18	3.74	3.42	2.87	3.49	4.46	3.28	3.89	3.46	ENSG00000023287.13
ERP44	12.16	12.47	12.03	12.31	12.29	12.54	12.31	12.41	12.03	12.32	12.32	12.49	12.19	12.4	12.1	12.3	12.27	12.46	12.29	12.36	12.09	12.29	12.29	12.41	4.6	5.13	4.83	4.87	5.03	5.17	4.65	5.12	4.84	4.96	5.07	5.2	ENSG00000023318.8
ALAS1	11.49	11.03	10.91	11.26	10.89	11.09	11.2	10.98	11.01	11.16	10.86	11.17	11.4	11.07	10.99	11.23	10.98	11.11	11.18	11.04	11.06	11.16	10.96	11.16	4.93	4.76	4.72	4.84	4.65	4.81	4.75	4.72	4.73	4.73	4.61	4.83	ENSG00000023330.15
BIRC3	9.43	10.45	10.56	9.94	11.19	10.13	10.05	10.54	10.51	10.33	10.96	10.27	9.83	10.41	10.49	10.12	10.9	10.2	10.12	10.45	10.42	10.3	10.74	10.26	2.37	3.32	3.78	2.85	4.21	2.94	2.76	3.42	3.76	3.11	3.82	2.85	ENSG00000023445.16
AKAP11	11.01	10.94	11.51	10.98	10.89	10.96	10.87	11.08	11.63	11	11.09	11.06	11.07	11.02	11.41	11.05	10.98	11.04	10.96	11.11	11.49	11.06	11.12	11.09	2.4	2.55	3.26	2.47	2.58	2.54	2.4	2.73	3.43	2.67	2.78	2.69	ENSG00000023516.9
GLRX2	9.82	10.1	9.77	9.96	10.23	10.05	9.83	10.05	10.11	10.02	10.1	10.01	9.86	10.04	9.83	9.95	10.13	10	9.86	10	10.04	9.98	10.03	9.98	4.3	4.9	4.74	4.6	5.14	4.8	4.31	4.84	4.93	4.8	4.98	4.81	ENSG00000023572.10
SNAPC1	8.42	8.51	8.59	8.46	8.66	8.44	8.49	8.47	8.41	8.49	8.66	8.39	8.47	8.52	8.57	8.49	8.6	8.48	8.5	8.49	8.46	8.5	8.6	8.45	2.04	2.36	2.57	2.2	2.57	2.27	2.11	2.29	2.52	2.19	2.6	2.24	ENSG00000023608.5
DERA	10.85	11.18	10.93	11.01	11.15	11.19	10.98	11.17	10.8	11.12	11.22	11.13	10.9	11.12	10.96	11.01	11.11	11.13	10.98	11.12	10.87	11.08	11.15	11.08	5.18	5.69	5.54	5.44	5.7	5.69	5.23	5.68	5.31	5.49	5.67	5.69	ENSG00000023697.13
STRAP	12.66	12.34	12.73	12.5	12.92	12.09	12.63	12.29	12.53	12.47	13.06	12.14	12.64	12.42	12.7	12.53	12.82	12.25	12.62	12.38	12.55	12.5	12.93	12.27	7.13	7.04	7.57	7.09	7.69	6.76	7.28	6.91	7.28	7.11	7.87	6.79	ENSG00000023734.11
ABCC2	6.8	5.27	6.46	6.04	3.77	5.92	5.8	5.33	6.07	5.8	3.68	6.83	7.09	6.34	6.73	6.71	5.8	6.57	6.34	6.21	6.45	6.34	5.77	6.77	-0.37	-1.02	-0.32	-0.7	-1.33	-0.89	-1.2	-1.08	-0.71	-1.14	-1.38	-0.68	ENSG00000023839.12
DEF6	9.67	8.87	9.05	9.27	7.75	9.36	9.7	9.09	9.03	9.39	7.29	9.1	9.52	9.07	9.13	9.3	8.5	9.32	9.53	9.15	9.11	9.33	8.2	9.16	3.39	2.72	3.12	3.06	1.8	3.12	3.38	2.96	3.04	3.21	1.41	3.02	ENSG00000023892.11
PLEKHO1	9.29	9.63	9.45	9.46	9.36	9.75	9.26	9.91	9.47	9.68	9.2	9.94	9.39	9.61	9.52	9.5	9.47	9.67	9.35	9.76	9.49	9.62	9.31	9.78	3.15	3.68	3.64	3.42	3.42	3.79	3.05	3.95	3.69	3.31	3.21	3.98	ENSG00000023902.14
GCLM	9.46	9.19	9.67	9.32	9.51	9.05	9.44	9.36	9.68	9.36	9.45	9.34	9.47	9.3	9.59	9.39	9.49	9.22	9.44	9.4	9.59	9.4	9.45	9.38	2.5	2.56	3.11	2.53	2.97	2.39	2.26	2.78	3.19	2.66	3.07	2.76	ENSG00000023909.10
UBR2	10.97	11.32	11.06	11.15	11.52	11.24	11	11.22	11.12	11.13	11.78	11.2	11.02	11.26	11.08	11.14	11.41	11.2	11.04	11.19	11.12	11.13	11.58	11.17	2.49	3.07	2.95	2.78	3.35	2.95	2.45	3.05	3.1	2.75	3.59	3	ENSG00000024048.11
EHD2	9.66	9.95	9.79	9.8	9.64	10.08	9.51	9.89	9.56	9.84	9.95	9.83	9.78	9.93	9.85	9.85	9.73	10.02	9.63	9.88	9.66	9.84	9.91	9.84	2.67	3.26	3.16	2.97	2.96	3.38	2.34	3.23	3.01	3.06	3.3	3.17	ENSG00000024422.12
DEPDC1	7.92	9.06	8.83	8.49	9.96	8.67	7.96	9.24	8.87	8.4	9.98	8.62	8.29	8.93	8.78	8.61	9.48	8.7	8.28	9.01	8.78	8.51	9.48	8.64	0.81	1.83	1.96	1.32	2.8	1.42	0.84	2	2	1.14	3.19	1.76	ENSG00000024526.17
CCDC28A	10.41	10.59	10.17	10.5	10.29	10.72	10.3	10.48	10.08	10.42	10.26	10.53	10.42	10.54	10.26	10.48	10.33	10.62	10.33	10.45	10.19	10.42	10.31	10.49	4.8	5.2	4.9	5	4.98	5.3	4.78	5.07	4.95	4.99	4.96	5.1	ENSG00000024862.18
RRAGD	7.71	7.23	8.31	7.47	7.32	7.19	7.39	7.25	8.57	7.3	7.3	7.21	7.9	7.6	8.21	7.75	7.61	7.6	7.64	7.57	8.28	7.6	7.6	7.55	0.71	0.68	1.56	0.7	0.91	0.58	0.83	0.78	1.78	0.78	0.8	0.75	ENSG00000025039.15
HSF2	8.75	8.88	9.06	8.82	9.24	8.73	8.8	8.86	9.16	8.8	8.92	8.52	8.84	8.91	9.01	8.87	9.12	8.82	8.85	8.88	9.06	8.85	8.92	8.69	2.13	2.47	2.83	2.3	2.97	2.25	2.07	2.58	2.87	2.16	2.71	2.07	ENSG00000025156.13
PHF20	11.07	10.83	11.18	10.95	10.93	10.79	11.01	10.73	11.11	10.8	10.89	10.68	11.06	10.9	11.14	10.98	10.96	10.87	11.02	10.83	11.09	10.88	10.94	10.8	4.32	4.28	4.83	4.3	4.38	4.24	4.37	4.3	4.74	4.33	4.54	4.19	ENSG00000025293.17
HSD17B6	5.43	5.41	7.06	5.42	6.33	5.02	5.58	5.2	6.82	5.2	5.56	4.88	6.2	6.19	6.75	6.2	6.56	6.04	6.15	6.02	6.56	6.02	6.11	5.93	-0.23	0.03	1.55	-0.1	0.86	-0.33	-0.42	-0.35	1.22	-0.37	0.12	-0.54	ENSG00000025423.11
NR1H3	9.84	9.62	9.67	9.73	8.82	9.95	9.8	9.71	9.72	9.79	8.91	9.94	9.81	9.67	9.7	9.74	9.19	9.88	9.77	9.71	9.72	9.77	9.23	9.86	4.33	4.47	4.56	4.4	4.06	4.65	4.44	4.42	4.67	4.43	4.11	4.47	ENSG00000025434.19
TYMP	9.08	10.01	9.24	9.54	10.81	9.67	9.49	9.95	9.43	9.52	10.49	9.44	9.29	9.87	9.39	9.58	10.39	9.64	9.5	9.8	9.46	9.52	10.16	9.47	4.27	5.37	4.71	4.82	6.24	4.99	4.55	5.37	5.08	5.04	5.98	5.13	ENSG00000025708.14
NCAPH2	10.6	10.29	10.33	10.44	10.37	10.25	10.67	10.28	10.12	10.31	10.34	10.28	10.54	10.33	10.37	10.44	10.39	10.31	10.59	10.33	10.22	10.35	10.37	10.32	4.05	4	4.06	4.03	4.2	3.92	4.03	3.99	3.85	3.99	4.23	3.93	ENSG00000025770.19
TOMM34	11.78	11.2	11.7	11.49	10.87	11.33	11.63	11.18	11.92	11.45	10.8	11.38	11.73	11.32	11.68	11.52	11.1	11.41	11.62	11.31	11.82	11.49	11.05	11.44	5.32	4.97	5.62	5.15	4.73	5.07	5.28	5.01	5.73	5.07	4.66	5.27	ENSG00000025772.8
SEC63	12.18	11.96	12.09	12.07	11.28	12.25	12.32	12.17	12.1	12.28	11.72	12.28	12.16	12.01	12.09	12.08	11.57	12.2	12.25	12.15	12.1	12.23	11.84	12.22	5.42	5.45	5.68	5.44	4.89	5.69	5.57	5.53	5.73	5.54	5.36	5.59	ENSG00000025796.14
KPNA6	11.08	11.29	11.26	11.18	11.91	11.02	11.15	11.25	11.18	11.24	12.04	10.91	11.13	11.27	11.25	11.2	11.7	11.09	11.17	11.24	11.19	11.23	11.8	11.01	2.61	3.02	3.14	2.81	3.65	2.74	2.72	2.97	3.13	2.96	3.59	2.73	ENSG00000025800.14
VIM	13.6	14.3	14.22	13.95	13.67	14.57	13.27	14.58	14.22	14	13.09	14.6	13.77	14.26	14.21	14.02	13.82	14.45	13.51	14.45	14.18	14.03	13.39	14.46	7.58	8.52	8.57	8.05	7.97	8.76	7.11	8.79	8.44	7.84	7.4	8.92	ENSG00000026025.16
RTEL1-TNFRSF6B	8.44	7.34	7.57	7.89	7.76	7.16	8.27	7.38	7.27	7.87	8.03	7.38	8.22	7.65	7.74	7.93	7.86	7.55	8.08	7.63	7.58	7.87	7.95	7.63	0.96	0.1	0.45	0.53	0.63	-0.13	0.63	0.14	0.26	0.41	0.87	0.06	ENSG00000026036.22
FAS	8.54	9.42	8.91	8.98	10.9	8.79	8.87	9.58	8.78	9.2	10.6	9.26	8.83	9.34	8.99	9.08	10.31	8.93	8.94	9.39	8.89	9.14	10.08	9.18	2.15	3.33	2.93	2.74	4.87	2.66	2.39	3.42	2.99	3.12	4.56	3.04	ENSG00000026103.22
RNASET2	12.14	11.97	11.59	12.05	11.09	12.35	12	12.1	11.67	12.04	11.36	12.21	12.1	11.98	11.7	12.04	11.38	12.23	11.98	12.05	11.75	12.01	11.54	12.12	7.13	7.18	6.94	7.15	6.38	7.52	7.03	7.24	6.99	7.17	6.63	7.45	ENSG00000026297.17
CD44	13.41	13.84	13.09	13.62	13.56	13.95	13.42	14.01	13.13	13.66	13.56	14.08	13.44	13.74	13.21	13.59	13.56	13.82	13.43	13.86	13.23	13.6	13.54	13.91	6.6	7.2	6.65	6.9	7.01	7.28	6.73	7.31	6.68	6.81	7.11	7.43	ENSG00000026508.20
AGPAT4	7.83	7.77	7.51	7.8	8.71	7.37	7.82	7.39	8.16	7.67	9.24	7.36	7.9	7.85	7.83	7.88	8.38	7.63	7.84	7.62	8.02	7.77	8.64	7.61	-0.11	0.12	-0.31	0	1.03	-0.27	-0.09	-0.03	-0.32	-0.09	1.2	-0.25	ENSG00000026652.15
SLAMF7	6.2	7.56	6.77	6.88	8.32	7.23	6.81	7.61	6.71	7.18	8.22	7.34	7	7.43	7.2	7.22	7.77	7.29	7.05	7.4	7.01	7.2	7.7	7.27	-0.66	0.85	0.37	0.09	1.74	0.48	-0.01	1.04	0.5	0.24	1.65	0.69	ENSG00000026751.17
BTN3A1	10.41	10.9	10.48	10.65	11.94	10.46	10.33	11.03	10.48	10.76	11.63	10.7	10.48	10.84	10.53	10.66	11.55	10.53	10.43	10.9	10.53	10.71	11.32	10.67	3.21	3.9	3.64	3.55	5.09	3.39	3.22	4.06	3.76	3.34	4.83	3.72	ENSG00000026950.17
MIPEP	10.77	10.64	10.38	10.7	10.31	10.78	11.12	10.66	10.53	10.79	10.29	10.84	10.74	10.63	10.48	10.69	10.41	10.73	10.96	10.65	10.56	10.74	10.4	10.77	4.57	4.55	4.64	4.56	4.12	4.74	4.8	4.64	4.89	4.64	3.9	4.88	ENSG00000027001.10
PRKCH	8.56	8.87	9.13	8.71	8.59	8.99	8.47	8.92	9.18	8.77	8.85	8.98	8.74	8.9	9.05	8.82	8.76	8.96	8.66	8.91	9.07	8.83	8.87	8.95	1.6	2.12	2.31	1.86	2	2.17	1.46	2.31	2.44	1.84	2.3	2.33	ENSG00000027075.16
IFNGR1	12.07	12.19	12.12	12.13	11.88	12.32	12.01	12.15	12.07	12.08	11.82	12.2	12.09	12.18	12.13	12.13	11.96	12.27	12.05	12.15	12.09	12.1	11.92	12.18	5.74	6.09	6.15	5.91	5.87	6.19	5.54	6	6.03	5.87	5.85	6.1	ENSG00000027697.15
B4GALT7	9.85	9.6	9.84	9.72	9.77	9.52	9.74	9.69	9.61	9.74	9.82	9.59	9.83	9.67	9.82	9.75	9.79	9.62	9.75	9.72	9.67	9.75	9.81	9.66	4.02	4	4.33	4.01	4.18	3.92	3.93	4.01	4.26	3.96	3.98	4.04	ENSG00000027847.14
SH2D2A	7.37	7.67	7.67	7.52	7.95	7.54	7.15	7.51	7.66	7.27	8.29	7.24	7.55	7.69	7.69	7.62	7.8	7.65	7.42	7.59	7.65	7.47	7.96	7.46	1.78	2.08	2.39	1.93	2.51	1.89	2.19	1.81	2.58	2.01	2.73	1.61	ENSG00000027869.12
VRK2	9.72	9.71	9.78	9.72	10.39	9.42	9.68	9.69	9.8	9.68	10.74	9.64	9.74	9.74	9.78	9.74	10.18	9.55	9.71	9.71	9.78	9.71	10.41	9.68	3.52	3.75	3.94	3.63	4.49	3.43	3.48	3.59	4	3.59	4.83	3.51	ENSG00000028116.18
TNFRSF1B	10.81	10.98	10.91	10.89	10.55	11.16	10.62	11.08	10.92	10.94	10.6	11.11	10.85	10.96	10.93	10.91	10.68	11.08	10.72	11.03	10.92	10.93	10.7	11.05	3.56	3.95	4.03	3.76	3.62	4.1	3.2	4	3.92	3.81	3.65	4.14	ENSG00000028137.19
VEZT	10.97	11.23	10.94	11.1	11.65	11.06	11.02	11.37	11	11.28	11.65	10.96	11.01	11.18	10.99	11.1	11.47	11.06	11.03	11.27	11.02	11.21	11.47	11	4.06	4.55	4.41	4.31	5.01	4.35	4.21	4.65	4.4	4.44	5.07	4.24	ENSG00000028203.18
POU2F2	6.57	7.2	7.12	6.88	7.07	7.25	6.54	7.28	6.9	6.97	6.92	7.71	7.05	7.2	7.15	7.12	7.11	7.23	6.91	7.2	7.04	7.07	7.05	7.39	-0.61	0.01	-0.21	-0.3	0.25	-0.1	-0.43	-0.01	-0.18	-0.16	-0.11	0.09	ENSG00000028277.21
BRD9	10.74	10.66	10.5	10.7	10.49	10.74	10.66	10.59	10.4	10.64	10.59	10.76	10.7	10.66	10.55	10.68	10.54	10.71	10.65	10.61	10.48	10.64	10.61	10.72	3.9	4.11	3.99	4	4.02	4.14	3.88	4.08	3.96	3.96	4.02	4.15	ENSG00000028310.18
SNX1	11.86	11.85	11.74	11.86	12	11.79	11.93	12	11.91	11.96	12.1	11.94	11.85	11.84	11.77	11.85	11.95	11.8	11.89	11.94	11.89	11.91	12.02	11.91	5.08	5.32	5.36	5.2	5.58	5.21	5.2	5.45	5.52	5.23	5.56	5.14	ENSG00000028528.15
TBPL1	9.67	9.91	10.22	9.79	10.1	9.83	9.93	9.9	10.26	9.93	9.84	9.95	9.79	9.94	10.14	9.86	10.06	9.89	9.94	9.92	10.15	9.94	9.88	9.95	4.26	4.7	5.2	4.48	5.08	4.53	4.28	4.86	5.32	4.53	4.97	4.65	ENSG00000028839.10
ARNTL2	9.56	9.63	9.58	9.6	11.07	9.01	9.97	9.55	9.37	9.81	10.83	9.47	9.64	9.72	9.64	9.68	10.63	9.33	9.87	9.59	9.48	9.76	10.45	9.54	1.99	2.52	2.39	2.25	3.78	1.98	2.26	2.33	2.21	2.28	3.53	2.06	ENSG00000029153.14
BCLAF1	12.21	12.26	12.36	12.23	12.53	12.15	12.2	12.19	12.53	12.2	12.59	12.14	12.23	12.27	12.34	12.25	12.46	12.19	12.22	12.22	12.45	12.22	12.5	12.18	4.84	5.23	5.34	5.03	5.63	5.06	4.92	5.16	5.44	5.09	5.84	4.99	ENSG00000029363.17
SLC39A9	11.82	11.8	11.57	11.81	11.79	11.8	11.73	11.79	11.5	11.79	11.79	11.79	11.8	11.78	11.62	11.79	11.77	11.78	11.73	11.77	11.58	11.77	11.78	11.77	4.23	4.46	4.39	4.35	4.46	4.47	4.24	4.48	4.43	4.37	4.47	4.49	ENSG00000029364.12
IBSP	5.67	2.9	3.55	4.28	4.39	2.26	5.84	5.67	5.56	5.75	5.61	5.72	6.13	5.97	6.06	6.05	5.85	6.03	5.99	5.94	5.93	5.96	5.92	5.95	-0.37	-1.81	-1.04	-1.09	-1.47	-1.95	-0.38	-0.13	-0.1	-0.26	-0.11	-0.14	ENSG00000029559.7
TFB1M	9.4	9.57	9.36	9.48	9.5	9.61	9.37	9.67	9.38	9.46	9.79	9.54	9.43	9.53	9.41	9.48	9.49	9.55	9.41	9.59	9.41	9.46	9.67	9.51	3.39	3.75	3.79	3.57	3.82	3.72	3.3	3.91	3.8	3.66	3.98	3.84	ENSG00000029639.11
RABEP1	10.24	10.47	10.18	10.35	10.85	10.3	10.33	10.49	10.32	10.46	11.07	10.16	10.29	10.42	10.23	10.36	10.68	10.31	10.33	10.43	10.32	10.41	10.83	10.21	2.72	2.99	3.03	2.86	3.47	2.79	2.87	3.11	3.28	2.9	3.64	2.79	ENSG00000029725.17
HMGB3	11.21	11.22	11.32	11.22	11.66	11.04	11.28	10.98	11.54	11.08	11.95	10.94	11.24	11.24	11.32	11.24	11.55	11.11	11.28	11.07	11.46	11.14	11.74	11.05	5.17	5.4	5.67	5.29	5.93	5.18	5.21	5.26	5.58	5.25	6.05	5.25	ENSG00000029993.15
NUP160	10.58	11.09	11.37	10.84	11.34	10.99	10.5	11.03	11.34	10.68	11.11	10.99	10.74	11.08	11.27	10.91	11.25	11	10.67	11.03	11.24	10.8	11.09	11	2.92	3.69	4.03	3.31	4.04	3.55	2.9	3.47	4.07	3.29	3.85	3.46	ENSG00000030066.13
BAK1	11.08	10.84	10.48	10.96	10.33	11.05	11.01	11.03	10.44	11.03	10.63	11.07	11.01	10.85	10.6	10.93	10.54	10.98	10.95	10.96	10.57	10.96	10.69	10.99	4.43	4.42	4.2	4.43	3.99	4.6	4.66	4.63	4.17	4.63	4.29	4.63	ENSG00000030110.13
IKZF2	6.52	7.3	7.02	6.91	7.57	7.18	6.7	7.6	6.89	6.95	7.55	7.65	6.91	7.23	7.15	7.07	7.31	7.19	6.94	7.31	7.02	7.04	7.29	7.34	-1.33	-0.43	-0.77	-0.88	0.18	-0.69	-1.31	-0.2	-0.3	-0.8	0.14	-0.37	ENSG00000030419.17
GRN	13.47	13.4	13.24	13.44	13.06	13.55	13.36	13.41	13.34	13.36	13.2	13.61	13.46	13.4	13.29	13.43	13.16	13.5	13.36	13.4	13.35	13.36	13.25	13.55	7.51	7.64	7.6	7.58	7.38	7.75	7.55	7.71	7.68	7.67	7.56	7.72	ENSG00000030582.18
FAM13B	8.87	9.21	9.58	9.04	9.64	9.03	8.94	9.33	9.52	9.06	9.53	9.09	9.03	9.24	9.46	9.13	9.49	9.13	9.06	9.29	9.41	9.13	9.42	9.15	1.06	1.68	2.25	1.37	2.3	1.41	1.11	1.84	2.23	1.49	2.14	1.53	ENSG00000031003.10
ARHGAP31	8.54	8.69	8.9	8.62	8.6	8.73	8.1	8.98	9.17	8.73	9.16	8.79	8.67	8.76	8.88	8.72	8.7	8.78	8.4	8.89	9.01	8.75	9	8.78	-0.23	0.15	0.51	-0.04	0.16	0.15	-0.84	0.45	0.62	0.1	0.67	0.23	ENSG00000031081.11
CENPQ	7.48	8.02	8.33	7.75	8.05	8.01	7.47	8.02	8.44	7.77	8.2	7.96	7.75	8	8.15	7.88	8.01	8	7.74	7.99	8.21	7.87	8.09	7.96	1.69	2.44	2.86	2.06	2.56	2.38	1.76	2.28	3.01	2.08	2.71	2.14	ENSG00000031691.7
SARS1	12.66	12.46	12.34	12.56	12.39	12.49	12.61	12.45	12.44	12.48	12.53	12.38	12.61	12.47	12.39	12.54	12.42	12.49	12.57	12.47	12.46	12.48	12.52	12.41	6.24	6.28	6.3	6.26	6.29	6.27	6.22	6.22	6.29	6.22	6.39	6.15	ENSG00000031698.13
RANBP3	11.1	10.63	10.43	10.87	10.4	10.73	11.17	10.61	10.46	10.84	10.59	10.62	10.99	10.67	10.54	10.83	10.51	10.73	11.03	10.65	10.55	10.81	10.64	10.66	4.64	4.61	4.45	4.63	4.54	4.64	4.63	4.58	4.55	4.59	4.58	4.58	ENSG00000031823.14
ARID4A	9.5	9.84	9.87	9.67	9.65	9.92	9.72	9.89	10.02	9.8	9.6	9.91	9.61	9.82	9.84	9.71	9.69	9.87	9.73	9.84	9.93	9.79	9.66	9.85	1.81	2.45	2.49	2.13	2.4	2.47	2.07	2.45	2.62	2.13	2.47	2.44	ENSG00000032219.19
EIPR1	10.47	10.14	10	10.31	10.34	10.06	10.43	10.18	10.01	10.25	10.29	10.07	10.38	10.17	10.08	10.27	10.29	10.11	10.35	10.19	10.08	10.24	10.26	10.12	4.31	4.19	4.19	4.25	4.45	4.08	4.29	4.21	4.23	4.21	4.42	4.05	ENSG00000032389.13
PNPLA6	10.8	10.38	10.01	10.59	10.13	10.49	10.84	10.38	9.96	10.54	10.11	10.45	10.68	10.4	10.16	10.54	10.23	10.47	10.7	10.39	10.12	10.5	10.22	10.44	4.63	4.47	4.33	4.55	4.28	4.55	4.49	4.42	4.37	4.42	4.3	4.46	ENSG00000032444.17
IFT88	10.1	10.15	9.46	10.12	9.67	10.35	9.93	9.98	9.34	9.98	9.69	10.08	10.05	10.08	9.64	10.06	9.76	10.22	9.93	9.96	9.56	9.96	9.77	10.02	3.58	3.82	3.43	3.7	3.25	4.07	3.49	3.69	3.27	3.52	3.37	3.8	ENSG00000032742.18
ALG1	11.1	10.62	10.57	10.86	10.59	10.63	11.01	10.6	10.67	10.78	10.49	10.71	11	10.68	10.64	10.84	10.65	10.69	10.93	10.66	10.7	10.78	10.59	10.73	4.51	4.33	4.41	4.42	4.39	4.3	4.48	4.3	4.43	4.37	4.34	4.26	ENSG00000033011.14
ZCCHC8	9.78	10	9.77	9.89	10.52	9.78	9.71	9.82	9.59	9.77	10.6	9.74	9.82	9.96	9.8	9.89	10.3	9.81	9.77	9.83	9.69	9.8	10.35	9.78	3.1	3.63	3.44	3.36	4.26	3.36	3.13	3.46	3.41	3.38	4.4	3.43	ENSG00000033030.15
ABCF2	10.98	10.63	10.72	10.81	10.75	10.58	11	10.64	10.73	10.85	10.83	10.57	10.93	10.68	10.74	10.8	10.76	10.65	10.93	10.69	10.75	10.83	10.82	10.64	3.24	3.16	3.4	3.2	3.34	3.09	3.24	3.12	3.32	3.22	3.49	3.05	ENSG00000033050.9
CHPF2	11.29	11.31	10.9	11.3	10.88	11.49	11.19	11.32	11.05	11.22	10.67	11.41	11.26	11.27	11	11.27	10.98	11.4	11.18	11.28	11.09	11.21	10.83	11.34	4.4	4.65	4.4	4.53	4.33	4.78	4.33	4.7	4.58	4.55	4.2	4.72	ENSG00000033100.16
FUT8	10.48	10.93	10.54	10.7	11.34	10.75	10.76	10.83	10.4	10.83	10.82	10.85	10.57	10.86	10.61	10.72	11.15	10.74	10.74	10.78	10.49	10.78	10.77	10.8	3.55	4.2	3.95	3.88	4.76	3.97	3.96	4.24	3.84	4.12	4.35	4.11	ENSG00000033170.17
UBA6	10.4	10.8	10.75	10.6	11.73	10.4	10.26	10.83	10.63	10.36	11.59	10.35	10.49	10.77	10.73	10.63	11.4	10.49	10.39	10.78	10.64	10.46	11.31	10.45	2.27	2.79	2.85	2.53	3.65	2.42	2.13	2.63	2.82	2.4	3.82	2.37	ENSG00000033178.13
GAB2	10.43	10.61	10.6	10.52	10.15	10.8	10.81	10.54	10.83	10.71	10.15	10.72	10.5	10.6	10.6	10.55	10.29	10.73	10.73	10.55	10.75	10.66	10.3	10.67	2.15	2.58	2.73	2.36	2.21	2.74	2.34	2.49	3.2	2.39	2.19	2.69	ENSG00000033327.13
ATP6V0A1	11.66	10.48	10.73	11.07	10.5	10.47	11.66	10.42	10.81	10.84	10.45	10.36	11.46	10.64	10.82	11.05	10.66	10.64	11.45	10.6	10.87	10.88	10.62	10.56	4.5	3.67	3.99	4.09	3.74	3.65	4.47	3.68	4.07	3.92	3.83	3.54	ENSG00000033627.17
PIAS1	10.58	11.08	10.53	10.83	11.13	11.06	10.7	11	10.44	10.77	10.77	11.12	10.63	10.98	10.61	10.81	11.01	10.97	10.71	10.91	10.54	10.76	10.76	11	2.84	3.5	3.18	3.17	3.59	3.47	2.84	3.49	3.02	3.11	3.47	3.52	ENSG00000033800.14
SLC4A7	8.2	8.66	9.19	8.43	9.05	8.5	8.42	8.69	9.37	8.62	9.22	8.58	8.48	8.7	9.01	8.59	8.92	8.61	8.56	8.71	9.11	8.67	9.02	8.65	0.74	1.15	1.97	0.95	1.72	0.91	0.82	1.25	2.13	1.02	1.69	0.92	ENSG00000033867.16
APBA2	5.18	5.52	6.91	5.35	4.49	5.96	5.42	5.91	7.06	5.79	5.52	5.98	6.02	6.16	6.53	6.09	5.97	6.24	6.02	6.14	6.53	6.11	6.04	6.16	-1.52	-1	0.38	-1.26	-1.07	-0.97	-1.25	-0.29	0.54	-0.59	-0.38	-0.2	ENSG00000034053.15
MAP2K3	11.77	11.37	11.22	11.57	11.5	11.31	11.75	11.38	11.23	11.58	11.44	11.33	11.69	11.4	11.31	11.55	11.49	11.36	11.67	11.41	11.3	11.55	11.45	11.37	5.3	5.1	5.1	5.2	5.3	5.01	5.45	5.19	5	5.21	5.2	5.18	ENSG00000034152.19
TMSB10	16.57	16.45	15.64	16.51	16.23	16.55	16.41	16.38	15.75	16.38	16.22	16.58	16.48	16.39	15.82	16.44	16.23	16.46	16.36	16.34	15.89	16.34	16.22	16.48	12.86	12.96	12.27	12.91	12.8	13.02	12.8	12.92	12.4	12.82	12.78	13.05	ENSG00000034510.6
ASTE1	8.54	9.04	8.99	8.79	8.51	9.27	8.35	8.93	9.26	8.86	8.37	9.54	8.73	8.99	8.96	8.86	8.68	9.12	8.59	8.91	9.11	8.87	8.6	9.28	1.74	2.49	2.46	2.12	1.99	2.71	1.6	2.53	2.74	2.24	1.87	2.95	ENSG00000034533.12
RNF19A	10.26	10.96	11.23	10.61	11.25	10.84	10.34	10.93	11.09	10.62	11.02	10.72	10.48	10.93	11.12	10.7	11.13	10.85	10.51	10.9	11.01	10.69	10.96	10.76	2.96	4.07	4.37	3.51	4.34	3.95	3.15	4.05	4.42	3.74	4.05	4.05	ENSG00000034677.13
PEX3	8.6	9.2	9.56	8.9	9.2	9.19	8.59	9.21	9.56	8.82	8.87	9.55	8.86	9.2	9.41	9.03	9.2	9.2	8.82	9.19	9.41	8.95	8.99	9.39	2.68	3.66	4.05	3.17	3.6	3.68	2.7	3.63	3.87	3.18	3.47	3.8	ENSG00000034693.15
GABARAPL2	11.97	11.84	11.83	11.9	11.77	11.87	11.92	11.79	11.8	11.81	11.69	11.79	11.95	11.85	11.85	11.9	11.8	11.87	11.91	11.82	11.82	11.83	11.75	11.82	6.9	6.99	7.12	6.95	7	6.99	6.86	6.91	7.07	6.91	6.91	6.92	ENSG00000034713.8
SH3YL1	12.09	11.57	11.63	11.83	11.19	11.73	11.99	11.76	11.68	11.9	11.12	11.78	12.01	11.65	11.7	11.83	11.4	11.76	11.93	11.77	11.71	11.87	11.33	11.78	6.38	6.05	6.26	6.21	5.72	6.2	6.41	6.22	6.22	6.26	5.61	6.38	ENSG00000035115.22
FAM136A	11.64	11.69	11.53	11.67	11.5	11.77	11.65	11.65	11.57	11.65	11.63	11.68	11.64	11.67	11.56	11.66	11.54	11.73	11.64	11.64	11.59	11.64	11.63	11.66	5.39	5.65	5.62	5.52	5.54	5.7	5.36	5.6	5.65	5.47	5.65	5.54	ENSG00000035141.8
VCL	12.01	12.17	12.46	12.09	12.36	12.1	12.26	12.2	12.31	12.24	12.41	12.16	12.09	12.19	12.4	12.14	12.32	12.14	12.25	12.21	12.29	12.24	12.36	12.18	3.97	4.36	4.8	4.16	4.63	4.24	4.07	4.39	4.84	4.33	4.69	4.32	ENSG00000035403.18
DEPDC1B	8.42	8.79	8.99	8.6	9.26	8.59	8.47	8.52	9.1	8.49	9.43	8.33	8.58	8.81	8.9	8.69	9.07	8.69	8.6	8.63	8.96	8.61	9.16	8.52	1.92	2.52	2.87	2.22	3.07	2.29	1.99	2.39	2.94	2.1	3.29	2.2	ENSG00000035499.13
DAPK2	10.22	8.6	9.81	9.41	6.52	9.49	10.26	9.27	9.88	9.73	5.82	9.6	10.04	9.14	9.79	9.59	8.16	9.56	10.06	9.41	9.8	9.7	7.77	9.62	3.4	2.3	3.46	2.85	0.65	3	3.55	2.5	3.52	3.23	0.37	3.2	ENSG00000035664.11
NSMAF	10.42	10.46	10.57	10.44	10.63	10.38	10.59	10.48	10.56	10.48	10.72	10.4	10.45	10.47	10.55	10.46	10.59	10.42	10.56	10.48	10.53	10.48	10.65	10.43	3.39	3.55	3.86	3.47	3.89	3.4	3.43	3.62	3.64	3.47	3.89	3.38	ENSG00000035681.9
ADSS2	11.19	11.35	11.43	11.27	11.91	11.11	11.25	11.37	11.34	11.33	11.98	11.08	11.24	11.35	11.4	11.3	11.73	11.19	11.27	11.36	11.34	11.33	11.78	11.16	4.71	5.11	5.33	4.91	5.73	4.85	4.63	4.99	5.26	4.84	5.79	4.8	ENSG00000035687.10
TIMP2	12.12	12.82	13.1	12.47	12.35	13.02	11.89	13.04	13.15	12.69	12.41	13.2	12.34	12.81	13.03	12.57	12.48	12.95	12.15	12.95	13.03	12.7	12.5	13.07	4.9	5.83	6.25	5.37	5.44	6	4.54	6.01	6.47	5.49	5.48	6.1	ENSG00000035862.12
RFC1	10.87	11.05	10.66	10.96	11.61	10.81	10.71	11.06	10.6	10.83	11.58	10.8	10.87	11	10.74	10.94	11.38	10.83	10.77	11	10.69	10.84	11.35	10.83	3.56	3.9	3.89	3.73	4.47	3.66	3.39	3.8	3.91	3.75	4.48	3.73	ENSG00000035928.16
TBC1D23	9.95	10.47	10.94	10.21	10.8	10.33	10.02	10.37	10.9	10.23	10.8	10.26	10.14	10.47	10.8	10.31	10.69	10.38	10.18	10.4	10.76	10.31	10.69	10.33	3.22	3.91	4.48	3.57	4.26	3.76	3.18	3.92	4.4	3.75	4.2	3.78	ENSG00000036054.13
CUL3	11.72	11.87	12.12	11.8	11.95	11.84	11.79	12.02	12.23	11.93	11.97	12.07	11.78	11.89	12.06	11.84	11.94	11.87	11.83	11.99	12.14	11.92	11.95	12.02	5.5	5.83	6.3	5.67	5.93	5.8	5.53	5.86	6.27	5.6	5.89	5.82	ENSG00000036257.13
MYOM2	6.59	6.72	5	6.65	6.27	6.9	6.23	6.32	5.23	6.23	5.96	6.66	6.91	6.74	6.12	6.82	6.56	6.82	6.44	6.48	6.09	6.44	6.33	6.62	1.25	1.64	0.43	1.45	1.17	1.85	1.11	1.41	0.35	1.4	0.36	1.5	ENSG00000036448.10
OTC	4.8	5.34	3.95	5.07	3.68	6.05	4.92	6.95	5.01	5.13	2.13	8.17	6.17	6.68	5.79	6.42	5.9	7.01	5.67	6.64	5.7	5.76	5.05	7.29	-0.41	0.54	-1.01	0.07	-1.4	1.38	-0.87	1.37	-0.41	-0.34	-2.35	2.7	ENSG00000036473.8
ZZZ3	10.54	10.62	10.7	10.58	10.81	10.53	10.46	10.63	10.59	10.6	10.89	10.6	10.57	10.62	10.69	10.59	10.75	10.57	10.52	10.63	10.6	10.61	10.8	10.61	3.1	3.34	3.66	3.22	3.61	3.22	3.07	3.33	3.73	3.2	3.67	3.3	ENSG00000036549.13
USP2	6.06	5.94	6.08	6	4.21	6.69	5.72	6.43	6.11	6	3.17	6.52	6.36	6.32	6.24	6.34	5.91	6.5	6.12	6.35	6.24	6.2	5.65	6.39	-0.58	-0.52	-0.33	-0.55	-1.65	-0.04	-0.84	-0.04	-0.46	-0.28	-1.84	0.1	ENSG00000036672.16
TUBG2	8.26	8.23	7.88	8.25	8.02	8.32	8.16	8.23	7.85	8.23	7.95	8.43	8.27	8.21	8.03	8.24	8.1	8.26	8.17	8.2	8.01	8.2	8.06	8.31	2.14	2.29	2.12	2.22	2.18	2.34	2.2	2.29	1.94	2.24	2.21	2.66	ENSG00000037042.9
RPL26L1	9.77	9.86	10.04	9.81	9.61	9.97	9.65	9.83	9.9	9.81	9.69	9.89	9.83	9.88	9.99	9.86	9.72	9.95	9.74	9.86	9.9	9.84	9.77	9.89	5.11	5.43	5.72	5.27	5.27	5.5	5.32	5.44	5.7	5.39	5.35	5.52	ENSG00000037241.7
FLT4	6.62	6.88	7.24	6.75	5.9	7.3	6.55	7.39	7.29	6.82	5.3	7.82	6.98	7.12	7.17	7.05	6.83	7.24	6.89	7.23	7.17	6.98	6.53	7.41	-0.6	-0.46	0.29	-0.53	-1.08	-0.2	-1.2	-0.43	0.35	-0.51	-1.68	-0.37	ENSG00000037280.16
NSUN2	11.82	11.69	11.81	11.75	11.7	11.69	11.79	11.74	11.85	11.76	11.74	11.73	11.81	11.72	11.8	11.77	11.73	11.72	11.79	11.75	11.83	11.77	11.75	11.75	5.07	5.11	5.38	5.09	5.2	5.07	4.94	5.29	5.45	5.12	5.32	5.26	ENSG00000037474.15
FBXO42	9.83	10	9.97	9.92	10.34	9.86	9.85	9.87	9.97	9.87	10.43	9.79	9.89	10	9.97	9.94	10.22	9.9	9.88	9.9	9.97	9.9	10.27	9.85	2.34	2.77	2.85	2.55	3.06	2.64	2.51	2.7	2.92	2.61	2.8	2.48	ENSG00000037637.11
MFAP3	9.72	9.78	10.24	9.75	10.14	9.63	9.67	9.85	10.23	9.72	10.06	9.72	9.8	9.84	10.14	9.82	10.07	9.75	9.77	9.88	10.12	9.8	10.01	9.79	2.04	2.38	2.95	2.21	2.86	2.17	1.91	2.41	3	2.24	2.76	2.25	ENSG00000037749.13
MRI1	9.53	9.37	9.33	9.45	8.91	9.57	9.54	9.46	9.32	9.48	8.87	9.47	9.49	9.4	9.37	9.45	9.13	9.52	9.49	9.44	9.36	9.46	9.09	9.45	2.99	3.06	3.15	3.02	2.94	3.1	3.01	3.03	3.1	3.03	3.03	3.04	ENSG00000037757.14
METTL1	9.78	9.41	9.52	9.6	9.7	9.28	9.54	9.42	9.49	9.49	9.76	9.35	9.72	9.49	9.55	9.6	9.66	9.41	9.56	9.48	9.53	9.53	9.7	9.44	3.98	3.87	4.15	3.92	4.26	3.7	4.06	3.83	4.11	3.94	4.2	3.73	ENSG00000037897.17
AGA	9.28	9.28	9.34	9.28	9.09	9.36	9.47	9.23	9.37	9.29	9.19	9.24	9.31	9.3	9.34	9.3	9.18	9.35	9.41	9.26	9.35	9.3	9.24	9.27	3.24	3.47	3.69	3.35	3.39	3.5	3.14	3.5	3.67	3.42	3.63	3.47	ENSG00000038002.9
PI4K2B	10.34	10.59	10.45	10.46	11.19	10.33	10.27	10.54	10.53	10.42	10.84	10.36	10.39	10.56	10.46	10.47	10.97	10.38	10.34	10.51	10.51	10.44	10.72	10.4	3.63	4.1	4.1	3.87	4.79	3.8	3.58	3.99	4.38	3.87	4.45	3.8	ENSG00000038210.14
BOD1L1	10.6	10.49	10.23	10.54	10.49	10.49	10.65	10.62	10.15	10.64	10.64	10.61	10.55	10.49	10.31	10.52	10.48	10.49	10.58	10.57	10.26	10.58	10.57	10.56	3	3.17	2.93	3.08	3.52	3.02	2.98	3.13	3.02	3.09	3.79	3.11	ENSG00000038219.13
MAT2B	11.24	11.61	11.69	11.43	12.02	11.43	11.28	11.64	11.65	11.34	12.44	11.34	11.34	11.6	11.65	11.47	11.89	11.47	11.36	11.61	11.61	11.4	12.17	11.4	5.04	5.63	5.85	5.33	6.11	5.43	4.97	5.5	5.92	5.04	6.52	5.06	ENSG00000038274.17
EDC4	11.1	10.84	10.6	10.97	10.95	10.79	11.01	10.82	10.48	10.92	10.93	10.79	11.03	10.85	10.69	10.94	10.92	10.81	10.96	10.84	10.6	10.9	10.91	10.81	4.59	4.53	4.58	4.56	4.56	4.52	4.54	4.54	4.6	4.54	4.53	4.56	ENSG00000038358.15
TRIO	11.38	11	11.51	11.19	10.94	11.02	11.45	10.88	11.6	11.15	10.95	10.8	11.36	11.1	11.45	11.23	11.06	11.12	11.41	11.01	11.51	11.2	11.07	10.96	4.04	3.85	4.55	3.95	3.67	3.93	3.98	3.72	4.59	3.84	3.52	3.79	ENSG00000038382.20
VCAN	10.9	11.88	12.29	11.39	11.59	12.01	10.93	12.12	12.68	11.3	11.05	12.72	11.4	11.93	12.25	11.66	11.69	12.03	11.22	12.05	12.45	11.47	11.31	12.48	3.02	4.06	4.65	3.54	3.86	4.14	2.73	4.16	5.07	3.6	3.87	4.44	ENSG00000038427.16
CLEC16A	10.05	9.72	9.99	9.89	10.17	9.53	9.87	9.73	10.02	9.78	10.3	9.65	10.01	9.81	9.97	9.91	10.09	9.68	9.89	9.8	9.99	9.83	10.17	9.75	2.57	2.56	2.73	2.56	3.06	2.35	2.41	2.59	2.75	2.59	3.09	2.41	ENSG00000038532.16
MSR1	8.27	9.78	9.5	9.03	10.09	9.65	8.46	9.89	10.12	9.33	10.06	9.73	8.84	9.66	9.53	9.25	9.84	9.58	8.81	9.7	9.85	9.34	9.81	9.59	1.44	3.19	3	2.32	3.56	3.04	1.47	3.37	3.71	2.81	3.58	3.15	ENSG00000038945.15
CDH1	14.61	14.08	14.24	14.35	13.8	14.19	14.59	14.18	14.69	14.44	13.4	14.23	14.53	14.15	14.28	14.34	13.96	14.23	14.51	14.22	14.59	14.41	13.68	14.26	6.8	6.49	6.79	6.64	6.3	6.57	6.81	6.53	7.18	6.7	5.89	6.53	ENSG00000039068.20
MTREX	11.4	11.41	11.42	11.41	11.4	11.42	11.38	11.43	11.36	11.43	11.45	11.41	11.42	11.42	11.42	11.42	11.41	11.42	11.39	11.43	11.38	11.43	11.44	11.42	4.44	4.57	4.77	4.51	4.75	4.49	4.57	4.54	4.73	4.55	4.79	4.4	ENSG00000039123.16
DNAH5	5.64	5.78	5.72	5.71	6.14	5.62	6.06	5.53	5.48	5.99	6.1	5.08	6.04	6.03	5.96	6.03	6.09	6	6.02	5.9	5.88	6	6.03	5.8	-0.97	-0.92	-0.69	-0.95	-0.14	-1.26	-0.93	-0.75	-0.8	-0.84	-0.56	-1.78	ENSG00000039139.11
ZFYVE16	9.81	9.94	10.25	9.88	10.21	9.83	9.97	10.07	10.47	10.03	10.2	9.78	9.89	9.97	10.18	9.93	10.14	9.9	9.99	10.05	10.31	10.02	10.13	9.87	2.64	2.99	3.31	2.82	3.47	2.78	2.72	2.98	3.62	2.84	3.38	2.79	ENSG00000039319.17
RIPOR1	10.1	9.97	10.32	10.03	9.54	10.15	10.19	10.05	10.37	10.19	9.19	10.41	10.15	10.04	10.28	10.1	9.77	10.16	10.18	10.09	10.3	10.18	9.55	10.32	3.31	3.65	3.62	3.48	3.44	3.73	3.04	3.58	3.58	3.56	3.13	3.59	ENSG00000039523.20
C6	1.27	4.88	4.76	3.08	3.64	5.42	3.16	5.57	4.4	4.49	2.83	6.03	5.3	5.53	5.43	5.41	5.19	5.67	5.05	5.47	5.19	5.21	4.99	5.61	-3.13	-1.82	-1.53	-2.47	-2.9	-1.35	-3.08	-1.08	-1.78	-2.23	-3.91	-0.9	ENSG00000039537.14
RAI14	9.81	10.51	10.59	10.16	9.93	10.75	9.68	10.59	10.59	10.2	9.95	10.67	10.02	10.46	10.52	10.24	10.08	10.62	9.91	10.5	10.51	10.25	10.09	10.56	2.01	3.18	3.32	2.59	2.74	3.37	1.83	3.23	3.25	2.94	2.76	3.33	ENSG00000039560.14
PNKP	10.09	9.6	9.52	9.85	9.18	9.78	10	9.79	9.6	9.87	9.5	9.9	9.98	9.67	9.62	9.83	9.42	9.78	9.91	9.78	9.66	9.83	9.6	9.85	4.6	4.35	4.4	4.48	4.04	4.48	4.57	4.45	4.4	4.52	4.38	4.52	ENSG00000039650.12
PHLPP2	9.25	9.49	9.41	9.37	9.36	9.54	9.11	9.72	9.47	9.24	9.24	9.75	9.32	9.46	9.42	9.39	9.39	9.5	9.22	9.6	9.44	9.3	9.31	9.62	0.69	1.17	1.25	0.93	1.13	1.19	0.57	1.27	1.32	0.73	1.04	1.29	ENSG00000040199.18
SPDL1	8.64	9.24	8.99	8.94	9.42	9.16	8.74	9.21	8.85	9.03	9.65	9.13	8.82	9.15	9.01	8.99	9.26	9.11	8.85	9.13	8.91	9.02	9.39	9.08	2.3	3.05	2.91	2.67	3.2	2.98	2.42	3.13	2.8	2.95	3.43	3.12	ENSG00000040275.17
STAU2	10.17	10.13	10.69	10.15	10.34	10.04	10.07	10.13	10.74	10.08	10.54	10.12	10.24	10.21	10.57	10.22	10.35	10.15	10.17	10.21	10.61	10.17	10.47	10.2	3.57	3.79	4.48	3.68	4.13	3.65	3.33	3.64	4.38	3.51	4.42	3.52	ENSG00000040341.18
SLC66A1	8.32	8.51	8.26	8.41	8.59	8.47	8.27	8.49	8.15	8.39	8.42	8.55	8.37	8.46	8.34	8.42	8.5	8.44	8.32	8.44	8.27	8.39	8.41	8.48	2.46	2.85	2.8	2.66	3.08	2.75	2.37	2.82	2.78	2.72	2.83	2.73	ENSG00000040487.13
CTNS	8.94	8.55	8.61	8.75	8.98	8.37	8.71	8.59	8.72	8.69	9.04	8.35	8.87	8.64	8.68	8.76	8.88	8.54	8.72	8.65	8.73	8.71	8.91	8.52	2.23	2.2	2.34	2.21	2.62	2.02	2.16	2.33	2.51	2.28	2.7	2.05	ENSG00000040531.16
RTN4R	6.39	6.25	6.02	6.32	6.73	6.04	6.21	6.26	6.37	6.21	6.56	5.91	6.35	6.3	6.23	6.32	6.45	6.23	6.27	6.29	6.31	6.27	6.37	6.19	1.11	1.17	1.04	1.14	1.75	0.92	1.03	1.14	1.33	1.14	1.55	0.77	ENSG00000040608.14
PHF23	10.3	10.33	10.17	10.31	10.49	10.26	10.28	10.3	10.19	10.28	10.56	10.24	10.29	10.31	10.21	10.3	10.41	10.27	10.27	10.29	10.22	10.28	10.46	10.25	3.89	4.17	4.15	4.03	4.43	4.06	3.88	4.14	4.23	3.96	4.51	3.96	ENSG00000040633.13
INPP4A	9.39	9.35	9.49	9.37	9.69	9.21	9.25	9.34	9.44	9.33	9.72	9.31	9.42	9.39	9.47	9.4	9.6	9.3	9.32	9.37	9.43	9.37	9.61	9.35	1.31	1.61	1.81	1.46	1.91	1.48	1.39	1.61	1.92	1.6	2.05	1.61	ENSG00000040933.16
RAB27B	5.97	9.52	6.98	7.75	11.38	8.72	7.05	9.97	8.31	9.05	11.61	9.2	7.86	9.25	7.96	8.55	10.45	8.73	7.63	9.42	8.34	8.8	10.62	8.89	-0.99	1.9	-0.45	0.46	3.81	1.08	-0.68	2.21	0.75	1.44	4.06	1.62	ENSG00000041353.10
PSMA4	12.42	12.76	12.56	12.59	13.05	12.63	12.38	12.65	12.55	12.56	13.22	12.58	12.47	12.71	12.57	12.59	12.92	12.62	12.44	12.63	12.56	12.57	13.04	12.58	7.21	7.76	7.7	7.49	8.12	7.61	7.43	7.7	7.66	7.57	8.24	7.66	ENSG00000041357.16
LSG1	11.12	10.54	11.05	10.83	10.48	10.57	11.15	10.64	10.96	10.85	10.32	10.67	11.06	10.67	11.01	10.86	10.63	10.69	11.08	10.73	10.94	10.87	10.52	10.75	4.07	3.68	4.38	3.88	3.81	3.63	4.16	3.73	4.35	3.81	3.69	3.77	ENSG00000041802.11
PARP3	9.82	9.68	9.13	9.75	9.42	9.79	9.65	9.78	9.16	9.78	9.55	9.78	9.74	9.64	9.31	9.69	9.48	9.71	9.62	9.7	9.32	9.7	9.56	9.7	3.25	3.31	2.94	3.28	3.1	3.41	3.22	3.47	3.01	3.4	3.39	3.48	ENSG00000041880.15
TNC	9.09	9.47	8.94	9.28	9.54	9.45	9.48	9.58	8.68	9.55	8.96	9.71	9.38	9.61	9.27	9.5	9.59	9.63	9.46	9.53	8.95	9.5	9.12	9.61	1.18	1.4	1.34	1.29	1.51	1.36	1.71	1.78	1.26	1.71	1.34	2.22	ENSG00000041982.16
THAP3	8.85	8.95	8.54	8.9	8.89	8.97	8.74	8.97	8.57	8.91	8.98	8.97	8.83	8.88	8.66	8.86	8.86	8.9	8.76	8.89	8.67	8.86	8.9	8.89	3.25	3.54	3.27	3.4	3.55	3.54	3.24	3.51	3.19	3.33	3.52	3.5	ENSG00000041988.15
TDP1	9.61	9.56	9.72	9.58	9.33	9.66	9.79	9.56	9.87	9.74	9.58	9.55	9.64	9.6	9.7	9.62	9.46	9.66	9.74	9.59	9.79	9.7	9.6	9.59	2.61	2.87	3.1	2.74	2.7	2.94	2.55	2.86	3.25	2.74	2.75	2.9	ENSG00000042088.14
AIFM2	10.51	10.35	10.27	10.43	10.09	10.45	10.52	10.32	10.33	10.36	10.05	10.34	10.48	10.37	10.31	10.42	10.21	10.44	10.48	10.34	10.35	10.37	10.17	10.36	3.38	3.47	3.5	3.43	3.29	3.55	3.62	3.39	3.63	3.46	3.24	3.46	ENSG00000042286.15
SPATA7	8.37	8.58	8.26	8.48	8.61	8.57	8.61	8.62	8.37	8.61	8.77	8.47	8.42	8.52	8.35	8.47	8.54	8.51	8.53	8.53	8.4	8.53	8.61	8.45	2.16	2.66	2.42	2.41	2.74	2.62	2.38	2.71	2.54	2.45	2.89	2.53	ENSG00000042317.17
MED17	9.81	10.3	10.26	10.06	10.59	10.18	10	10.07	10.19	10.05	10.31	10.06	9.94	10.25	10.22	10.1	10.44	10.17	10.05	10.09	10.17	10.08	10.25	10.09	3.14	3.82	3.99	3.48	3.99	3.75	3.3	3.69	4.12	3.68	3.91	3.68	ENSG00000042429.12
RETSAT	12.01	12.05	11.62	12.03	12.2	11.99	12.06	12.13	11.87	12.13	12.09	12.17	11.99	12.02	11.72	12	12.12	11.97	12.01	12.07	11.88	12.07	12.04	12.09	5.01	5.27	5	5.14	5.48	5.17	5.07	5.39	5.08	5.21	5.37	5.41	ENSG00000042445.14
CAPG	12.94	12.87	12.3	12.9	12.24	13.14	12.95	12.75	12.4	12.94	12.2	13.13	12.88	12.83	12.43	12.86	12.39	13.03	12.88	12.74	12.49	12.87	12.36	13.01	7.34	7.48	7.06	7.41	6.9	7.73	7.39	7.48	7.06	7.43	6.91	7.73	ENSG00000042493.16
AP2S1	11.66	11.46	11.28	11.56	11.23	11.56	11.55	11.47	11.34	11.52	11.16	11.54	11.6	11.47	11.35	11.54	11.31	11.54	11.53	11.47	11.38	11.5	11.26	11.52	6.99	7	6.97	7	6.82	7.08	7.16	7.04	6.95	7.06	6.82	7.07	ENSG00000042753.12
TG	6.78	5.24	7.1	6.01	5.75	5.02	6.79	4.98	7.97	5.52	4.92	5.05	6.98	6.41	7.19	6.69	6.53	6.35	6.85	6.19	7.42	6.34	6.17	6.2	0.9	-0.16	1.15	0.37	-0.55	0.01	0.84	-0.55	1.09	0.39	-0.48	-0.62	ENSG00000042832.12
ADAM28	7.27	7.49	7.57	7.38	7.3	7.58	7.41	7.67	7.17	7.43	7.92	7.41	7.57	7.66	7.71	7.61	7.63	7.68	7.53	7.66	7.41	7.54	7.79	7.53	0.25	1.3	1.3	0.78	1.34	1.28	0.54	1.32	1.18	1.05	1.76	1.31	ENSG00000042980.13
BARX2	6.1	7.39	6.33	6.75	5.67	8.13	5.89	7.75	6.48	7.27	5.62	8.08	6.78	7.29	6.94	7.03	6.63	7.57	6.59	7.35	6.82	7.13	6.5	7.52	-0.04	1.43	0.55	0.69	-0.28	2.16	-0.47	1.72	0.7	1.32	-0.23	2.01	ENSG00000043039.7
DCUN1D1	9.92	10.21	10.61	10.07	10.88	9.93	9.63	10.33	10.53	9.96	11.09	9.73	10.05	10.25	10.5	10.15	10.69	10.06	9.86	10.31	10.45	10.07	10.83	9.92	2.55	3.09	3.6	2.82	3.73	2.82	2.17	3.2	3.53	2.61	4.04	2.65	ENSG00000043093.15
JADE2	10.09	10.33	10.06	10.21	10.97	10.05	10.12	10.36	10.19	10.27	10.84	10.07	10.13	10.29	10.12	10.21	10.72	10.1	10.14	10.3	10.18	10.24	10.62	10.11	2.05	2.53	2.36	2.29	3.21	2.24	2.01	2.49	2.27	2.28	3.25	2.19	ENSG00000043143.22
ZIC2	3.17	7.71	5.14	5.44	6.91	8.05	3.69	8.85	5.16	7.08	6.43	9	6.39	7.52	6.42	6.96	7.12	7.7	5.71	7.99	6.09	6.95	6.61	8.08	-1.46	1.96	-0.38	0.25	1.52	2.15	-1.54	3.19	-0.38	1.42	0.87	3.36	ENSG00000043355.12
LCP2	7.96	8.4	8.3	8.18	8.81	8.22	8.39	8.81	8.59	8.63	8.96	8.66	8.22	8.43	8.41	8.32	8.62	8.34	8.38	8.62	8.49	8.51	8.7	8.53	1.53	2.17	2.3	1.85	2.63	1.97	1.81	2.42	2.58	2.06	2.76	2.31	ENSG00000043462.13
TRIT1	9.97	9.94	10.14	9.95	9.88	9.96	10.03	10	10.1	10.03	9.71	10.05	9.99	9.97	10.1	9.98	9.93	9.99	10.03	10.01	10.07	10.03	9.82	10.04	3.66	3.86	4.15	3.76	3.98	3.81	3.68	3.96	4.04	3.85	3.8	3.98	ENSG00000043514.17
CUL7	10.63	10.48	10.15	10.55	10.03	10.67	10.49	10.26	10.11	10.44	9.96	10.77	10.57	10.47	10.25	10.52	10.17	10.6	10.47	10.32	10.22	10.44	10.13	10.66	3.04	3.08	2.9	3.06	2.82	3.18	3.01	2.79	2.88	2.94	2.58	2.91	ENSG00000044090.12
CTNNA1	14.19	14	13.73	14.09	14.21	13.9	14.29	14.02	13.67	14.16	14.12	13.88	14.13	13.99	13.8	14.06	14.15	13.93	14.2	14.01	13.76	14.11	14.08	13.91	7.08	7.08	6.95	7.08	7.38	6.95	7.07	7.1	7.05	7.1	7.32	7.02	ENSG00000044115.21
PHKA2	10.16	9.96	9.82	10.06	9.32	10.24	10.38	9.94	9.88	10.12	9.46	10.35	10.12	9.99	9.9	10.06	9.58	10.16	10.25	9.96	9.92	10.08	9.66	10.23	3	3	3.09	3	2.49	3.22	3.03	3.05	3.05	3.03	2.76	3.44	ENSG00000044446.12
CNTLN	7.04	7.38	7.57	7.21	7.86	7.17	6.95	7.37	7.68	7.07	8.18	7.17	7.29	7.51	7.54	7.4	7.88	7.35	7.23	7.42	7.56	7.28	7.81	7.33	-0.28	0.2	0.59	-0.04	0.72	-0.03	-0.2	0.14	0.69	-0.16	1.22	-0.15	ENSG00000044459.15
EPHA3	5.11	5.49	6.84	5.3	4.96	5.72	4.6	5.92	6.83	5.29	4.87	6.32	6.12	6.11	6.54	6.11	5.96	6.17	5.86	6.15	6.46	6	5.9	6.27	-2.48	-2.03	-0.62	-2.25	-2.41	-1.86	-3.08	-1.54	-0.69	-2.13	-2.53	-1.29	ENSG00000044524.11
HSPA5	14.95	14.96	14.82	14.96	15.05	14.93	14.83	14.85	14.74	14.85	15.14	14.79	14.95	14.96	14.85	14.95	15.01	14.93	14.86	14.87	14.79	14.87	15.08	14.83	7.75	7.99	7.98	7.87	8.15	7.92	7.83	7.88	7.97	7.88	8.28	7.84	ENSG00000044574.9
DSG2	13.49	13.49	13.75	13.49	14.44	13.09	13.8	13.45	13.58	13.52	14.42	13.11	13.54	13.54	13.71	13.54	14.21	13.25	13.74	13.49	13.59	13.54	14.2	13.26	5.66	5.88	6.29	5.77	6.9	5.45	6.04	5.72	6.09	5.9	6.89	5.4	ENSG00000046604.14
GEMIN8	9.67	9.76	9.37	9.72	8.87	10.15	9.58	9.86	9.26	9.82	8.64	10.14	9.66	9.73	9.48	9.7	9.19	9.97	9.6	9.77	9.4	9.75	9.04	9.95	3.74	4.06	3.76	3.9	3.28	4.4	3.48	4.25	3.62	3.78	2.88	4.33	ENSG00000046647.14
OFD1	11.19	11.44	10.56	11.31	10.93	11.66	11.56	11.7	10.49	11.6	11.76	11.63	11.17	11.37	10.75	11.27	11.02	11.52	11.42	11.52	10.69	11.45	11.57	11.47	4.62	4.97	4.44	4.8	4.37	5.23	4.7	4.9	4.28	4.8	4.78	4.98	ENSG00000046651.16
GPM6B	4.89	5.25	6.7	5.07	4.86	5.41	5.15	5.77	6.56	5.46	4.95	6.16	5.78	5.87	6.33	5.82	5.72	5.93	5.77	5.93	6.19	5.84	5.73	6.05	-1.75	-1.3	0.25	-1.53	-2.04	-0.98	-1.3	-0.8	0.21	-0.99	-2.37	-0.75	ENSG00000046653.15
PREX2	5.91	5.96	7.02	5.94	5.82	6.03	5.16	5.63	6.17	5.54	5.36	5.65	6.51	6.42	6.9	6.46	6.36	6.44	6.12	6.25	6.43	6.22	6.17	6.26	-2.22	-2.1	-0.95	-2.16	-2.27	-2.02	-2.95	-2.52	-1.8	-2.64	-2.8	-2.48	ENSG00000046889.19
WDR37	9.1	9.35	9.13	9.22	9.85	9.13	9.14	9.44	9.16	9.19	9.96	9	9.15	9.3	9.18	9.23	9.61	9.17	9.17	9.35	9.18	9.2	9.68	9.08	1.44	1.99	1.89	1.71	2.55	1.75	1.33	2.01	1.94	1.7	2.67	1.87	ENSG00000047056.16
YTHDC2	9.66	9.6	9.92	9.63	10.45	9.24	9.6	9.57	9.97	9.59	10.91	9.47	9.7	9.68	9.86	9.69	10.22	9.45	9.66	9.63	9.89	9.65	10.52	9.57	1.82	2.05	2.35	1.93	2.85	1.7	1.95	1.91	2.37	1.93	3.06	1.9	ENSG00000047188.16
CTPS2	11.15	11.04	10.47	11.1	10.47	11.28	11.29	10.96	10.58	11.19	10.37	11.28	11.08	11	10.62	11.04	10.62	11.17	11.17	10.94	10.69	11.1	10.55	11.16	4.26	4.39	3.93	4.32	4	4.55	4.35	4.29	3.93	4.31	3.87	4.61	ENSG00000047230.15
ATP6V1H	11.04	10.79	10.87	10.92	10.86	10.77	11	10.85	11	10.95	11.17	10.81	11.01	10.83	10.89	10.92	10.88	10.82	10.97	10.87	10.97	10.94	11.09	10.84	5.04	5.12	5.44	5.08	5.18	5.1	4.96	5.16	5.43	5.08	5.24	5.09	ENSG00000047249.18
POLR2B	11.88	11.95	12.02	11.91	12.39	11.75	11.81	11.99	12.14	11.96	12.52	11.94	11.91	11.95	12	11.93	12.27	11.82	11.85	11.98	12.08	11.96	12.36	11.94	4.72	5.05	5.16	4.88	5.47	4.87	4.63	5.04	5.31	4.98	5.55	4.97	ENSG00000047315.17
FAM214A	9.35	9.84	9.41	9.6	10.05	9.75	9.61	9.73	9.22	9.65	9.85	9.67	9.46	9.75	9.48	9.61	9.89	9.69	9.59	9.67	9.35	9.62	9.75	9.63	3.04	3.55	3.46	3.29	3.84	3.42	3.14	3.54	3.45	3.45	3.74	3.5	ENSG00000047346.13
ARAP2	9.23	9.41	9.51	9.32	10.3	9.03	9.21	9.84	9.58	9.43	10.32	8.87	9.32	9.45	9.48	9.38	9.98	9.22	9.29	9.68	9.52	9.42	10	9.09	1.11	1.65	1.78	1.38	2.49	1.3	1.2	1.9	2	1.34	2.39	1.41	ENSG00000047365.12
TPR	12.25	12.61	12.29	12.43	12.83	12.52	12.37	12.59	12.28	12.47	12.99	12.47	12.3	12.55	12.32	12.42	12.7	12.49	12.38	12.53	12.31	12.44	12.82	12.45	4.63	4.91	4.81	4.77	5.12	4.81	4.57	4.86	4.87	4.71	5.19	4.67	ENSG00000047410.14
CP	4.95	5.96	5.94	5.45	7.27	5.39	4.75	6.14	5.85	5.52	8.2	5.98	5.76	6.17	6.32	5.97	6.91	5.86	5.45	6.12	5.95	5.78	7.44	6.02	-1.19	0.43	0.7	-0.38	1.46	-0.02	-1.5	0.71	0.99	0.29	2.22	0.65	ENSG00000047457.14
KATNIP	10.08	9.13	9.55	9.61	9.25	9.09	10.36	9.09	9.78	9.36	9.18	9	9.92	9.33	9.58	9.62	9.4	9.3	10.09	9.29	9.72	9.46	9.34	9.24	2.18	1.83	2.13	2	2.03	1.75	2	1.84	1.88	1.94	2.14	1.8	ENSG00000047578.13
DTNBP1	9.95	9.91	9.83	9.93	9.54	10.07	9.91	9.83	9.94	9.9	9.53	10.05	9.94	9.92	9.87	9.93	9.68	10.02	9.91	9.86	9.93	9.9	9.67	10	4.16	4.34	4.4	4.25	4.04	4.46	4.16	4.3	4.46	4.2	4.03	4.4	ENSG00000047579.20
XK	9.46	10.27	9.76	9.86	10.24	10.29	9.79	10.36	9.6	9.95	10.55	10.34	9.63	10.15	9.82	9.89	10.14	10.15	9.82	10.19	9.69	9.92	10.32	10.18	1.8	2.84	2.45	2.32	2.89	2.82	1.92	2.73	2.3	2.48	3.17	2.57	ENSG00000047597.7
C12orf4	8.99	9.38	9.33	9.19	9.95	9.14	9.18	9.42	9.29	9.27	9.97	8.75	9.12	9.35	9.31	9.23	9.69	9.2	9.21	9.36	9.28	9.27	9.71	8.96	1.91	2.52	2.52	2.21	3.18	2.23	1.98	2.51	2.37	2.12	3.22	1.98	ENSG00000047621.12
SCML1	9.36	9.32	9.84	9.34	9.27	9.34	9.34	9.33	9.92	9.34	9.17	9.48	9.44	9.42	9.76	9.43	9.39	9.43	9.42	9.41	9.78	9.42	9.31	9.5	2.93	3.14	3.8	3.04	3.17	3.13	2.99	3.28	4.07	3.07	3.07	3.49	ENSG00000047634.15
WWC3	10.46	10.28	10.49	10.37	10.02	10.39	10.45	10.39	10.69	10.39	10.07	10.52	10.47	10.34	10.49	10.4	10.17	10.41	10.45	10.4	10.6	10.4	10.2	10.49	2.72	2.67	3.04	2.69	2.49	2.74	2.59	2.7	3.25	2.7	2.63	2.77	ENSG00000047644.19
ARHGAP6	6.42	7.64	6.77	7.03	8.42	7.3	6.36	7.67	6.17	6.53	8.33	7.65	6.95	7.55	7.15	7.25	7.92	7.39	6.82	7.45	6.73	6.89	7.83	7.44	-0.55	0.98	0.28	0.22	1.8	0.63	-0.58	1.13	-0.28	-0.04	1.71	0.93	ENSG00000047648.23
MAP4	12.96	12.56	12.62	12.76	12.74	12.49	13.06	12.62	12.52	12.68	12.67	12.56	12.9	12.61	12.65	12.75	12.73	12.56	12.96	12.65	12.58	12.69	12.69	12.61	5.21	5.03	5.29	5.12	5.27	4.93	5.17	5.09	5.29	5.14	5.15	4.92	ENSG00000047849.22
GOPC	10.49	10.71	11.06	10.6	10.96	10.6	10.58	10.61	11.09	10.6	10.96	10.46	10.58	10.73	10.97	10.65	10.9	10.65	10.64	10.66	10.99	10.66	10.9	10.56	3.12	3.56	4.05	3.34	3.89	3.41	3.18	3.51	4.13	3.22	3.9	3.44	ENSG00000047932.14
USP28	9.28	10.05	9.95	9.66	10.42	9.89	9.27	9.94	9.97	9.62	10.68	9.88	9.48	9.96	9.9	9.72	10.21	9.85	9.47	9.88	9.9	9.68	10.38	9.84	2.21	3.15	2.92	2.68	3.48	3.01	2.21	2.97	3.04	2.71	3.69	2.88	ENSG00000048028.11
HDAC9	6.47	6.63	7.35	6.55	6.84	6.54	7.1	6.24	7.11	6.46	7.25	6.15	7	6.97	7.4	6.98	7.02	6.94	7.13	6.75	7.12	6.84	7.19	6.72	-0.79	-0.12	0.7	-0.46	-0.04	-0.16	-0.3	-0.43	0.61	-0.37	0.34	-0.6	ENSG00000048052.23
TSPAN17	10.68	11.03	10.81	10.86	11.73	10.73	10.58	10.85	10.85	10.65	11.01	10.7	10.74	10.99	10.83	10.87	11.49	10.77	10.67	10.85	10.85	10.72	10.96	10.75	3.95	4.52	4.46	4.24	5.3	4.19	4.06	4.4	4.4	4.15	4.65	4.08	ENSG00000048140.18
NOP16	10.71	10.48	10.56	10.59	10.74	10.37	10.64	10.41	10.44	10.45	10.79	10.31	10.69	10.53	10.58	10.61	10.7	10.45	10.63	10.48	10.49	10.5	10.73	10.41	5.6	5.59	5.78	5.59	5.91	5.45	5.6	5.56	5.75	5.6	5.98	5.43	ENSG00000048162.21
CC2D2A	7.76	8.19	8.42	7.98	8.53	8.05	8.24	8.09	8.67	8.12	8.94	8	8.05	8.26	8.37	8.15	8.41	8.19	8.24	8.16	8.47	8.17	8.63	8.11	1.46	1.95	2.27	1.71	2.1	1.89	1.72	2.06	2.45	1.84	2.22	1.9	ENSG00000048342.18
RRM2B	9.7	10.2	10.52	9.95	11.16	9.79	9.72	10.16	10.65	9.95	10.53	10.08	9.89	10.22	10.41	10.05	10.87	9.94	9.88	10.16	10.49	10.02	10.41	10.11	2.47	3.15	3.63	2.81	4.22	2.69	2.43	3.15	3.8	2.72	3.56	2.73	ENSG00000048392.12
ZNF800	9.52	9.57	10	9.55	9.38	9.65	9.53	9.6	9.92	9.58	9.59	9.62	9.59	9.62	9.9	9.61	9.51	9.67	9.59	9.64	9.84	9.62	9.63	9.65	2.73	3.02	3.52	2.88	2.95	3.06	2.7	3.08	3.45	2.87	3.13	3.02	ENSG00000048405.10
SNX29	9.25	8.88	9.14	9.07	9.21	8.74	9.37	8.99	9.27	9.03	9.31	8.79	9.22	8.99	9.14	9.1	9.17	8.91	9.27	9.04	9.21	9.07	9.23	8.93	0.99	0.69	1.14	0.84	1.04	0.54	1.19	0.87	1.21	0.93	1.09	0.64	ENSG00000048471.14
LMO3	3.87	3.9	5.07	3.88	3.66	4	5.83	4.57	4.79	5.09	4.91	4.22	5.37	5.17	5.3	5.27	5.14	5.18	5.4	5.17	5.2	5.25	5.22	5.12	-1.62	-1.25	-0.71	-1.44	-1.33	-1.22	-0.66	-1.04	-0.46	-0.76	-0.71	-1.36	ENSG00000048540.15
MRPS10	11.14	11.36	11.13	11.25	11.18	11.44	11.18	11.04	11.09	11.11	10.99	11.05	11.17	11.33	11.16	11.25	11.19	11.39	11.19	11.1	11.13	11.15	11.06	11.11	4.79	5.23	5.13	5.01	5.13	5.28	4.79	4.99	5.11	4.99	4.96	5.03	ENSG00000048544.6
RSF1	10.78	10.86	10.7	10.82	11.1	10.76	10.8	10.91	10.55	10.87	11.26	10.83	10.79	10.85	10.74	10.82	11.01	10.78	10.79	10.87	10.63	10.85	11.11	10.82	2.68	3.1	2.97	2.89	3.27	3.03	2.59	2.99	2.96	2.85	3.55	2.86	ENSG00000048649.14
VPS13D	11.05	11.2	10.83	11.12	11.37	11.12	11.06	11.31	10.84	11.26	11.23	11.39	11.05	11.15	10.9	11.1	11.27	11.1	11.05	11.23	10.91	11.19	11.17	11.28	3.31	3.76	3.43	3.53	3.85	3.72	3.27	3.78	3.37	3.64	3.79	3.77	ENSG00000048707.15
CELF2	10.2	9.3	9.99	9.75	10.28	8.88	10.31	9.2	10.14	9.85	10.59	8.94	10.1	9.56	9.97	9.83	10.16	9.3	10.17	9.45	10.05	9.86	10.35	9.3	2.34	1.62	2.5	1.98	2.67	1.17	2.51	1.5	2.73	2.18	2.99	1.26	ENSG00000048740.18
FAM120A	13.07	12.93	13.12	13	13.33	12.76	13.06	12.9	13.09	12.93	13.23	12.74	13.06	12.97	13.1	13.02	13.25	12.85	13.06	12.94	13.08	12.97	13.17	12.83	5.59	5.66	6	5.63	6.07	5.48	5.66	5.61	5.92	5.61	5.82	5.59	ENSG00000048828.17
R3HDM1	10.1	9.9	10.45	10	9.89	9.9	10.15	9.87	10.45	10.03	9.86	9.88	10.13	9.99	10.36	10.06	9.99	9.99	10.16	9.97	10.35	10.08	9.97	9.98	2.82	2.87	3.49	2.84	3.04	2.79	2.72	2.95	3.54	2.81	3.05	2.74	ENSG00000048991.17
COL9A2	7.6	7.85	7.56	7.73	8.92	7.4	7.15	7.78	7.33	7.28	9.91	7.31	7.87	8.03	7.82	7.95	8.61	7.78	7.51	7.85	7.61	7.58	9.15	7.59	1.32	1.81	1.66	1.56	2.67	1.44	1.19	1.92	1.47	1.62	4.01	1.6	ENSG00000049089.15
KITLG	8.45	9.21	9	8.83	10.14	8.81	8.6	9.03	9.62	9.03	10.24	8.97	8.79	9.16	9.04	8.98	9.75	8.91	8.78	9.01	9.39	9.01	9.8	8.98	0.99	1.97	1.89	1.48	2.97	1.54	1.01	1.84	2.41	1.84	3.13	1.73	ENSG00000049130.16
ERCC8	8.46	8.52	8.79	8.49	9.01	8.31	8.45	8.37	8.89	8.4	8.81	8.29	8.54	8.57	8.72	8.56	8.84	8.46	8.52	8.48	8.77	8.5	8.72	8.44	1.94	2.33	2.63	2.14	2.64	2.21	2.01	2.32	2.6	2.17	2.33	2.18	ENSG00000049167.16
ADAMTS6	5.97	6.8	6.23	6.38	5.68	7.28	6.32	7.14	6.58	6.78	5.75	7.3	6.64	6.89	6.73	6.76	6.4	7.1	6.6	6.91	6.69	6.76	6.42	6.98	-1.51	-1.14	-1.3	-1.32	-1.94	-0.8	-0.68	-0.61	-1.2	-0.66	-1.87	-0.44	ENSG00000049192.15
H6PD	11.57	11.46	11.85	11.51	11.4	11.48	11.81	11.49	11.72	11.66	11.56	11.48	11.6	11.51	11.79	11.56	11.48	11.53	11.75	11.53	11.7	11.65	11.59	11.52	2.97	3.08	3.6	3.02	3.11	3.06	3.16	3.19	3.7	3.16	3.27	3.14	ENSG00000049239.13
VAMP3	11.85	12.17	12.18	12.01	12.22	12.15	12	12.22	12.17	12.05	12.24	12.2	11.93	12.15	12.15	12.04	12.18	12.13	12.02	12.18	12.14	12.06	12.19	12.16	5.46	6	6.14	5.73	6.14	5.94	5.51	6.06	6.08	5.95	6.13	6	ENSG00000049245.13
PER3	8.11	8.57	9.17	8.34	9.05	8.37	8.49	8.98	8.6	8.64	9.38	8.79	8.4	8.66	9.03	8.53	8.93	8.55	8.58	8.87	8.64	8.67	9.11	8.75	0.34	1.17	1.71	0.75	1.58	0.99	0.31	1.36	1.27	0.87	1.74	1.32	ENSG00000049246.15
TNFRSF9	4.27	6.32	6.1	5.3	7.78	5.7	5.38	6.62	5.96	5.74	7.64	5.82	5.97	6.36	6.31	6.17	6.87	6.14	5.98	6.36	6.13	6.07	6.78	6.09	-2.11	-0.74	-0.99	-1.43	0.23	-1.15	-1.79	-0.66	-0.89	-1.21	0.79	-0.68	ENSG00000049249.9
EPN3	8.36	7.91	8.78	8.13	5.63	8.89	8.5	8.77	8.82	8.69	7.52	8.9	8.5	8.47	8.7	8.49	7.82	8.75	8.53	8.68	8.71	8.63	8.02	8.75	1.9	1.93	2.67	1.92	-0.01	2.77	1.69	2.72	2.57	2.5	1.89	2.82	ENSG00000049283.18
[truncated: 13,178 more rows]

## Sheet: normalized_counts
Gene	PC.201	PC.224	PCM.92	PC.150	PC.102	PC.48	PCB.49	PC.330	PC.501	PC.497	PC.161	PC.244	PC.142	PC.310	PC.31	PCB.234	PCB.536	PC.292	PCB.594	PC.95	PC.108	PC.160	PC.227	PCB.600	PC.284	PC.334	PC.66	PC.72	PC.83	PC.279	ENSG
[truncated: 13,744 more rows]

[truncated: 2 more sheets: rlog_counts, TPM_matrix]
