# Supplementary material for: Novel drug resistance mechanisms and drug targets in BRAF-mutated peritoneal metastasis from colorectal cancer
Source: J Transl Med. 2024 Jul 9;22:646. doi: 10.1186/s12967-024-05467-2 (PMC11234641; doi:10.1186/s12967-024-05467-2)
Supplement: Supplementary file 7 — Supplementary Material 7. [file 12967_2024_5467_MOESM7_ESM.csv]

Gene mutation	Appendix	Right colon	Left colon	Rectum	p-values
TP53	0.04	0.48	0.41	0.08
KRAS	0.11	0.40	0.38	0.12
APC	0.00	0.30	0.59	0.11
BRAF	0.00	0.76	0.21	0.03	<0.001
RNF43	0.05	0.77	0.18	0.00	0.005
SMAD4	0.03	0.46	0.36	0.15
PIK3CA	0.04	0.48	0.40	0.08
STED2	0.00	0.62	0.31	0.08
NF1	0.15	0.46	0.31	0.08
SMARCA4	0.00	0.50	0.50	0.00
NOTCH1	0.07	0.67	0.20	0.07
