# Supplementary material for: Novel drug resistance mechanisms and drug targets in BRAF-mutated peritoneal metastasis from colorectal cancer
Source: J Transl Med. 2024 Jul 9;22:646. doi: 10.1186/s12967-024-05467-2 (PMC11234641; doi:10.1186/s12967-024-05467-2)
Supplement: Supplementary file 8 — Supplementary Material 8. [file 12967_2024_5467_MOESM8_ESM.csv]

		CMSclassifier	CMScaller
Sample	genotype	SSP
PC-102	KRAS	CMS4	CMS4
PC-150	KRAS	NA	CMS4
PC-201	KRAS	NA	NA
PC-224	KRAS	NA	CMS1
PC-330	KRAS	CMS2	CMS2
PC-48	KRAS	CMS3	CMS3
PC-497	KRAS	CMS2	CMS2
PC-501	KRAS	CMS2	CMS2
PCB-49	KRAS	CMS2	NA
PCM-92	KRAS	CMS4	CMS4
PC-142	BRAF	CMS1	CMS1
PC-161	BRAF	CMS1	CMS1
PC-244	BRAF	CMS1	CMS4
PC-292	BRAF	CMS4	CMS4
PC-31	BRAF	CMS1	CMS1
PC-310	BRAF	NA	CMS1
PC-95	BRAF	NA	CMS4
PCB-234	BRAF	CMS2	NA
PCB-536	BRAF	CMS2	CMS2
PCB-594	BRAF	NA	CMS3
PC-108	WT	CMS2	CMS2
PC-160	WT	CMS2	CMS2
PC-227	WT	CMS2	CMS2
PC-279	WT	CMS2	CMS2
PC-284	WT	CMS2	CMS2
PC-334	WT	CMS4	CMS4
PC-66	WT	CMS4	CMS4
PC-72	WT	CMS4	CMS4
PC-83	WT	CMS4	CMS4
PCB-600	WT	CMS2	CMS2
