# Supplementary material for: Novel drug resistance mechanisms and drug targets in BRAF-mutated peritoneal metastasis from colorectal cancer
Source: J Transl Med. 2024 Jul 9;22:646. doi: 10.1186/s12967-024-05467-2 (PMC11234641; doi:10.1186/s12967-024-05467-2)
Supplement: Supplementary file 9 — Supplementary Material 9. [file 12967_2024_5467_MOESM9_ESM.xlsx]

## Sheet: Technical
	BRAF						KRAS						WT
	Target	Sample	Mean Cq	Mean Efficiency Corrected Cq	minus delta Ct		Target	Sample	Mean Cq	Mean Efficiency Corrected Cq	minus dCt	p-value	Target	Sample	Mean Cq	Mean Efficiency Corrected Cq	minus dCt	p-value (t-test)
	slc7a6	1 pc31	28.821	28.821	-3.01509		slc7a6	1 pc-48	27.9753	27.9753	-0.324895	0.000197458	slc7a6	1 pc 66	30.1034	30.1034	-3.20665	0.137632
	slc7a6	2 pc-95	29.9975	29.9975	-1.78188		slc7a6	2 pc-102	28.8548	28.8548	-0.38668		slc7a6	2 pc 72	30.4529	30.4529	-1.87258
	slc7a6	3 pc-142	33.3316	33.3316	-4.04919		slc7a6	3 pc-150	27.5341	27.5341	-0.677265		slc7a6	3 pc 83	29.845	29.845	-2.26549
	slc7a6	4 pc-161	29.3558	29.3558	-2.85993		slc7a6	4 pc-201	29.6015	29.6015	-0.490207		slc7a6	4 pc 108	27.3562	27.3562	-0.90036
	slc7a6	5 pc-244	33.2803	33.2803	-3.76435		slc7a6	5 pc-224	30.306	30.306	-1.1851		slc7a6	5 pc 160	29.3895	29.3895	-1.70557
	slc7a6	6 pc-292	32.3756	32.3756	-2.09205		slc7a6	6 pc-330	30.1469	30.1469	-0.992849		slc7a6	6 pc 227	30.6369	30.6369	-3.40262
	slc7a6	7 pc-310	30.0031	30.0031	-2.49677		slc7a6	7 pc-497	29.9952	29.9952	-1.3502		slc7a6	7 pc 279	28.8999	28.8999	-1.35095
	slc7a6	8 pcb-234	29.129	29.129	-1.66491		slc7a6	8 pc-501	29.8357	29.8357	-0.362748		slc7a6	8 pc 284	27.9293	27.9293	-1.82811
	slc7a6	9 pcb-536	28.694	28.694	-0.714312		slc7a6	9 pcb-49	31.0111	31.0111	-2.39176		slc7a6	9 pc 334	30.2414	30.2414	-1.83972
	slc7a6	10 pcb-594	31.0076	31.0076	-2.88783		slc7a6	10 pcm-92	28.9658	28.9658	0.457891		slc7a6	10 pcb 600	28.996	28.996	-2.43628
	cyp3a4	1 pc31	27.3658	27.3658	-1.55983		cyp3a4	1 pc-48	33.3373	33.3373	-5.68685	0.15081	cyp3a4	1 pc 66	31.0392	31.0392	-4.1424	0.0332284
	cyp3a4	2 pc-95	31.4267	31.4267	-3.2111		cyp3a4	2 pc-102	32.8763	32.8763	-4.40818		cyp3a4	2 pc 72	36.0822	36.0822	-7.50189
	cyp3a4	3 pc-142	33.4179	33.4179	-4.13551		cyp3a4	3 pc-150	34.3362	34.3362	-7.4794		cyp3a4	3 pc 83	35.4368	35.4368	-7.85736
	cyp3a4	4 pc-161	37.7185	37.7185	-11.2227		cyp3a4	4 pc-201	32.4542	32.4542	-3.34281		cyp3a4	4 pc 108	33.3908	33.3908	-6.93495
	cyp3a4	5 pc-244	35.2878	35.2878	-5.77186		cyp3a4	5 pc-224	36.5741	36.5741	-7.45323		cyp3a4	5 pc 160	38.1855	38.1855	-10.5016
	cyp3a4	6 pc-292	30.127	30.127	0.156556		cyp3a4	6 pc-330	36.8299	36.8299	-7.67579		cyp3a4	6 pc 227	33.0705	33.0705	-5.83625
	cyp3a4	7 pc-310	35.1463	35.1463	-7.64		cyp3a4	7 pc-497	33.1944	33.1944	-4.54946		cyp3a4	7 pc 279	36.55	36.55	-9.00108
	cyp3a4	8 pcb-234	31.7072	31.7072	-4.24306		cyp3a4	8 pc-501	36.3515	36.3515	-6.87854		cyp3a4	8 pc 284	36.0985	36.0985	-9.99729
	cyp3a4	9 pcb-536	34.7085	34.7085	-6.72883		cyp3a4	9 pcb-49	31.2329	31.2329	-2.61353		cyp3a4	9 pc 334	32.8051	32.8051	-4.40348
	cyp3a4	10 pcb-594	26.1969	26.1969	1.92288		cyp3a4	10 pcm-92	36.3611	36.3611	-6.93742		cyp3a4	10 pcb 600	31.0778	31.0778	-4.51811
	axin2	1 pc31	25.9468	25.9468	0.140829		axin2	1 pc-48	26.4348	26.4348	1.21565	0.00143047	axin2	1 pc 66	28.065	28.065	-1.16817	0.0444115
	axin2	2 pc-95	27.6223	27.6223	-0.593344		axin2	2 pc-102	26.002	26.002	2.46614		axin2	2 pc 72	27.4862	27.4862	1.09409
	axin2	3 pc-142	31.809	31.809	2.52656		axin2	3 pc-150	27.1983	27.1983	-0.341442		axin2	3 pc 83	26.992	26.992	0.587488
	axin2	4 pc-161	28.399	28.399	1.90312		axin2	4 pc-201	25.5608	25.5608	3.55058		axin2	4 pc 108	24.8465	24.8465	1.60935
	axin2	5 pc-244	30.06	30.06	0.544118		axin2	5 pc-224	26.9065	26.9065	2.21435		axin2	5 pc 160	25.2657	25.2657	2.41825
	axin2	6 pc-292	29.0539	29.0539	-1.22956		axin2	6 pc-330	27.0968	27.0968	2.0573		axin2	6 pc 227	24.012	24.012	3.22227
	axin2	7 pc-310	27.021	27.021	-0.485376		axin2	7 pc-497	26.1733	26.1733	2.47166		axin2	7 pc 279	24.5327	24.5327	3.01626
	axin2	8 pcb-234	28.2305	28.2305	0.76643		axin2	8 pc-501	27.0445	27.0445	2.42853		axin2	8 pc 284	23.9743	23.9743	2.12686
	axin2	9 pcb-536	28.0399	28.0399	0.0601892		axin2	9 pcb-49	27.1614	27.1614	1.45795		axin2	9 pc 334	29.6724	29.6724	-1.27078
	axin2	10 pcb-594	26.791	26.791	-1.32886		axin2	10 pcm-92	26.6166	26.6166	2.80706		axin2	10 pcb 600	24.3286	24.3286	2.23109
	yars	1 pc31	25.8059	25.8059			yars	1 pc-48	27.6504	27.6504			yars	1 pc 66	26.8968	26.8968
	yars	2 pc-95	28.2156	28.2156			yars	2 pc-102	28.4681	28.4681			yars	2 pc 72	28.5803	28.5803
	yars	3 pc-142	29.2824	29.2824			yars	3 pc-150	26.8568	26.8568			yars	3 pc 83	27.5795	27.5795
	yars	4 pc-161	26.4959	26.4959			yars	4 pc-201	29.1113	29.1113			yars	4 pc 108	26.4558	26.4558
	yars	5 pc-244	29.5159	29.5159			yars	5 pc-224	29.1209	29.1209			yars	5 pc 160	27.6839	27.6839
	yars	6 pc-292	30.2835	30.2835			yars	6 pc-330	29.1541	29.1541			yars	6 pc 227	27.2343	27.2343
	yars	7 pc-310	27.5063	27.5063			yars	7 pc-497	28.645	28.645			yars	7 pc 279	27.549	27.549
	yars	8 pcb-234	27.4641	27.4641			yars	8 pc-501	29.473	29.473			yars	8 pc 284	26.1012	26.1012
	yars	9 pcb-536	27.9797	27.9797			yars	9 pcb-49	28.6194	28.6194			yars	9 pc 334	28.4016	28.4016
	yars	10 pcb-594	28.1198	28.1198			yars	10 pcm-92	29.4237	29.4237			yars	10 pcb 600	26.5597	26.5597
	btn1a1	1 pc-31	35.4137	35.4137	-8.95807	-8.95807	btn1a1	1 pc 48	40	NA	-12.5106	0.0201002	btn1a1	1 pc-66	40	NA	-12.4215	0.00873117
	btn1a1	2 pc-95	34.556	34.556	-6.1669	-6.1669	btn1a1	2 pc 102	36.8129	36.8129	-8.41736		btn1a1	2 pc-72	40	NA	-11.1411
	btn1a1	3 pc-142	37.2694	37.2694	-7.99455	-7.99455	btn1a1	3 pc150	40	NA	-13.2288		btn1a1	3 pc-83	36.0392	36.0392	-8.40031
	btn1a1	4 pc-161	36.2325	36.2325	-9.50858	-9.50858	btn1a1	4 pc 201	35.6196	35.6196	-6.55874		btn1a1	4 pc-108	37.6815	37.6815	-11.1362
	btn1a1	5 pc244	40	40	-10.1532	-7.02205	btn1a1	5 pc 224	40	NA	-11.023		btn1a1	5 pc-160	36.2629	36.2629	-8.50946
	btn1a1	6 pc292	37.3953	37.3953	-7.02205	-4.2703	btn1a1	6 pc 330	40	NA	-10.9221		btn1a1	6 pc-227	40	NA	-12.5456
	btn1a1	7 pc-310	31.8684	31.8684	-4.2703	-8.45949	btn1a1	7 pc 497	40	NA	-11.3916		btn1a1	7 pc-279	36.9547	36.9547	-9.1662
	btn1a1	8 pcb-234	35.9318	35.9318	-8.45949	-10.0828	btn1a1	8 pc 501	36.8619	36.8619	-7.39033		btn1a1	8 pc-284	38.6443	38.6443	-12.4396
	btn1a1	9 pcb-536	38.3696	38.3696	-10.0828	-4.97115	btn1a1	9 pcb 49	40	NA	-11.6294		btn1a1	9 pc-334	36.2675	36.2675	-7.47915
	btn1a1	10 pcb-594	33.7473	33.7473	-4.97115		btn1a1	10 pcm 92	35.9812	35.9812	-6.9659		btn1a1	10 pcb-600	34.8908	34.8908	-8.21865
															37.0926
	btnl9	1 pc-31	36.2102	36.2102	-9.75456		btnl9	1 pc 48	36.0321	36.0321	-8.54264	0.258581	btnl9	1 pc-66	30.1573	30.1573	-2.57884	0.367962
	btnl9	2 pc-95	31.3173	31.3173	-2.92824		btnl9	2 pc 102	30.7874	30.7874	-2.39187		btnl9	2 pc-72	32.1062	32.1062	-3.24731
	btnl9	3 pc-142	37.1857	37.1857	-7.91083		btnl9	3 pc150	30.7195	30.7195	-3.94831		btnl9	3 pc-83	34.3368	34.3368	-6.69791
	btnl9	4 pc-161	36.2415	36.2415	-9.51758		btnl9	4 pc 201	34.9494	34.9494	-5.88849		btnl9	4 pc-108	33.8805	33.8805	-7.33517
	btnl9	5 pc244	36.0651	36.0651	-6.21831		btnl9	5 pc 224	37.495	37.495	-8.51802		btnl9	5 pc-160	36.2044	36.2044	-8.45092
	btnl9	6 pc292	34.1913	34.1913	-3.81807		btnl9	6 pc 330	36.3261	36.3261	-7.24828		btnl9	6 pc-227	38.3848	38.3848	-10.9304
	btnl9	7 pc-310	36.195	36.195	-8.59684		btnl9	7 pc 497	35.1656	35.1656	-6.55718		btnl9	7 pc-279	34.6538	34.6538	-6.86534
	btnl9	8 pcb-234	35.8918	35.8918	-8.41954		btnl9	8 pc 501	35.9325	35.9325	-6.46091		btnl9	8 pc-284	34.2192	34.2192	-8.01452
	btnl9	9 pcb-536	34.1359	34.1359	-5.84909		btnl9	9 pcb 49	34.6629	34.6629	-6.29229		btnl9	9 pc-334	36.2765	36.2765	-7.48815
	btnl9	10 pcb-594	34.3217	34.3217	-5.54558		btnl9	10 pcm 92	35.4293	35.4293	-6.41397		btnl9	10 pcb-600	29.7485	29.7485	-3.07638
	yars	1 pc-31	26.4556	26.4556			yars	1 pc 48	27.4894	27.4894			yars	1 pc-66	27.5785	27.5785
	yars	2 pc-95	28.3891	28.3891			yars	2 pc 102	28.3955	28.3955			yars	2 pc-72	28.8589	28.8589
	yars	3 pc-142	29.2749	29.2749			yars	3 pc150	26.7712	26.7712			yars	3 pc-83	27.6389	27.6389
	yars	4 pc-161	26.7239	26.7239			yars	4 pc 201	29.0609	29.0609			yars	4 pc-108	26.5453	26.5453
	yars	5 pc244	29.8468	29.8468			yars	5 pc 224	28.977	28.977			yars	5 pc-160	27.7535	27.7535
	yars	6 pc292	30.3732	30.3732			yars	6 pc 330	29.0779	29.0779			yars	6 pc-227	27.4544	27.4544
	yars	7 pc-310	27.5982	27.5982			yars	7 pc 497	28.6084	28.6084			yars	7 pc-279	27.7885	27.7885
	yars	8 pcb-234	27.4723	27.4723			yars	8 pc 501	29.4716	29.4716			yars	8 pc-284	26.2047	26.2047
	yars	9 pcb-536	28.2868	28.2868			yars	9 pcb 49	28.3706	28.3706			yars	9 pc-334	28.7883	28.7883
	yars	10 pcb-594	28.7761	28.7761			yars	10 pcm 92	29.0153	29.0153			yars	10 pcb-600	26.6721	26.6721

## Sheet: Biological
BRAF						KRAS						WT
Target	Sample	Mean Cq	Mean Efficiency Corrected Cq	minus delta Ct		Target	Sample	Mean Cq	Mean Efficiency Corrected Cq	minus delta Ct	p-value	Target	Sample	Mean Cq	Mean Efficiency Corrected Cq	minus delta Ct	p-value
Plate 1
AXIN2	1 pc109	26.9216	26.9216	0.907732		AXIN2	1 pc 40	25.9508	25.9508	2.10527	0.000885866	AXIN2	1 pc160	25.2689	25.2689	2.45981	0.0824445
AXIN2	10 pc594	26.962	26.962	1.27563		AXIN2	10 pc560	27.0063	27.0063	-0.838195		AXIN2	10 pc582	28.7598	28.7598	0.195256
AXIN2	2 pcm138	30.548	30.548	-1.5197		AXIN2	2 pc 87	26.8215	26.8215	0.100221		AXIN2	2 pc207	26.0247	26.0247	2.60522
AXIN2	3 pc234	26.8985	26.8985	-0.595051		AXIN2	3 pc195	25.1461	25.1461	1.84622		AXIN2	3 pc282	34.6662	34.6662	-2.10633
AXIN2	4 pc240	33.3338	33.3338	-4.68172		AXIN2	4 pc203	25.9898	25.9898	2.45067		AXIN2	4 pc376	25.2374	25.2374	0.182411
AXIN2	5 pc256	27.2454	27.2454	-2.07694		AXIN2	5 pc314	24.9185	24.9185	1.03985		AXIN2	5 pc427	26.5659	26.5659	-0.130426
AXIN2	6 pc299	28.1993	28.1993	-1.25693		AXIN2	6 pc318	24.9409	24.9409	1.53549		AXIN2	6 pc488	27.7237	27.7237	-0.791779
AXIN2	7 pc304	32.1955	32.1955	-0.714274		AXIN2	7 pc362	24.0761	24.0761	2.5497		AXIN2	7 pc496	28.9011	28.9011	-1.43706
AXIN2	8 pc431	27.491	27.491	-1.28464		AXIN2	8 pc407	24.8924	24.8924	-0.0795754		AXIN2	8 pc507	27.978	27.978	-1.79286
AXIN2	9 pc454	28.7241	28.7241	-1.70163		AXIN2	9 pc553	26.2992	26.2992	1.37353		AXIN2	9 pc565	28.8778	28.8778	-0.297681
CYP3A4	1 pc109	33.7063	33.7063	-5.87702		CYP3A4	1 pc 40	37.7442	37.7442	-9.68816	0.192433	CYP3A4	1 pc160	38.6377	38.6377	-10.909	0.218102
CYP3A4	10 pc594	35.5283	35.5283	-7.29067		CYP3A4	10 pc560	33.2104	33.2104	-7.04235		CYP3A4	10 pc582	36.111	36.111	-7.15593
CYP3A4	2 pcm138	35.0796	35.0796	-6.05129		CYP3A4	2 pc 87	36.3097	36.3097	-9.38797		CYP3A4	2 pc207	36.9754	36.9754	-8.34546
CYP3A4	3 pc234	36.4603	36.4603	-10.1568		CYP3A4	3 pc195	32.0435	32.0435	-5.05122		CYP3A4	3 pc282	40		-7.44017
CYP3A4	4 pc240	35.8324	35.8324	-7.18033		CYP3A4	4 pc203	35.7684	35.7684	-7.32794		CYP3A4	4 pc376	34.7005	34.7005	-9.28069
CYP3A4	5 pc256	33.0918	33.0918	-7.9233		CYP3A4	5 pc314	31.9829	31.9829	-6.0246		CYP3A4	5 pc427	34.9051	34.9051	-8.46965
CYP3A4	6 pc299	33.4031	33.4031	-6.46071		CYP3A4	6 pc318	36.0753	36.0753	-9.59893		CYP3A4	6 pc488	34.7169	34.7169	-7.78503
CYP3A4	7 pc304	40		-8.51874		CYP3A4	7 pc362	34.8946	34.8946	-8.26877		CYP3A4	7 pc496	35.364	35.364	-7.8999
CYP3A4	8 pc431	31.3983	31.3983	-5.19193		CYP3A4	8 pc407	31.6789	31.6789	-6.86601		CYP3A4	8 pc507	27.2185	27.2185	-1.03332
CYP3A4	9 pc454	34.0654	34.0654	-7.04292		CYP3A4	9 pc553	36.1241	36.1241	-8.45138		CYP3A4	9 pc565	40		-11.4199
SLC7A6	1 pc109	29.9027	29.9027	-2.07344		SLC7A6	1 pc 40	29.2671	29.2671	-1.21106	0.0849852	SLC7A6	1 pc160	29.15	29.15	-1.42131	0.166798
SLC7A6	10 pc594	28.5619	28.5619	-0.324258		SLC7A6	10 pc560	27.9934	27.9934	-1.82527		SLC7A6	10 pc582	31.8849	31.8849	-2.92985
SLC7A6	2 pcm138	32.5341	32.5341	-3.50586		SLC7A6	2 pc 87	28.8362	28.8362	-1.91446		SLC7A6	2 pc207	30.0069	30.0069	-1.37699
SLC7A6	3 pc234	28.4085	28.4085	-2.10499		SLC7A6	3 pc195	29.2758	29.2758	-2.28347		SLC7A6	3 pc282	36.8105	36.8105	-4.25067
SLC7A6	4 pc240	30.8089	30.8089	-2.15678		SLC7A6	4 pc203	31.8019	31.8019	-3.36137		SLC7A6	4 pc376	27.7726	27.7726	-2.35277
SLC7A6	5 pc256	28.3124	28.3124	-3.14387		SLC7A6	5 pc314	30.777	30.777	-4.81869		SLC7A6	5 pc427	28.2954	28.2954	-1.85992
SLC7A6	6 pc299	32.3588	32.3588	-5.41647		SLC7A6	6 pc318	27.7338	27.7338	-1.25744		SLC7A6	6 pc488	29.927	29.927	-2.99505
SLC7A6	7 pc304	36.9216	36.9216	-5.44031		SLC7A6	7 pc362	28.1334	28.1334	-1.50753		SLC7A6	7 pc496	30.5965	30.5965	-3.13243
SLC7A6	8 pc431	30.3635	30.3635	-4.15709		SLC7A6	8 pc407	28.8855	28.8855	-4.0726		SLC7A6	8 pc507	29.3571	29.3571	-3.17192
SLC7A6	9 pc454	32.1751	32.1751	-5.15259		SLC7A6	9 pc553	29.2465	29.2465	-1.5738		SLC7A6	9 pc565	32.3514	32.3514	-3.77127
YARS	1 pc109	27.8293	27.8293			YARS	1 pc 40	28.056	28.056			YARS	1 pc160	27.7287	27.7287
YARS	10 pc594	28.2376	28.2376			YARS	10 pc560	26.1681	26.1681			YARS	10 pc582	28.9551	28.9551
YARS	2 pcm138	29.0283	29.0283			YARS	2 pc 87	26.9217	26.9217			YARS	2 pc207	28.6299	28.6299
YARS	3 pc234	26.3035	26.3035			YARS	3 pc195	26.9923	26.9923			YARS	3 pc282	32.5598	32.5598
YARS	4 pc240	28.6521	28.6521			YARS	4 pc203	28.4405	28.4405			YARS	4 pc376	25.4198	25.4198
YARS	5 pc256	25.1685	25.1685			YARS	5 pc314	25.9583	25.9583			YARS	5 pc427	26.4354	26.4354
YARS	6 pc299	26.9424	26.9424			YARS	6 pc318	26.4764	26.4764			YARS	6 pc488	26.9319	26.9319
YARS	7 pc304	31.4813	31.4813			YARS	7 pc362	26.6258	26.6258			YARS	7 pc496	27.4641	27.4641
YARS	8 pc431	26.2064	26.2064			YARS	8 pc407	24.8129	24.8129			YARS	8 pc507	26.1852	26.1852
YARS	9 pc454	27.0225	27.0225			YARS	9 pc553	27.6727	27.6727			YARS	9 pc565	28.5801	28.5801
Plate 2
BTN1A1	1 pc109	40		-11.9745		BTN1A1	1 pc40	36.33	36.33	-8.31515	0.156409	BTN1A1	1 pc160	36.1544	36.1544	-8.36125	0.25764
BTN1A1	10 pc594	37.2749	37.2749	-9.31824		BTN1A1	10 pc560	35.5601	35.5601	-9.64993		BTN1A1	10 pc582	40		-11.5882
BTN1A1	2 pcm138	35.2794	35.2794	-5.94222		BTN1A1	2 pc87	37.1651	37.1651	-9.32688		BTN1A1	2 pc207	36.2734	36.2734	-7.33426
BTN1A1	3 pc234	40		-13.9818		BTN1A1	3 pc195	36.3505	36.3505	-9.0276		BTN1A1	3 pc282	40		-6.85796
BTN1A1	4 pc240	40		-11.1682		BTN1A1	4 pc203	36.1602	36.1602	-7.24255		BTN1A1	4 pc376	36.6521	36.6521	-11.0958
BTN1A1	5 pc256	38.2979	38.2979	-13.0507		BTN1A1	5 pc314	40		-14.1908		BTN1A1	5 pc427	38.1057	38.1057	-11.8588
BTN1A1	6 pc299	37.0738	37.0738	-10.0322		BTN1A1	6 pc318	36.2819	36.2819	-8.92449		BTN1A1	6 pc488	36.2073	36.2073	-9.86034
BTN1A1	7 pc304	40		-7.8183		BTN1A1	7 pc362	36.2905	36.2905	-9.40681		BTN1A1	7 pc496	40		-13.0391
BTN1A1	8 pc431	36.3234	36.3234	-9.95069		BTN1A1	8 pc407	37.3773	37.3773	-11.94		BTN1A1	8 pc507	35.0357	35.0357	-9.16414
BTN1A1	9 pc454	40		-13.0748		BTN1A1	9 pc553	36.2635	36.2635	-7.52038		BTN1A1	9 pc565	38.2943	38.2943	-10.3448
BTNL9	1 pc109	32.1459	32.1459	-4.12039		BTNL9	1 pc40	37.5067	37.5067	-9.49188	0.0331554	BTNL9	1 pc160	37.6935	37.6935	-9.90031	0.384403
BTNL9	10 pc594	32.8116	32.8116	-4.85498		BTNL9	10 pc560	36.6299	36.6299	-10.7197		BTNL9	10 pc582	34.9568	34.9568	-6.54499
BTNL9	2 pcm138	37.452	37.452	-8.11488		BTNL9	2 pc87	35.7186	35.7186	-7.8804		BTNL9	2 pc207	34.7457	34.7457	-5.80657
BTNL9	3 pc234	37.3512	37.3512	-11.333		BTNL9	3 pc195	36.6267	36.6267	-9.30381		BTNL9	3 pc282	36.4201	36.4201	-3.27808
BTNL9	4 pc240	36.5292	36.5292	-7.69733		BTNL9	4 pc203	37.4735	37.4735	-8.55586		BTNL9	4 pc376	34.6565	34.6565	-9.10019
BTNL9	5 pc256	31.9256	31.9256	-6.6784		BTNL9	5 pc314	33.1931	33.1931	-7.3839		BTNL9	5 pc427	35.5193	35.5193	-9.27233
BTNL9	6 pc299	35.1012	35.1012	-8.05956		BTNL9	6 pc318	37.4676	37.4676	-10.1102		BTNL9	6 pc488	35.655	35.655	-9.30804
BTNL9	7 pc304	37.5332	37.5332	-5.35154		BTNL9	7 pc362	36.8359	36.8359	-9.95229		BTNL9	7 pc496	32.3468	32.3468	-5.38594
BTNL9	8 pc431	35.2886	35.2886	-8.91581		BTNL9	8 pc407	35.4284	35.4284	-9.99109		BTNL9	8 pc507	35.2178	35.2178	-9.34626
BTNL9	9 pc454	35.2076	35.2076	-8.28234		BTNL9	9 pc553	34.8876	34.8876	-6.1445		BTNL9	9 pc565	36.3375	36.3375	-8.38804
YARS	1 pc109	28.0255	28.0255			YARS	1 pc40	28.0148	28.0148			YARS	1 pc160	27.7931	27.7931
YARS	10 pc594	27.9567	27.9567			YARS	10 pc560	25.9102	25.9102			YARS	10 pc582	28.4118	28.4118
YARS	2 pcm138	29.3372	29.3372			YARS	2 pc87	27.8382	27.8382			YARS	2 pc207	28.9391	28.9391
YARS	3 pc234	26.0182	26.0182			YARS	3 pc195	27.3229	27.3229			YARS	3 pc282	33.142	33.142
YARS	4 pc240	28.8318	28.8318			YARS	4 pc203	28.9177	28.9177			YARS	4 pc376	25.5563	25.5563
YARS	5 pc256	25.2472	25.2472			YARS	5 pc314	25.8092	25.8092			YARS	5 pc427	26.247	26.247
YARS	6 pc299	27.0416	27.0416			YARS	6 pc318	27.3574	27.3574			YARS	6 pc488	26.347	26.347
YARS	7 pc304	32.1817	32.1817			YARS	7 pc362	26.8837	26.8837			YARS	7 pc496	26.9609	26.9609
YARS	8 pc431	26.3728	26.3728			YARS	8 pc407	25.4373	25.4373			YARS	8 pc507	25.8716	25.8716
YARS	9 pc454	26.9252	26.9252			YARS	9 pc553	28.7431	28.7431			YARS	9 pc565	27.9495	27.9495
